# Supplementary material for: Lag penalized weighted correlation for time series clustering
Source: BMC Bioinformatics. 2020 Jul 17;21:21. doi: 10.1186/s12859-019-3324-1 (PMC6966853; doi:10.1186/s12859-019-3324-1)
Supplement: Supplementary file 2 — Additional file 2 Cluster assignments and DAVID enrichment for yeast lLPWC as tab-delimited text files. The cluster assignment files contain a header row. The id is the phosphopeptide id from Kanshin et al. [32] and Uniprot is the accession number. [file 12859_2019_3324_MOESM2_ESM.zip › cluster1_table.txt]

Category	Term	Count	X.	PValue	Genes	List.Total	Pop.Hits	Pop.Total	Fold.Enrichment	Bonferroni	Benjamini	FDR
GOTERM_BP_FAT	GO:0030029~actin filament-based process	17	15.8878504672897	5.60694393751016e-10	P43603, P08018, P15891, P47041, P17121, P39960, P53894, P32790, P38266, P38080, P40468, P23201, P25623, Q12446, P38853, P40563, Q05785	99	129	5535	7.36786469344609	6.66665395554489e-07	6.66665395554489e-07	9.05417940622044e-07
GOTERM_BP_FAT	GO:0035556~intracellular signal transduction	21	19.6261682242991	2.89330674120283e-09	P08018, P40048, Q12236, P53739, Q06407, P47041, Q08732, P32485, P39960, P17121, P53894, Q01389, P47113, P47116, P11792, P06101, P43565, P38691, P25341, P08678, P22211	99	235	5535	4.99613152804642	3.44013576036861e-06	1.72006935950098e-06	4.6721562729779e-06
GOTERM_BP_FAT	GO:0030036~actin cytoskeleton organization	15	14.018691588785	1.49159758874122e-08	P43603, P08018, P15891, P47041, P39960, P53894, P32790, P38266, P38080, P23201, P40468, P25623, Q12446, P38853, Q05785	99	119	5535	7.04736440030558	1.77349382101122e-05	5.91168101793382e-06	2.40865456135886e-05
GOTERM_BP_FAT	GO:0006468~protein phosphorylation	19	17.7570093457944	1.73094921771837e-07	P08018, P40048, Q12236, Q03533, P53739, P38623, Q08732, P32485, P53894, Q01389, P38080, P47116, P11792, P06101, P43565, P38691, P23293, P25341, P22211	99	243	5535	4.37149270482604	0.000205788702348109	5.14511462814671e-05	0.000279515987522405
GOTERM_BP_FAT	GO:0007010~cytoskeleton organization	19	17.7570093457944	3.00030415072871e-07	P43603, P08018, P15891, Q06407, P47041, P17121, P39960, P53894, P32790, P38266, P38080, P40468, P23201, P25623, P41920, P06101, P38853, Q12446, Q05785	99	252	5535	4.21536796536796	0.000356672594233221	7.1344698252318e-05	0.000484492648822332
GOTERM_BP_FAT	GO:0006897~endocytosis	13	12.1495327102804	1.48863909613142e-06	Q12236, Q12271, P53191, P53309, P38713, P32790, P53244, P25623, Q05518, P22137, Q12446, Q05785, P22211	99	124	5535	5.86143695014663	0.00176842768852492	0.00029495535923052	0.00240385030858548
GOTERM_BP_FAT	GO:0006796~phosphate-containing compound metabolic process	33	30.8411214953271	3.07887276611519e-06	P53950, P53897, P08018, Q12236, Q03533, P53739, P39732, P40986, Q9P305, P32485, P53894, P38426, P38080, P38427, Q06636, P43565, P23293, P25341, P08678, Q06385, P40048, Q12271, Q03833, P38623, Q12494, P38713, Q08732, Q01389, P47116, P11792, P06101, P38691, P22211	99	796	5535	2.3178391959799	0.00365409284880192	0.000522832611715929	0.00497169537303499
GOTERM_BP_FAT	GO:0007015~actin filament organization	10	9.34579439252336	5.04233176937475e-06	P43603, P08018, P38080, P40468, P15891, Q12446, P38853, Q05785, P32790, P38266	99	74	5535	7.55528255528256	0.00597741135522623	0.00074913770475904	0.00814212428613681
GOTERM_BP_FAT	GO:0006793~phosphorus metabolic process	33	30.8411214953271	5.15891448216917e-06	P53950, P53897, P08018, Q12236, Q03533, P53739, P39732, P40986, Q9P305, P32485, P53894, P38426, P38080, P38427, Q06636, P43565, P23293, P25341, P08678, Q06385, P40048, Q12271, Q03833, P38623, Q12494, P38713, Q08732, Q01389, P47116, P11792, P06101, P38691, P22211	99	815	5535	2.26380368098159	0.00611519078412437	0.000681319478808562	0.00833036930667497
GOTERM_BP_FAT	GO:0000147~actin cortical patch assembly	6	5.60747663551402	5.87844807230905e-06	P38080, P25623, P15891, Q05785, P32790, P38266	99	16	5535	20.9659090909091	0.00696512558979434	0.000698705321846571	0.00949218613536251
GOTERM_BP_FAT	GO:0044396~actin cortical patch organization	6	5.60747663551402	1.50021803440325e-05	P38080, P25623, P15891, Q05785, P32790, P38266	99	19	5535	17.6555023923445	0.0176795757377354	0.00162029737414116	0.0242230000862431
GOTERM_BP_FAT	GO:0016310~phosphorylation	21	19.6261682242991	1.78938823059153e-05	P53950, P08018, P40048, Q12236, Q03533, P53739, P38623, Q12494, Q08732, P32485, P53894, Q01389, P38080, P47116, P11792, P06101, P43565, P23293, P38691, P25341, P22211	99	402	5535	2.92062415196744	0.0210512786436239	0.00177143052970541	0.0288914017713027
GOTERM_BP_FAT	GO:0051128~regulation of cellular component organization	22	20.5607476635514	3.54673019189382e-05	P43603, P53739, P15891, P38623, P47041, P17121, P53894, Q01389, P38266, P47113, P38080, P23201, P41920, Q05518, P43565, Q06205, P38853, Q12446, P24276, P23293, P38691, P22211	99	457	5535	2.69146608315098	0.0412945267078009	0.00323869560013812	0.0572577642867
GOTERM_BP_FAT	GO:0016192~vesicle-mediated transport	20	18.6915887850467	6.78024114646553e-05	Q06385, Q12236, Q12271, P32909, P53191, P53309, P40986, P38713, P32790, P53244, P38080, P33332, P25623, Q05518, P22137, Q12446, P48415, Q05785, P38968, P22211	99	405	5535	2.76094276094276	0.077455624195036	0.00574200845980688	0.109432172834001
GOTERM_BP_FAT	GO:0030865~cortical cytoskeleton organization	6	5.60747663551402	0.000157543480726446	P38080, P25623, P15891, Q05785, P32790, P38266	99	30	5535	11.1818181818182	0.17083321474219	0.0124112673275955	0.254100305936455
GOTERM_BP_FAT	GO:0030866~cortical actin cytoskeleton organization	6	5.60747663551402	0.000157543480726446	P38080, P25623, P15891, Q05785, P32790, P38266	99	30	5535	11.1818181818182	0.17083321474219	0.0124112673275955	0.254100305936455
GOTERM_BP_FAT	GO:1902589~single-organism organelle organization	22	20.5607476635514	0.000283899414427391	P43603, P08018, P38165, P15891, P53191, Q03707, Q04947, P47041, P39960, P53894, P32790, P38266, P47113, P38080, P40468, P23201, P25623, P41920, P06101, P38853, Q12446, Q05785	99	528	5535	2.32954545454545	0.286522465472728	0.02087921733576	0.457460695691514
GOTERM_BP_FAT	GO:0051174~regulation of phosphorus metabolic process	12	11.214953271028	0.000317062767542706	P53950, P53897, Q06385, P08018, P40048, P06101, P39732, Q03833, Q9P305, Q12494, P38713, Q01389	99	181	5535	3.70668006027122	0.31411644297819	0.0219351078642436	0.510770151042883
GOTERM_BP_FAT	GO:0019220~regulation of phosphate metabolic process	12	11.214953271028	0.000317062767542706	P53950, P53897, Q06385, P08018, P40048, P06101, P39732, Q03833, Q9P305, Q12494, P38713, Q01389	99	181	5535	3.70668006027122	0.31411644297819	0.0219351078642436	0.510770151042883
GOTERM_BP_FAT	GO:0000165~MAPK cascade	6	5.60747663551402	0.000436891381084508	P08018, Q12236, P40048, P06101, P32485, Q01389	99	37	5535	9.06633906633907	0.405228130647475	0.0284527827029986	0.703169224788802
GOTERM_BP_FAT	GO:0065009~regulation of molecular function	18	16.8224299065421	0.000741849808565675	P53950, P53897, P08018, P40048, P39732, Q06407, Q9P305, P38713, P17121, P39960, Q01389, P38426, P47113, P25623, P41920, Q08831, P38427, P22211	99	410	5535	2.45454545454545	0.586205895954989	0.0453795084518294	1.19124294699189
GOTERM_BP_FAT	GO:0006464~cellular protein modification process	28	26.1682242990654	0.000956615441060733	P53897, P08018, Q12236, Q03533, P53739, P39732, P40986, Q9P305, P32485, P53894, P38080, Q06636, P43565, Q06205, P23293, P25341, Q06385, P40048, Q03833, P38623, Q08732, Q01389, P47116, Q03758, P11792, P06101, P38691, P22211	99	834	5535	1.87704381948986	0.679527926750297	0.0553095838017265	1.53361522255935
GOTERM_BP_FAT	GO:0036211~protein modification process	28	26.1682242990654	0.000956615441060733	P53897, P08018, Q12236, Q03533, P53739, P39732, P40986, Q9P305, P32485, P53894, P38080, Q06636, P43565, Q06205, P23293, P25341, Q06385, P40048, Q03833, P38623, Q08732, Q01389, P47116, Q03758, P11792, P06101, P38691, P22211	99	834	5535	1.87704381948986	0.679527926750297	0.0553095838017265	1.53361522255935
GOTERM_BP_FAT	GO:0035303~regulation of dephosphorylation	5	4.67289719626168	0.00102434302119579	P53897, Q06385, P39732, Q9P305, P38713	99	26	5535	10.7517482517483	0.70434678270268	0.0563755790571068	1.64135327445076
GOTERM_BP_FAT	GO:0023014~signal transduction by protein phosphorylation	6	5.60747663551402	0.00121154442762322	P08018, Q12236, P40048, P06101, P32485, Q01389	99	46	5535	7.29249011857708	0.763403627828232	0.063417967715611	1.93857006620918
GOTERM_BP_FAT	GO:0050790~regulation of catalytic activity	17	15.8878504672897	0.00127813762305462	P53950, P53897, P08018, P40048, P39732, Q06407, Q9P305, P38713, P17121, P39960, Q01389, P38426, P47113, P25623, P41920, Q08831, P38427	99	392	5535	2.42462894248609	0.781436274837757	0.0639781136640257	2.04409574543226
GOTERM_BP_FAT	GO:0032970~regulation of actin filament-based process	6	5.60747663551402	0.00147179102600814	P23201, P15891, Q12446, P38853, P17121, P38266	99	48	5535	6.98863636363636	0.826442892215042	0.0703700645786157	2.35036005565654
GOTERM_BP_FAT	GO:0032956~regulation of actin cytoskeleton organization	6	5.60747663551402	0.00147179102600814	P23201, P15891, Q12446, P38853, P17121, P38266	99	48	5535	6.98863636363636	0.826442892215042	0.0703700645786157	2.35036005565654
GOTERM_BP_FAT	GO:0032269~negative regulation of cellular protein metabolic process	8	7.47663551401869	0.00183712049384831	P53897, P40048, P36041, Q08831, Q06205, P24276, Q9P305, P32831	99	100	5535	4.47272727272727	0.887673466573382	0.0837388043788578	2.92568716531754
GOTERM_BP_FAT	GO:0051248~negative regulation of protein metabolic process	8	7.47663551401869	0.00183712049384831	P53897, P40048, P36041, Q08831, Q06205, P24276, Q9P305, P32831	99	100	5535	4.47272727272727	0.887673466573382	0.0837388043788578	2.92568716531754
GOTERM_BP_FAT	GO:0071470~cellular response to osmotic stress	6	5.60747663551402	0.00211280421299366	P08018, P06101, Q02100, P38623, P32485, P33749	99	52	5535	6.45104895104895	0.919119438869693	0.0921919992275063	3.35773184427711
GOTERM_BP_FAT	GO:0051493~regulation of cytoskeleton organization	7	6.54205607476635	0.00227338686585056	P23201, P15891, P41920, Q12446, P38853, P17121, P38266	99	77	5535	5.08264462809917	0.933205477165597	0.0953681308148936	3.6085609511238
GOTERM_BP_FAT	GO:0071214~cellular response to abiotic stimulus	7	6.54205607476635	0.00227338686585056	P08018, P06101, Q02100, P38623, P32485, P33749, Q12753	99	77	5535	5.08264462809917	0.933205477165597	0.0953681308148936	3.6085609511238
GOTERM_BP_FAT	GO:0043618~regulation of transcription from RNA polymerase II promoter in response to stress	6	5.60747663551402	0.00250034910527043	P11792, P53115, Q02100, P32485, P33749, Q12753	99	54	5535	6.21212121212121	0.949036111001279	0.100852780216069	3.96203318402405
GOTERM_BP_FAT	GO:0043620~regulation of DNA-templated transcription in response to stress	6	5.60747663551402	0.00250034910527043	P11792, P53115, Q02100, P32485, P33749, Q12753	99	54	5535	6.21212121212121	0.949036111001279	0.100852780216069	3.96203318402405
GOTERM_BP_FAT	GO:1902531~regulation of intracellular signal transduction	7	6.54205607476635	0.00294035543326909	P47113, P08018, P40048, P06101, P39960, P17121, Q01389	99	81	5535	4.83164983164983	0.969839814053486	0.113728691164081	4.64384047674378
GOTERM_BP_FAT	GO:0060237~regulation of fungal-type cell wall organization	4	3.73831775700935	0.00305648936616808	P24276, P17121, P53894, Q01389	99	17	5535	13.1550802139037	0.973740595671582	0.114253396457295	4.82303574956506
GOTERM_BP_FAT	GO:0043488~regulation of mRNA stability	4	3.73831775700935	0.00305648936616808	P53897, Q08831, Q9P305, P32831	99	17	5535	13.1550802139037	0.973740595671582	0.114253396457295	4.82303574956506
