# Supplementary material for: Lag penalized weighted correlation for time series clustering
Source: BMC Bioinformatics. 2020 Jul 17;21:21. doi: 10.1186/s12859-019-3324-1 (PMC6966853; doi:10.1186/s12859-019-3324-1)
Supplement: Supplementary file 2 — Additional file 2 Cluster assignments and DAVID enrichment for yeast lLPWC as tab-delimited text files. The cluster assignment files contain a header row. The id is the phosphopeptide id from Kanshin et al. [32] and Uniprot is the accession number. [file 12859_2019_3324_MOESM2_ESM.zip › cluster2_table.txt]

Category	Term	Count	X.	PValue	Genes	List.Total	Pop.Hits	Pop.Total	Fold.Enrichment	Bonferroni	Benjamini	FDR
GOTERM_BP_FAT	GO:0006897~endocytosis	18	10.9756097560976	2.40349650943481e-08	P40956, Q04439, P38167, P53191, P50942, P32790, P51862, P34216, P12688, P25623, P47029, Q05518, P22137, Q03088, Q05785, P38314, P32793, P22211	150	124	5535	5.35645161290323	3.81427626648945e-05	3.81427626648945e-05	4.02072692917699e-05
GOTERM_BP_FAT	GO:0035556~intracellular signal transduction	24	14.6341463414634	5.06758258266206e-08	P08018, P53094, P38590, P38970, Q06836, Q02208, Q06407, P32864, P07866, P43633, P47035, P25357, P51862, Q04749, P38070, P12688, P53968, P24583, P43565, P43585, P40061, P38691, P08678, P22211	150	235	5535	3.76851063829787	8.04193038861367e-05	4.02104603836051e-05	8.47738342746318e-05
GOTERM_BP_FAT	GO:0016192~vesicle-mediated transport	29	17.6829268292683	2.4861096877097e-06	Q04439, P53191, P50942, P32864, P40986, P07866, P53258, P38080, P34216, P12688, P47029, Q03088, P48415, P32793, P40956, P38167, Q06836, P40494, P39962, P32790, P51862, P25623, Q05518, P22137, Q04183, Q05785, P38314, P38968, P22211	150	405	5535	2.64222222222222	0.00393768787378146	0.00131428922400967	0.00415884715113668
GOTERM_BP_FAT	GO:0051128~regulation of cellular component organization	30	18.2926829268293	8.86399455547818e-06	P43638, P25339, Q02208, P41696, P07866, P47035, P25357, P53258, Q04749, P38080, P12688, P47029, P24583, P43565, P24276, P40061, P32793, P38991, Q92317, P38590, P32578, P34072, P40494, P39962, P51862, Q05518, P38314, P38691, P40091, P22211	150	457	5535	2.42231947483589	0.013968740667936	0.00351062870906427	0.0148272418299067
GOTERM_BP_FAT	GO:0051049~regulation of transport	13	7.92682926829268	3.07743830616297e-05	P16649, P38590, Q06108, P32862, P40494, P51862, P53258, P38080, P12688, P47029, P53968, Q03656, P22211	150	109	5535	4.40091743119266	0.0476662209831302	0.00972038811703879	0.0514689626246345
GOTERM_BP_FAT	GO:0006468~protein phosphorylation	19	11.5853658536585	7.87005020307144e-05	P08018, P38590, P38970, P43633, P32578, P40494, P25357, P39962, P38080, P16521, P38070, Q06315, P12688, P24583, P43565, P38691, P38991, Q03656, P22211	150	243	5535	2.88518518518519	0.117417148389262	0.0206019218180689	0.131573943469288
GOTERM_BP_FAT	GO:0044396~actin cortical patch organization	6	3.65853658536585	0.000113299926167204	P34216, P38080, P25623, Q05785, P40494, P32790	150	19	5535	11.6526315789474	0.16457706188725	0.0253610332715348	0.18936681099111
GOTERM_BP_FAT	GO:0006972~hyperosmotic response	6	3.65853658536585	0.000147811444980415	P08018, P40917, P53968, Q00055, P33748, P33749	150	20	5535	11.07	0.209108193682273	0.0288984785768074	0.246981520260969
GOTERM_BP_FAT	GO:0006793~phosphorus metabolic process	40	24.390243902439	0.000155055121603283	P53950, P08018, P39732, P50942, P40986, P43633, P25357, P00549, P38080, P16521, P36076, P12688, P26570, Q00055, P24583, P43565, P40061, P43585, P38991, P53916, P08678, P40956, P37262, P38590, P38970, P33300, P38287, P53037, Q12494, P32578, P39962, P40494, P33401, P38070, Q06315, P37012, P41911, P38691, Q03656, P22211	150	815	5535	1.81104294478528	0.218149362528566	0.0269730568451194	0.259070390590033
GOTERM_BP_FAT	GO:0006796~phosphate-containing compound metabolic process	39	23.780487804878	0.000203797863074842	P53950, P08018, P39732, P50942, P40986, P43633, P25357, P00549, P38080, P16521, P36076, P12688, P26570, Q00055, P24583, P43565, P40061, P38991, P53916, P08678, P40956, P37262, P38590, P38970, P33300, P38287, P53037, Q12494, P32578, P39962, P40494, P33401, P38070, Q06315, P37012, P41911, P38691, Q03656, P22211	150	796	5535	1.80791457286432	0.276359220086553	0.0318284796972523	0.34038065571167
GOTERM_BP_FAT	GO:0030036~actin cytoskeleton organization	12	7.31707317073171	0.000322454998708395	P47068, Q04749, P08018, P38080, P25623, P24583, P40061, Q05785, P32793, P40494, P40091, P32790	150	119	5535	3.72100840336135	0.400595494005709	0.0454630872649067	0.538058258008278
GOTERM_BP_FAT	GO:0007010~cytoskeleton organization	18	10.9756097560976	0.000387244285795771	P43638, P08018, Q06407, P40494, P32790, Q04749, P47068, P38080, P25623, P46675, P24583, P40061, Q05785, P32793, P47136, P38991, P40463, P40091	150	252	5535	2.63571428571429	0.459183748615363	0.0499331945550269	0.645838715104974
GOTERM_BP_FAT	GO:0030029~actin filament-based process	12	7.31707317073171	0.000646030969787929	P47068, Q04749, P08018, P38080, P25623, P24583, P40061, Q05785, P32793, P40494, P40091, P32790	150	129	5535	3.43255813953488	0.641412459677633	0.0758593115929683	1.07524992193391
GOTERM_BP_FAT	GO:0000147~actin cortical patch assembly	5	3.04878048780488	0.000713170397876955	P38080, P25623, Q05785, P40494, P32790	150	16	5535	11.53125	0.677678310701	0.077688075551316	1.18637062446664
GOTERM_BP_FAT	GO:0060237~regulation of fungal-type cell wall organization	5	3.04878048780488	0.000913228627808767	P51862, P38590, P24583, P24276, P41696	150	17	5535	10.8529411764706	0.765419391481312	0.0921387619477898	1.51678629331073
GOTERM_BP_FAT	GO:0030100~regulation of endocytosis	5	3.04878048780488	0.00114977290862645	P51862, P38080, P47029, P40494, P22211	150	18	5535	10.25	0.838901516151558	0.107839038443208	1.90612193858227
GOTERM_BP_FAT	GO:0051252~regulation of RNA metabolic process	35	21.3414634146341	0.00123603950576091	P53950, P40917, P39520, P25339, Q02208, P33748, P41696, P32862, P47035, P18494, P33749, P40059, P25357, P19659, P46678, Q07825, P34761, P24583, P39016, Q12433, P34219, P40956, P16649, Q92317, P38165, P27692, P39705, P46974, P34072, P32432, P53968, Q12321, P39998, Q12427, P43574	150	750	5535	1.722	0.85953655469278	0.109043161306801	2.04775035886154
GOTERM_BP_FAT	GO:0042538~hyperosmotic salinity response	4	2.4390243902439	0.00142557770357613	P40917, P53968, P33748, P33749	150	9	5535	16.4	0.896066702674579	0.118189508890087	2.35825023187932
GOTERM_BP_FAT	GO:0018105~peptidyl-serine phosphorylation	6	3.65853658536585	0.00170654502564115	P38070, P12688, P24583, P43565, P38991, P39962	150	33	5535	6.70909090909091	0.933503136310025	0.132953945249933	2.81682627332132
GOTERM_BP_FAT	GO:0009651~response to salt stress	6	3.65853658536585	0.00195799892958961	Q04439, P40917, P36076, P53968, P33748, P33749	150	34	5535	6.51176470588235	0.955416451978234	0.144029630339598	3.22551468193467
GOTERM_BP_FAT	GO:0071474~cellular hyperosmotic response	4	2.4390243902439	0.00199652350982325	P53968, Q00055, P33748, P33749	150	10	5535	14.76	0.958065650953538	0.140178915327278	3.28798580310627
GOTERM_BP_FAT	GO:0010629~negative regulation of gene expression	19	11.5853658536585	0.00211080667961013	P53950, P16649, Q92317, Q07655, P27692, P39520, P25339, P39705, Q02208, P32862, P47035, P34072, P40059, P19659, Q07825, Q12321, P34761, P39016, P24276	150	319	5535	2.19780564263323	0.965034402400568	0.14137829729919	3.47308338804697
GOTERM_BP_FAT	GO:1903338~regulation of cell wall organization or biogenesis	5	3.04878048780488	0.00211185540306722	P51862, P38590, P24583, P24276, P41696	150	21	5535	8.78571428571429	0.965092671010165	0.135731770444122	3.474780399101
GOTERM_BP_FAT	GO:1903311~regulation of mRNA metabolic process	5	3.04878048780488	0.00211185540306722	P53950, P34761, P24583, P39016, P39998	150	21	5535	8.78571428571429	0.965092671010165	0.135731770444122	3.474780399101
GOTERM_BP_FAT	GO:0061422~positive regulation of transcription from RNA polymerase II promoter in response to alkaline pH	3	1.82926829268293	0.00212154054829521	P53968, P33748, P33749	150	3	5535	36.9	0.965626226407363	0.131020628067572	3.49045126839668
GOTERM_BP_FAT	GO:0009991~response to extracellular stimulus	12	7.31707317073171	0.00222844356704459	P16649, P32356, P34761, P43565, P33748, P09032, P32862, P38314, Q12427, P33749, P18494, P43574	150	150	5535	2.952	0.971000778513466	0.132048508963331	3.66326486633903
GOTERM_BP_FAT	GO:0018209~peptidyl-serine modification	6	3.65853658536585	0.00223552005398672	P38070, P12688, P24583, P43565, P38991, P39962	150	35	5535	6.32571428571429	0.971325349418378	0.127685673542349	3.67469405641851
GOTERM_BP_FAT	GO:0016310~phosphorylation	22	13.4146341463415	0.00233618707486684	P53950, P08018, P38590, P38970, Q12494, P43633, P32578, P40494, P25357, P39962, P00549, P38080, P16521, P38070, Q06315, P12688, P24583, P43565, P38691, P38991, Q03656, P22211	150	402	5535	2.01940298507463	0.975568118607994	0.128445197276928	3.83714273412796
GOTERM_BP_FAT	GO:0043547~positive regulation of GTPase activity	10	6.09756097560976	0.00235701303771364	P51862, P53258, P40956, Q06836, Q04183, Q06407, P32864, P40061, P09032, P07866	150	108	5535	3.41666666666667	0.97636425106296	0.125191102069838	3.87071789466858
GOTERM_BP_FAT	GO:0045935~positive regulation of nucleobase-containing compound metabolic process	21	12.8048780487805	0.00281771952350707	P40956, Q92317, P38165, P27692, P39520, P25339, P33748, P41696, P32862, P18494, P33749, P19659, P46678, P32432, P53968, Q12321, P34761, P39016, P39998, P43574, Q12427	150	381	5535	2.03385826771654	0.988644269481421	0.143083607200231	4.61064598881773
GOTERM_BP_FAT	GO:0071554~cell wall organization or biogenesis	18	10.9756097560976	0.00298424876492464	P43638, Q04439, P38167, P38590, Q06673, P41696, P51862, Q04749, P12688, P53968, P34761, P24583, Q05518, P38227, P24276, P40061, P53916, Q99252	150	303	5535	2.19207920792079	0.99128825867782	0.146237977493403	4.87678389715094
GOTERM_BP_FAT	GO:0051254~positive regulation of RNA metabolic process	20	12.1951219512195	0.00299489685410578	P40956, Q92317, P38165, P27692, P39520, P25339, P33748, P41696, P32862, P18494, P33749, P19659, P32432, P53968, Q12321, P34761, P39016, P39998, P43574, Q12427	150	356	5535	2.07303370786517	0.991434671329614	0.142341643193873	4.89377732037342
GOTERM_BP_FAT	GO:0010035~response to inorganic substance	8	4.8780487804878	0.00303086242503544	P32356, P53735, Q07825, P53968, P32798, P33748, P33749, P39109	150	72	5535	4.1	0.991911262542922	0.139756750906657	4.95115414008604
GOTERM_BP_FAT	GO:0009605~response to external stimulus	12	7.31707317073171	0.00303287416648379	P16649, P32356, P34761, P43565, P33748, P09032, P32862, P38314, Q12427, P33749, P18494, P43574	150	156	5535	2.83846153846154	0.991937124021994	0.135907367142977	4.95436256270794
KEGG_PATHWAY	sce00230:Purine metabolism	7	4.26829268292683	0.00347553167801788	P00549, P33401, P15436, Q03262, P37012, P04050, P08678	36	96	2194	4.44386574074074	0.11163617098374	0.11163617098374	3.01533492349798
