# Supplementary material for: Lag penalized weighted correlation for time series clustering
Source: BMC Bioinformatics. 2020 Jul 17;21:21. doi: 10.1186/s12859-019-3324-1 (PMC6966853; doi:10.1186/s12859-019-3324-1)
Supplement: Supplementary file 2 — Additional file 2 Cluster assignments and DAVID enrichment for yeast lLPWC as tab-delimited text files. The cluster assignment files contain a header row. The id is the phosphopeptide id from Kanshin et al. [32] and Uniprot is the accession number. [file 12859_2019_3324_MOESM2_ESM.zip › cluster3_table.txt]

Category	Term	Count	X.	PValue	Genes	List.Total	Pop.Hits	Pop.Total	Fold.Enrichment	Bonferroni	Benjamini	FDR
GOTERM_BP_FAT	GO:0000281~mitotic cytokinesis	3	60	0.00127610042992578	P25558, P32521, P32457	5	82	5535	40.5	0.171142104158323	0.171142104158323	1.50803176884086
GOTERM_BP_FAT	GO:0061640~cytoskeleton-dependent cytokinesis	3	60	0.00146877204435429	P25558, P32521, P32457	5	88	5535	37.7386363636364	0.194319652929773	0.102403015228869	1.73390270219452
GOTERM_BP_FAT	GO:0000910~cytokinesis	3	60	0.00167467046656876	P25558, P32521, P32457	5	94	5535	35.3297872340425	0.218377132443828	0.0788456253564831	1.97475504683
GOTERM_BP_FAT	GO:0007163~establishment or maintenance of cell polarity	3	60	0.00254183047493075	P25558, P32521, P32457	5	116	5535	28.6293103448276	0.312108916443007	0.0892903885878973	2.98320419428729
