# Supplementary material for: Lag penalized weighted correlation for time series clustering
Source: BMC Bioinformatics. 2020 Jul 17;21:21. doi: 10.1186/s12859-019-3324-1 (PMC6966853; doi:10.1186/s12859-019-3324-1)
Supplement: Supplementary file 2 — Additional file 2 Cluster assignments and DAVID enrichment for yeast lLPWC as tab-delimited text files. The cluster assignment files contain a header row. The id is the phosphopeptide id from Kanshin et al. [32] and Uniprot is the accession number. [file 12859_2019_3324_MOESM2_ESM.zip › yeast_lLPWC_cluster3.txt]

id	Uniprot
9616	P25558
19683	P32457
18554	P36150
16641	P32521
15265	P32527
