# Supplementary material for: Lag penalized weighted correlation for time series clustering
Source: BMC Bioinformatics. 2020 Jul 17;21:21. doi: 10.1186/s12859-019-3324-1 (PMC6966853; doi:10.1186/s12859-019-3324-1)
Supplement: Supplementary file 3 — Additional file 3 Cluster assignments and DAVID enrichment for yeast hLPWC as tab-delimited text files. The cluster assignment files contain a header row. The id is the phosphopeptide id from Kanshin et al. [32] and Uniprot is the accession number. There are no enriched terms for cluster 3. [file 12859_2019_3324_MOESM3_ESM.zip]

Archive with 5 entries (5 files):
- cluster1_table.txt
- cluster2_table.txt
- yeast_hLPWC_cluster1.txt
- yeast_hLPWC_cluster2.txt
- yeast_hLPWC_cluster3.txt
