# Supplementary material for: Lag penalized weighted correlation for time series clustering
Source: BMC Bioinformatics. 2020 Jul 17;21:21. doi: 10.1186/s12859-019-3324-1 (PMC6966853; doi:10.1186/s12859-019-3324-1)
Supplement: Supplementary file 3 — Additional file 3 Cluster assignments and DAVID enrichment for yeast hLPWC as tab-delimited text files. The cluster assignment files contain a header row. The id is the phosphopeptide id from Kanshin et al. [32] and Uniprot is the accession number. There are no enriched terms for cluster 3. [file 12859_2019_3324_MOESM3_ESM.zip › cluster1_table.txt]

Category	Term	Count	X.	PValue	Genes	List.Total	Pop.Hits	Pop.Total	Fold.Enrichment	Bonferroni	Benjamini	FDR
GOTERM_BP_FAT	GO:0035556~intracellular signal transduction	21	20.3883495145631	1.33030559719311e-09	P08018, P40048, Q12236, P53739, Q06407, Q08732, P32485, P39960, P17121, P53894, Q01389, P25558, P47113, P47116, P11792, P06101, P43565, P38691, P25341, P08678, P22211	95	235	5535	5.20649496080627	1.48062908600366e-06	1.48062908600366e-06	2.13051631892114e-06
GOTERM_BP_FAT	GO:0030029~actin filament-based process	16	15.5339805825243	2.80487064326076e-09	P43603, P32521, P08018, P15891, P17121, P39960, P53894, P32790, P23201, P40468, P38080, P25623, Q12446, P38853, P40563, Q05785	95	129	5535	7.22643818849449	3.12181618611351e-06	1.56090931124897e-06	4.49206744024266e-06
GOTERM_BP_FAT	GO:0030036~actin cytoskeleton organization	14	13.5922330097087	7.53246362923431e-08	P43603, P32521, P08018, P15891, P39960, P53894, P32790, P23201, P40468, P38080, P25623, Q12446, P38853, Q05785	95	119	5535	6.85448916408669	8.38328091997687e-05	2.79450506518453e-05	0.000120634140465814
GOTERM_BP_FAT	GO:0006468~protein phosphorylation	19	18.4466019417476	8.87684224904088e-08	P08018, P40048, Q12236, Q03533, P53739, P38623, Q08732, P32485, P53894, Q01389, P38080, P47116, P11792, P06101, P43565, P38691, P23293, P25341, P22211	95	243	5535	4.55555555555556	9.87943781433076e-05	2.46995096193636e-05	0.00014216465944461
GOTERM_BP_FAT	GO:0006897~endocytosis	14	13.5922330097087	1.23471565479789e-07	P32521, Q12236, Q12271, P53191, P53309, P38713, P32790, P53244, P25623, Q05518, P22137, Q12446, Q05785, P22211	95	124	5535	6.57809847198642	0.000137414418689752	2.74843944803038e-05	0.000197742485397168
GOTERM_BP_FAT	GO:0007010~cytoskeleton organization	18	17.4757281553398	8.14760854712715e-07	P43603, P32521, P08018, P15891, Q06407, P17121, P39960, P53894, P32790, P38080, P40468, P23201, P32457, P25623, P06101, Q12446, P38853, Q05785	95	252	5535	4.16165413533835	0.000906418155334321	0.000151126779310173	0.00130485103642108
GOTERM_BP_FAT	GO:0006796~phosphate-containing compound metabolic process	32	31.0679611650485	3.46989845169113e-06	P53950, P53897, P08018, Q12236, Q03533, P53739, P39732, P40986, Q9P305, P32485, P53894, P38426, P38080, P38427, Q06636, P43565, P23293, P25341, P08678, P40048, Q12271, Q03833, P38623, Q12494, P38713, Q08732, Q01389, P47116, P11792, P06101, P38691, P22211	95	796	5535	2.342237503306	0.00385455573198523	0.000551562644384052	0.00555698069212296
GOTERM_BP_FAT	GO:0000147~actin cortical patch assembly	6	5.8252427184466	4.78337787293119e-06	P32521, P38080, P25623, P15891, Q05785, P32790	95	16	5535	21.8486842105263	0.00530976540133976	0.000665267649495704	0.00766041909783244
GOTERM_BP_FAT	GO:0006793~phosphorus metabolic process	32	31.0679611650485	5.74112583178828e-06	P53950, P53897, P08018, Q12236, Q03533, P53739, P39732, P40986, Q9P305, P32485, P53894, P38426, P38080, P38427, Q06636, P43565, P23293, P25341, P08678, P40048, Q12271, Q03833, P38623, Q12494, P38713, Q08732, Q01389, P47116, P11792, P06101, P38691, P22211	95	815	5535	2.28763319341298	0.00636951945191078	0.000709735950797818	0.00919415419545766
GOTERM_BP_FAT	GO:0016310~phosphorylation	21	20.3883495145631	9.27641714006411e-06	P53950, P08018, P40048, Q12236, Q03533, P53739, P38623, Q12494, Q08732, P32485, P53894, Q01389, P38080, P47116, P11792, P06101, P43565, P23293, P38691, P25341, P22211	95	402	5535	3.04359780047133	0.0102715834104021	0.00103193720273176	0.0148553695607623
GOTERM_BP_FAT	GO:0044396~actin cortical patch organization	6	5.8252427184466	1.22297120788108e-05	P32521, P38080, P25623, P15891, Q05785, P32790	95	19	5535	18.398891966759	0.013519531774987	0.00123666676734713	0.0195843785109839
GOTERM_BP_FAT	GO:0007015~actin filament organization	9	8.7378640776699	3.08024514883555e-05	P43603, P08018, P38080, P40468, P15891, Q12446, P38853, Q05785, P32790	95	74	5535	7.08605974395448	0.0337026307894257	0.00285289411770229	0.0493194573462086
GOTERM_BP_FAT	GO:0016192~vesicle-mediated transport	19	18.4466019417476	0.000124303836204889	P32521, Q12236, Q12271, P32909, P53191, P53309, P40986, P38713, P32790, P53244, P38080, P33332, P25623, Q05518, P22137, Q12446, Q05785, P38968, P22211	95	405	5535	2.73333333333333	0.129213775524992	0.0105865460995529	0.198889895480958
GOTERM_BP_FAT	GO:0030865~cortical cytoskeleton organization	6	5.8252427184466	0.000129283713907156	P32521, P38080, P25623, P15891, Q05785, P32790	95	30	5535	11.6526315789474	0.134027456490373	0.0102260741966166	0.206850118485191
GOTERM_BP_FAT	GO:0030866~cortical actin cytoskeleton organization	6	5.8252427184466	0.000129283713907156	P32521, P38080, P25623, P15891, Q05785, P32790	95	30	5535	11.6526315789474	0.134027456490373	0.0102260741966166	0.206850118485191
GOTERM_BP_FAT	GO:0000165~MAPK cascade	6	5.8252427184466	0.000360029545689226	P08018, Q12236, P40048, P06101, P32485, Q01389	95	37	5535	9.44807965860597	0.330205972772387	0.0263652078652434	0.57504003799973
GOTERM_BP_FAT	GO:1902531~regulation of intracellular signal transduction	8	7.76699029126214	0.000406682117713135	P25558, P47113, P08018, P40048, P06101, P39960, P17121, Q01389	95	81	5535	5.75438596491228	0.364109729827893	0.0278990081671607	0.649326329866928
GOTERM_BP_FAT	GO:0065009~regulation of molecular function	18	17.4757281553398	0.000450020247689824	P53950, P53897, P08018, P40048, P39732, Q06407, Q9P305, P38713, P17121, P39960, Q01389, P38426, P25558, P47113, P25623, Q08831, P38427, P22211	95	410	5535	2.55789473684211	0.394066642991529	0.0290397238911994	0.718288309429549
GOTERM_BP_FAT	GO:0051128~regulation of cellular component organization	19	18.4466019417476	0.000557101980450686	P43603, P53739, P15891, P38623, P17121, P53894, Q01389, P47113, P38080, P23201, Q05518, P43565, Q06205, P38853, Q12446, P24276, P38691, P23293, P22211	95	457	5535	2.42231947483589	0.462177815327097	0.0338701866040452	0.888490169957457
GOTERM_BP_FAT	GO:0050790~regulation of catalytic activity	17	16.504854368932	0.000803921606302495	P53950, P53897, P08018, P40048, P39732, Q06407, Q9P305, P38713, P17121, P39960, Q01389, P25558, P38426, P47113, P25623, Q08831, P38427	95	392	5535	2.52671858216971	0.591443311121898	0.0460192835545815	1.27975805785739
GOTERM_BP_FAT	GO:0051174~regulation of phosphorus metabolic process	11	10.6796116504854	0.000910226503105855	P53950, P53897, P08018, P40048, P06101, P39732, Q03833, Q9P305, Q12494, P38713, Q01389	95	181	5535	3.54085489968014	0.637069326488751	0.0494145036201277	1.44783004805358
GOTERM_BP_FAT	GO:0019220~regulation of phosphate metabolic process	11	10.6796116504854	0.000910226503105855	P53950, P53897, P08018, P40048, P06101, P39732, Q03833, Q9P305, Q12494, P38713, Q01389	95	181	5535	3.54085489968014	0.637069326488751	0.0494145036201277	1.44783004805358
GOTERM_BP_FAT	GO:0023014~signal transduction by protein phosphorylation	6	5.8252427184466	0.00100376191488712	P08018, Q12236, P40048, P06101, P32485, Q01389	95	46	5535	7.59954233409611	0.672984621991507	0.0518343911702948	1.59549109756342
GOTERM_BP_FAT	GO:0006464~cellular protein modification process	27	26.2135922330097	0.00110811049246888	P53897, P08018, Q12236, P53739, Q03533, P39732, P40986, Q9P305, P32485, P53894, P38080, Q06636, P43565, Q06205, P23293, P25341, P40048, Q03833, P38623, Q08732, Q01389, P47116, Q03758, P11792, P06101, P38691, P22211	95	834	5535	1.88621734191594	0.708877405802522	0.0545472830657425	1.75997771723693
GOTERM_BP_FAT	GO:0036211~protein modification process	27	26.2135922330097	0.00110811049246888	P53897, P08018, Q12236, P53739, Q03533, P39732, P40986, Q9P305, P32485, P53894, P38080, Q06636, P43565, Q06205, P23293, P25341, P40048, Q03833, P38623, Q08732, Q01389, P47116, Q03758, P11792, P06101, P38691, P22211	95	834	5535	1.88621734191594	0.708877405802522	0.0545472830657425	1.75997771723693
GOTERM_BP_FAT	GO:1902589~single-organism organelle organization	20	19.4174757281553	0.00116403246669045	P43603, P32521, P08018, P38165, P15891, P53191, Q04947, P39960, P53894, P32790, P47113, P38080, P40468, P23201, P32457, P25623, P06101, Q12446, P38853, Q05785	95	528	5535	2.20693779904306	0.726464198054008	0.0548029542952803	1.84802244789349
GOTERM_BP_FAT	GO:0051248~negative regulation of protein metabolic process	8	7.76699029126214	0.0014414605864881	P53897, P40048, P36041, Q08831, Q06205, P24276, Q9P305, P32831	95	100	5535	4.66105263157895	0.799211476290036	0.0647074961125381	2.2837182883792
GOTERM_BP_FAT	GO:0032269~negative regulation of cellular protein metabolic process	8	7.76699029126214	0.0014414605864881	P53897, P40048, P36041, Q08831, Q06205, P24276, Q9P305, P32831	95	100	5535	4.66105263157895	0.799211476290036	0.0647074961125381	2.2837182883792
GOTERM_BP_FAT	GO:0032268~regulation of cellular protein metabolic process	15	14.5631067961165	0.00166791786270095	P53897, P08018, P40048, P39732, Q9P305, Q01389, P32831, P32527, Q05775, P36041, Q08831, P06101, Q06205, P24276, P23293	95	341	5535	2.56289550856614	0.844006737221017	0.071623296807697	2.63802047996667
GOTERM_BP_FAT	GO:0009966~regulation of signal transduction	9	8.7378640776699	0.00168296740942055	P25558, P47113, P08018, P23201, P40048, P06101, P39960, P17121, Q01389	95	132	5535	3.97248803827751	0.846602197659536	0.0695664725845551	2.66152341351705
GOTERM_BP_FAT	GO:0071470~cellular response to osmotic stress	6	5.8252427184466	0.00175667744524838	P08018, P06101, Q02100, P38623, P32485, P33749	95	52	5535	6.72267206477733	0.858704427305617	0.0699136305375853	2.77655984498332
GOTERM_BP_FAT	GO:0071214~cellular response to abiotic stimulus	7	6.79611650485437	0.00183734048744757	P08018, P06101, Q02100, P38623, P32485, P33749, Q12753	95	77	5535	5.29665071770335	0.870857768302962	0.0704934835093666	2.90230149570041
GOTERM_BP_FAT	GO:0051246~regulation of protein metabolic process	15	14.5631067961165	0.00196702070658645	P53897, P08018, P40048, P39732, Q9P305, Q01389, P32831, P32527, Q05775, P36041, Q08831, P06101, Q06205, P24276, P23293	95	347	5535	2.5185803124526	0.888245420621316	0.0727826210975427	3.1041340592556
GOTERM_BP_FAT	GO:0043620~regulation of DNA-templated transcription in response to stress	6	5.8252427184466	0.0020813515289385	P11792, P53115, Q02100, P32485, P33749, Q12753	95	54	5535	6.47368421052632	0.901623996694143	0.0743865873549467	3.28175069765968
GOTERM_BP_FAT	GO:0043618~regulation of transcription from RNA polymerase II promoter in response to stress	6	5.8252427184466	0.0020813515289385	P11792, P53115, Q02100, P32485, P33749, Q12753	95	54	5535	6.47368421052632	0.901623996694143	0.0743865873549467	3.28175069765968
GOTERM_BP_FAT	GO:0023051~regulation of signaling	9	8.7378640776699	0.00213149347183349	P25558, P47113, P08018, P23201, P40048, P06101, P39960, P17121, Q01389	95	137	5535	3.82750672301191	0.906974735301231	0.0737482068310913	3.35955149723922
GOTERM_BP_FAT	GO:0010646~regulation of cell communication	9	8.7378640776699	0.00233530794204903	P25558, P47113, P08018, P23201, P40048, P06101, P39960, P17121, Q01389	95	139	5535	3.77243468383188	0.925892418420682	0.0781012894698696	3.6751887364009
GOTERM_BP_FAT	GO:0043488~regulation of mRNA stability	4	3.88349514563107	0.00271429355039442	P53897, Q08831, Q9P305, P32831	95	17	5535	13.7089783281734	0.951447816351869	0.0875939749627148	4.25953674603327
GOTERM_BP_FAT	GO:0060237~regulation of fungal-type cell wall organization	4	3.88349514563107	0.00271429355039442	P24276, P17121, P53894, Q01389	95	17	5535	13.7089783281734	0.951447816351869	0.0875939749627148	4.25953674603327
