# Supplementary material for: Lag penalized weighted correlation for time series clustering
Source: BMC Bioinformatics. 2020 Jul 17;21:21. doi: 10.1186/s12859-019-3324-1 (PMC6966853; doi:10.1186/s12859-019-3324-1)
Supplement: Supplementary file 3 — Additional file 3 Cluster assignments and DAVID enrichment for yeast hLPWC as tab-delimited text files. The cluster assignment files contain a header row. The id is the phosphopeptide id from Kanshin et al. [32] and Uniprot is the accession number. There are no enriched terms for cluster 3. [file 12859_2019_3324_MOESM3_ESM.zip › cluster2_table.txt]

Category	Term	Count	X.	PValue	Genes	List.Total	Pop.Hits	Pop.Total	Fold.Enrichment	Bonferroni	Benjamini	FDR
GOTERM_BP_FAT	GO:0035556~intracellular signal transduction	22	15.0684931506849	3.29326991105106e-07	P08018, P53094, P38590, P38970, Q06836, Q02208, P32864, P07866, P43633, P47035, P25357, P51862, Q04749, P38070, P53968, P24583, P43565, P43585, P40061, P38691, P08678, P22211	141	235	5535	3.67496604798551	0.000521518002021937	0.000521518002021937	0.000550793307219077
GOTERM_BP_FAT	GO:0006897~endocytosis	15	10.2739726027397	2.3011606147851e-06	P40956, Q04439, P38167, P53191, P50942, P32790, P51862, P34216, P25623, P47029, Q05518, Q03088, Q05785, P38314, P22211	141	124	5535	4.74862731640357	0.00363840750420474	0.0018208615204407	0.00384858894005857
GOTERM_BP_FAT	GO:0016192~vesicle-mediated transport	26	17.8082191780822	2.19082385845905e-05	Q04439, P53191, P50942, P32864, P40986, P07866, P53258, P34216, P38080, P47029, Q03088, P48415, P40956, P38167, Q06836, P40494, P39962, P32790, P51862, P25623, Q05518, Q04183, Q05785, P38314, P38968, P22211	141	405	5535	2.52009456264775	0.03410778537729	0.0115010283512207	0.0366349082355111
GOTERM_BP_FAT	GO:0051128~regulation of cellular component organization	27	18.4931506849315	6.03614854670093e-05	P43638, P25339, Q02208, P07866, P41696, P47035, P25357, P53258, Q04749, P38080, P47029, P24583, P43565, P24276, P40061, P38991, Q92317, P38590, P32578, P40494, P39962, P51862, Q05518, P38314, P38691, P40091, P22211	141	457	5535	2.31924205037478	0.0911865930470185	0.0236204350818588	0.100905833233045
GOTERM_BP_FAT	GO:0006793~phosphorus metabolic process	39	26.7123287671233	8.17738902248516e-05	P53950, P08018, P39732, P50942, P40986, P43633, P25357, P00549, P38080, P16521, P36076, P26570, Q00055, P24583, P43565, P40061, P43585, P38991, P53916, P08678, P40956, P37262, P38590, P38970, P33300, P38287, P53037, Q12494, P32578, P39962, P40494, P33401, P38070, Q06315, P37012, P41911, P38691, Q03656, P22211	141	815	5535	1.87847539485707	0.121496281415432	0.0255743200028505	0.13667777744556
GOTERM_BP_FAT	GO:0044396~actin cortical patch organization	6	4.10958904109589	8.42143287585237e-05	P34216, P38080, P25623, Q05785, P40494, P32790	141	19	5535	12.3964165733483	0.124885998755803	0.0219881759559589	0.140754052845127
GOTERM_BP_FAT	GO:0051049~regulation of transport	12	8.21917808219178	8.42612855584846e-05	P51862, P53258, P16649, P38080, P38590, P53968, P47029, Q06108, P32862, Q03656, P40494, P22211	141	109	5535	4.32168651180949	0.12495109242247	0.0188872855795973	0.140832483464215
GOTERM_BP_FAT	GO:0006972~hyperosmotic response	6	4.10958904109589	0.000110016125065324	P08018, P40917, P53968, Q00055, P33748, P33749	141	20	5535	11.7765957446809	0.159934260431918	0.0215488249103309	0.183841339343971
GOTERM_BP_FAT	GO:0006796~phosphate-containing compound metabolic process	38	26.027397260274	0.000112060153013262	P53950, P08018, P39732, P50942, P40986, P43633, P25357, P00549, P38080, P16521, P36076, P26570, Q00055, P24583, P43565, P40061, P38991, P53916, P08678, P40956, P37262, P38590, P38970, P33300, P38287, P53037, Q12494, P32578, P39962, P40494, P33401, P38070, Q06315, P37012, P41911, P38691, Q03656, P22211	141	796	5535	1.87399764781354	0.162650077736951	0.019530452607157	0.187253982954727
GOTERM_BP_FAT	GO:0006468~protein phosphorylation	18	12.3287671232877	0.000116908163648394	P08018, P38590, P38970, P43633, P32578, P40494, P25357, P39962, P38080, P16521, P38070, Q06315, P24583, P43565, P38691, P38991, Q03656, P22211	141	243	5535	2.90780141843972	0.169056400225657	0.0183489064770075	0.195347627635245
GOTERM_BP_FAT	GO:0000147~actin cortical patch assembly	5	3.42465753424658	0.0005632217528508	P38080, P25623, Q05785, P40494, P32790	141	16	5535	12.2672872340426	0.590326422219102	0.0779232175425214	0.937820559013425
GOTERM_BP_FAT	GO:0060237~regulation of fungal-type cell wall organization	5	3.42465753424658	0.00072215602037804	P51862, P38590, P24583, P24276, P41696	141	17	5535	11.5456821026283	0.681555913068699	0.090953499897478	1.20096223052991
GOTERM_BP_FAT	GO:0030036~actin cytoskeleton organization	11	7.53424657534247	0.00078805975542036	P47068, Q04749, P08018, P38080, P25623, P24583, P40061, Q05785, P40494, P40091, P32790	141	119	5535	3.62864294654032	0.713145102124314	0.0915904044242141	1.30988376580847
GOTERM_BP_FAT	GO:0051252~regulation of RNA metabolic process	34	23.2876712328767	0.000802027376317237	P53950, P40917, P39520, P25339, Q02208, P33748, P41696, P32862, P47035, P33749, P40059, P18494, P25357, P19659, P46678, Q07825, P34761, P24583, P39016, Q12433, P34219, P40956, P16649, Q92317, P38165, P27692, P39705, P46974, P32432, P53968, Q12321, P39998, Q12427, P43574	141	750	5535	1.77957446808511	0.719426930044554	0.0867814741426183	1.33295406390882
GOTERM_BP_FAT	GO:0030100~regulation of endocytosis	5	3.42465753424658	0.000910391041786312	P51862, P38080, P47029, P40494, P22211	141	18	5535	10.9042553191489	0.76371491787012	0.0917004753880675	1.51176597456698
GOTERM_BP_FAT	GO:0042538~hyperosmotic salinity response	4	2.73972602739726	0.00118978530734831	P40917, P53968, P33748, P33749	141	9	5535	17.4468085106383	0.848283550404362	0.111178519275266	1.9713926419254
GOTERM_BP_FAT	GO:0045935~positive regulation of nucleobase-containing compound metabolic process	21	14.3835616438356	0.00131565871237098	P40956, Q92317, P38165, P27692, P39520, P25339, P33748, P41696, P32862, P18494, P33749, P19659, P46678, P32432, P53968, Q12321, P34761, P39016, P39998, P43574, Q12427	141	381	5535	2.16367900820908	0.875739551208425	0.115443728980913	2.17780515594203
GOTERM_BP_FAT	GO:0009991~response to extracellular stimulus	12	8.21917808219178	0.00134942894796665	P16649, P32356, P34761, P43565, P33748, P09032, P32862, P38314, Q12427, P33749, P18494, P43574	141	150	5535	3.14042553191489	0.882220253224221	0.112041207356031	2.23311344772253
GOTERM_BP_FAT	GO:0051254~positive regulation of RNA metabolic process	20	13.6986301369863	0.00144196163014453	P40956, Q92317, P38165, P27692, P39520, P25339, P33748, P41696, P32862, P18494, P33749, P19659, P32432, P53968, Q12321, P34761, P39016, P39998, P43574, Q12427	141	356	5535	2.2053550083672	0.898298738874989	0.113346326355632	2.38451121576001
GOTERM_BP_FAT	GO:0030029~actin filament-based process	11	7.53424657534247	0.00146947796943977	P47068, Q04749, P08018, P38080, P25623, P24583, P40061, Q05785, P40494, P40091, P32790	141	129	5535	3.34735279564572	0.902642450328995	0.10994164404514	2.42948966099044
GOTERM_BP_FAT	GO:0009651~response to salt stress	6	4.10958904109589	0.00148514000543131	Q04439, P40917, P36076, P53968, P33748, P33749	141	34	5535	6.92740926157697	0.905031532889711	0.106049840713647	2.45508225721282
GOTERM_BP_FAT	GO:0007010~cytoskeleton organization	16	10.958904109589	0.00162401646450076	P43638, P08018, P40494, P32790, P47068, Q04749, P38080, P25623, P46675, P24583, P40061, Q05785, P47136, P38991, P40463, P40091	141	252	5535	2.49240121580547	0.923810619400903	0.110436366409142	2.68173780423766
GOTERM_BP_FAT	GO:0071474~cellular hyperosmotic response	4	2.73972602739726	0.0016683382793788	P53968, Q00055, P33748, P33749	141	10	5535	15.7021276595745	0.928984328765642	0.108628225148246	2.75396963570979
GOTERM_BP_FAT	GO:1903338~regulation of cell wall organization or biogenesis	5	3.42465753424658	0.0016786765688941	P51862, P38590, P24583, P24276, P41696	141	21	5535	9.34650455927052	0.930139718234595	0.104958998713714	2.77081082744561
GOTERM_BP_FAT	GO:1903311~regulation of mRNA metabolic process	5	3.42465753424658	0.0016786765688941	P53950, P34761, P24583, P39016, P39998	141	21	5535	9.34650455927052	0.930139718234595	0.104958998713714	2.77081082744561
GOTERM_BP_FAT	GO:0009605~response to external stimulus	12	8.21917808219178	0.0018527131468018	P16649, P32356, P34761, P43565, P33748, P09032, P32862, P38314, Q12427, P33749, P18494, P43574	141	156	5535	3.01963993453355	0.946997678445298	0.110856627473867	3.05390709246821
GOTERM_BP_FAT	GO:0061422~positive regulation of transcription from RNA polymerase II promoter in response to alkaline pH	3	2.05479452054794	0.00187424070761517	P53968, P33748, P33749	141	3	5535	39.2553191489362	0.948777832536097	0.108002232601207	3.08887094780583
GOTERM_BP_FAT	GO:0006970~response to osmotic stress	9	6.16438356164384	0.00228270089102446	P08018, Q04439, P40917, P36076, P53968, Q99271, Q00055, P33748, P33749	141	93	5535	3.79890185312285	0.973215486028506	0.125472495351468	3.7500266959656
GOTERM_BP_FAT	GO:0010468~regulation of gene expression	37	25.3424657534247	0.00248252237129918	P53950, P40917, P39520, P25339, Q02208, P33748, P41696, P32862, P47035, P33749, P40059, P18494, P25357, P06634, P19659, P46678, Q07825, P34761, P39016, Q12433, P09032, P24276, P34219, P40956, P16649, Q92317, Q07655, P38165, P27692, P39705, P46974, P32432, P53968, Q12321, P0C2H8, Q12427, P43574	141	899	5535	1.61562492604075	0.980497342875636	0.131175776445914	4.07192152513776
GOTERM_BP_FAT	GO:0016310~phosphorylation	21	14.3835616438356	0.00250511539562691	P53950, P08018, P38590, P38970, Q12494, P43633, P32578, P40494, P25357, P39962, P00549, P38080, P16521, P38070, Q06315, P24583, P43565, P38691, P38991, Q03656, P22211	141	402	5535	2.05065100031756	0.981184633589371	0.128032220815491	4.10825314131861
GOTERM_BP_FAT	GO:0071496~cellular response to external stimulus	11	7.53424657534247	0.00256877654213424	P16649, P32356, P43565, P33748, P09032, P32862, P38314, Q12427, P33749, P18494, P43574	141	139	5535	3.10653604775754	0.982993796865972	0.126987935550442	4.2105564197044
GOTERM_BP_FAT	GO:0031668~cellular response to extracellular stimulus	11	7.53424657534247	0.00256877654213424	P16649, P32356, P43565, P33748, P09032, P32862, P38314, Q12427, P33749, P18494, P43574	141	139	5535	3.10653604775754	0.982993796865972	0.126987935550442	4.2105564197044
GOTERM_BP_FAT	GO:0010629~negative regulation of gene expression	18	12.3287671232877	0.00263516310691768	P53950, P16649, Q07655, Q92317, P27692, P39520, P25339, P39705, Q02208, P32862, P47035, P40059, P19659, Q07825, Q12321, P34761, P39016, P24276	141	319	5535	2.21503368238511	0.984695490527731	0.126132098052176	4.31713013036089
GOTERM_BP_FAT	GO:0061013~regulation of mRNA catabolic process	4	2.73972602739726	0.00294700706415533	P34761, P24583, P39016, P39998	141	12	5535	13.0851063829787	0.990674019159952	0.135921988331199	4.8162589116394
