# Supplementary material for: Lag penalized weighted correlation for time series clustering
Source: BMC Bioinformatics. 2020 Jul 17;21:21. doi: 10.1186/s12859-019-3324-1 (PMC6966853; doi:10.1186/s12859-019-3324-1)
Supplement: Supplementary file 3 — Additional file 3 Cluster assignments and DAVID enrichment for yeast hLPWC as tab-delimited text files. The cluster assignment files contain a header row. The id is the phosphopeptide id from Kanshin et al. [32] and Uniprot is the accession number. There are no enriched terms for cluster 3. [file 12859_2019_3324_MOESM3_ESM.zip › yeast_hLPWC_cluster1.txt]

id	Uniprot
9982	P15891
16601	P40563
8968	P38080
8971	P38080
23343	Q08269
14706	P53244
14782	P48361
14780	P48361
14762	P48361
17071	Q01389
13432	P39960
17430	P47113
9616	P25558
20631	Q03758
22235	P53894
22226	P53894
22232	P53894
11379	P40986
19683	P32457
11264	P06101
14536	P22137
16689	P08678
16672	P08678
24009	P06634
13110	P40059
18327	P36041
19363	Q05785
22966	P53739
20108	Q06205
18903	P23900
18856	Q07825
23143	P19659
8031	P39732
10949	Q03833
11805	Q06636
25419	Q12753
19353	Q05775
19128	P32485
24199	Q08732
24210	Q08732
14393	P53115
23775	Q12271
12377	Q03361
10720	Q12494
15925	P38853
9995	P25341
15579	P38691
23935	Q12446
9576	P25587
13876	P43603
14177	P27705
21848	P32047
19410	Q05812
17843	P33749
18296	P34232
9384	P32831
22354	P22211
10413	P32770
22205	P53898
15541	P38713
16641	P32521
10432	Q12515
10417	Q12515
17145	P08018
14135	P53191
8507	P34217
8512	P34217
23286	Q12236
17451	P47116
13076	P40048
16422	P40474
19509	P38623
12066	Q06407
12052	Q06407
25686	Q06108
13678	P43565
10341	P04050
8798	P38165
11635	Q04947
12136	P17121
12151	P17121
16025	P11792
12770	P33332
10485	P38968
10489	P38968
10495	P38968
25791	P23293
22304	Q02100
22303	Q02100
8276	P32790
9300	P32909
9321	P32909
9322	P32909
9307	P32909
18761	P23201
18751	P23201
11722	P24276
11758	P24276
11362	P05453
24878	Q02875
9821	P25623
9822	P25623
9879	P23255
16435	P40468
14887	P53283
25765	Q06451
21510	P38426
10499	Q12009
20594	P38427
20593	P38427
21740	P53950
24455	Q08831
24474	Q08831
24458	Q08831
15173	P53309
11404	Q04007
11947	Q05518
14857	P53274
15761	Q9P305
15759	Q9P305
18039	P34250
19550	Q06146
19563	Q06146
20943	Q04279
20982	Q04279
20988	Q04279
20983	Q04279
20985	Q04279
21597	Q03533
22217	P53897
23073	Q08206
15265	P32527
