# Supplementary material for: Lag penalized weighted correlation for time series clustering
Source: BMC Bioinformatics. 2020 Jul 17;21:21. doi: 10.1186/s12859-019-3324-1 (PMC6966853; doi:10.1186/s12859-019-3324-1)
Supplement: Supplementary file 3 — Additional file 3 Cluster assignments and DAVID enrichment for yeast hLPWC as tab-delimited text files. The cluster assignment files contain a header row. The id is the phosphopeptide id from Kanshin et al. [32] and Uniprot is the accession number. There are no enriched terms for cluster 3. [file 12859_2019_3324_MOESM3_ESM.zip › yeast_hLPWC_cluster2.txt]

id	Uniprot
9765	P25371
23463	Q12433
10442	Q12476
8944	P38080
14103	P43633
17033	P47029
20895	Q04749
20899	Q04749
20896	Q04749
17363	P47082
17358	P47082
17360	P47082
17349	P47082
17354	P47082
18169	P36062
16272	P40501
23781	P41696
16769	P47068
16756	P47068
21683	P46678
21685	P46678
17603	P47136
17934	P36076
11377	P40986
8060	P00549
23481	P40917
24330	P32798
21678	P53968
9299	P38287
16695	P08678
24007	P06634
13131	P40059
13109	P40059
8757	P38167
23708	Q99252
20087	Q06673
12626	P39998
8477	P34216
8474	P34216
19364	Q05785
18855	Q07825
23124	P19659
13646	P43574
24182	P09032
8033	P39732
12932	P18494
10065	Q00055
23156	P41911
14458	P40956
17254	P38970
17250	P38970
17262	P38970
21648	P38922
17216	P46958
19443	P39520
22057	P50942
25240	P38991
12455	P30605
12384	Q03361
10721	Q12494
15574	P38691
15585	P38691
15573	P38691
10129	P33399
8011	P07866
17708	P20484
23167	Q12296
14785	P53258
14489	P53094
25528	Q12321
18554	P36150
16847	P43638
21818	P32047
19349	Q06324
19350	Q06324
17880	P35724
17876	P35724
14439	P39016
24487	P32864
19402	Q05812
21735	P38590
20817	P33748
20830	P33748
17848	P33749
17860	P33749
21047	Q04439
12156	Q92317
16981	P47035
16967	P47035
20667	Q03210
19216	Q99271
17659	P46970
22357	P22211
22380	P22211
10637	P32356
8158	P39705
17149	P08018
13409	P40091
14607	P53203
18125	P33401
21030	P37012
21590	Q03262
14126	P53191
8803	P24583
10237	P15436
20232	P26570
16277	P40494
14961	P53037
12477	P50896
25507	Q12221
14093	P25339
8897	P38227
25689	Q06108
17737	P32862
13686	P43565
19884	P51862
10171	P0C2H8
17649	P46974
8774	P38165
8781	P38165
9394	P38314
24809	P48415
24770	P48415
24780	P48415
10482	P38968
19970	P32432
12193	P32578
19296	Q06315
21390	Q03656
8279	P32790
8291	P32790
10691	P32568
9860	P25357
24314	Q12420
9922	P37262
20173	P27692
20182	P27692
18634	P32583
11782	P24276
11300	Q12427
18996	P46675
24674	P33300
24587	Q03088
16208	P40528
9836	P25623
25615	Q06836
22144	P53916
25810	P34167
8532	P34219
8526	P34219
18391	Q02208
12171	Q04183
13189	P40061
9935	P16649
21753	P53950
11033	Q04602
16465	P40463
13592	P43585
22412	P34761
10557	Q07655
8870	P38070
9465	P38329
9467	P38329
11127	P39109
13286	P39962
13297	P39962
13293	P39962
9775	P25351
10505	Q12424
11941	Q05518
11928	Q05518
19527	P16521
12716	P32618
13474	P40095
13759	P43560
15142	P50089
15138	P50089
15348	P38750
15349	P38750
15737	P38835
15967	P38854
16725	P47072
16897	P40361
19273	Q06251
20672	Q03208
21466	Q04991
21463	Q04991
21468	Q04991
23071	Q08206
23072	Q08206
24437	Q08816
18110	P12688
18099	P12688
24741	Q02831
25338	Q12523
15445	P32793
15441	P32793
22964	P53735
