# Supplementary material for: Lag penalized weighted correlation for time series clustering
Source: BMC Bioinformatics. 2020 Jul 17;21:21. doi: 10.1186/s12859-019-3324-1 (PMC6966853; doi:10.1186/s12859-019-3324-1)
Supplement: Supplementary file 3 — Additional file 3 Cluster assignments and DAVID enrichment for yeast hLPWC as tab-delimited text files. The cluster assignment files contain a header row. The id is the phosphopeptide id from Kanshin et al. [32] and Uniprot is the accession number. There are no enriched terms for cluster 3. [file 12859_2019_3324_MOESM3_ESM.zip › yeast_hLPWC_cluster3.txt]

id	Uniprot
9130	P38266
16882	P47041
14533	P22137
21873	P34072
14122	P53191
24574	P06777
12075	Q06407
13679	P43565
24998	P26321
24759	P48415
20319	Q03707
20705	P50105
12040	Q06385
10639	P41920
