# Supplementary material for: Lag penalized weighted correlation for time series clustering
Source: BMC Bioinformatics. 2020 Jul 17;21:21. doi: 10.1186/s12859-019-3324-1 (PMC6966853; doi:10.1186/s12859-019-3324-1)
Supplement: Supplementary file 4 — Additional file 4 Cluster assignments and DAVID enrichment for axolotl hLPWC as tab-delimited text files. The cluster assignment files contain the mapped human official gene symbols and do not have a header row. [file 12859_2019_3324_MOESM4_ESM.zip]

Archive with 6 entries (6 files):
- axolotl_hLPWC_cluster1.txt
- axolotl_hLPWC_cluster2.txt
- axolotl_hLPWC_cluster3.txt
- cluster1_table.txt
- cluster2_table.txt
- cluster3_table.txt
