# Supplementary material for: Lag penalized weighted correlation for time series clustering
Source: BMC Bioinformatics. 2020 Jul 17;21:21. doi: 10.1186/s12859-019-3324-1 (PMC6966853; doi:10.1186/s12859-019-3324-1)
Supplement: Supplementary file 4 — Additional file 4 Cluster assignments and DAVID enrichment for axolotl hLPWC as tab-delimited text files. The cluster assignment files contain the mapped human official gene symbols and do not have a header row. [file 12859_2019_3324_MOESM4_ESM.zip › axolotl_hLPWC_cluster1.txt]

A2ML1
AAMP
ABCA1
ABCB4
ABCF3
ABR
ACAN
ACOXL
ACP5
ACSBG2
ACSL4
ACTG1
ACTR1A
ADAM28
ADAM8
ADAP1
ADCY4
ADCY7
ADIPOR2
ADNP2
ADORA3
AHR
AIF1
AIM1L
AK2
ALG2
ALOX15B
ALS2CR4
ANAPC5
ANGPTL2
ANLN
ANO10
ANTXR1
ANTXR2
AP3B2
APCDD1
APCS
APLP1
APLP2
APPL2
AQP3
AQR
ARAP1
ARHGAP1
ARHGEF12
ARHGEF5
ARID5B
ARL8B
ARL9
ARRDC3
ASF1B
ASTL
ATP6V0A1
ATP6V0B
ATP6V1B2
ATP6V1C2
AURKA
AURKB
B4GALT1
BAMBI
BATF3
BCAN
BCL2L11
BCS1L
BECN1
BIN3
BLMH
BMPR2
BTN1A1
BUB1
BUB1B
C10orf54
C10orf57
C10orf58
C12orf62
C12orf64
C14orf106
C18orf54
C1orf83
C1orf85
C1QA
C2orf3
C2orf44
C3
C3AR1
C4orf27
C5AR1
C5orf13
C6orf64
C9
CAD
CALB1
CAMK1
CAMK2D
CANT1
CAPN7
CARD6
CARD9
CARM1
CASP3
CBFB
CCL24
CCNA2
CCNB1
CCNB2
CCNB3
CCNJ
CCR2
CD248
CD53
CD5L
CD63
CDC23
CDC25C
CDCA7
CDCA8
CDH6
CDK2
CDK8
CDKN2C
CEACAM5
CEACAM6
CECR5
CENPH
CFB
CFHR2
CHMP6
CHST2
CHSY1
CITED1
CKAP2
CKS1B
CLCA2
CLEC4E
CLEC4M
CLK3
CLPTM1
CLPTM1L
CNFN
CNN2
COL2A1
COL9A1
COL9A3
CORO2B
COX2
COX7C
CPT1A
CRABP2
CRKL
CRTC1
CSE1L
CSF1R
CTSK
CUEDC2
CUGBP1
CUL1
CXCL14
CXCR1
CYBA
CYBB
CYP2C18
CYP2J2
CYP4A11
DBN1
DCBLD2
DCT
DCX
DDX19B
DDX28
DEGS1
DEK
DEPDC1B
DGAT2
DHX38
DIXDC1
DKK3
DLGAP4
DLGAP5
DMD
DNAJB9
DNAJC11
DNAJC15
DNAJC5
DNM2
DPY19L4
DPYSL4
DSC2
DSC3
DSCC1
DSEL
DSG1
DSG2
DUOX2
DYNC1H1
EAPP
ECT2
EDEM3
EDIL3
EEF1E1
EFHD1
EFTUD2
EGFL6
EGFR
EHD1
EHD4
ELF4
ELL2
EMILIN1
ENAH
ENDOU
ENTPD1
EPHA7
EPHB3
EPN3
EPPK1
ERO1L
ETF1
ETV6
F13A1
FABP2
FAM107B
FAM108B1
FAM136A
FAM168B
FAM20C
FAM32A
FAM60A
FAM91A1
FANCD2
FARP1
FDPS
FGL2
FHOD1
FICD
FLJ22184
FN1
FREM2
FRMD4A
FSTL1
FUCA2
FUT3
FZD2
GAD1
GADD45G
GALNT4
GART
GAS6
GATAD1
GEMIN6
GIMAP7
GJA1
GLI3
GMNN
GNAQ
GOLGA6L6
GOLM1
GP2
GPNMB
GPR177
GPR35
GPX1
GRN
GRWD1
GTF2A2
H2AFJ
H2AFX
HAS2
HAUS6
HEATR3
HERPUD1
HGC6.3
HIST1H2AI
HIST1H2BA
HIST1H2BN
HIST2H3C
HIST3H2BB
HLTF
HMGA1
HMGA2
HMGCS2
HMMR
HNRNPUL1
HOXD10
HOXD11
HRNR
HS1BP3
HSPA13
HSPA5
HSPA9
IDE
IFITM1
IFRD2
IGSF10
IGSF3
IL11
IL13RA1
IL17RD
IL4R
IL6ST
INO80E
INTS1
IQCB1
ITGA2
ITGAD
ITLN1
ITPKC
ITPR3
JARID2
KAL1
KAZALD1
KCNK6
KCTD1
KCTD2
KCTD9
KDELR1
KDM3A
KIAA0101
KIAA0907
KIAA1524
KIAA1967
KIF11
KIF20A
KIF22
KIF23
KIF26A
KIF26B
KIF5B
KIFC1
KLHL20
KRT10
KRT14
KRT17
KRT6C
KRT79
KRTAP9-2
L3MBTL3
LAMA1
LARP4
LASS5
LCP1
LGALS3BP
LGALS9
LGMN
LGR4
LIMA1
LMNA
LOC100129323
LOC100129361
LOC100134332
LOC100286959
LOC100288317
LOC100290309
LOC100292787
LOX
LPGAT1
LPIN2
LPO
LRIG2
LRRC32
LRRC58
LSP1
LTA4H
LTB4R2
LUM
LUZP1
LY86
LYPLA2
LYZ
MAB21L1
MAD2L1
MANF
MAP1B
MAP2K3
MAPK6
MAPK8
MARCO
MATN4
MCM4
MCM5
MCM6
MCM7
MDFIC
MDK
MDM2
MDN1
MECOM
MED24
MEGF11
METTL5
MEX3B
MFSD1
MGA
MGAT1
MGC87042
MKL2
MLEC
MLLT3
MMD
MMP14
MMP2
MMP9
MOBKL2A
MON2
MOXD1
MPHOSPH10
MPO
MPV17L2
MPZL3
MRC1
MRM1
MRTO4
MSI2
MSLN
MSN
MST1
MST1R
MTBP
MUC16
MUC17
MUC5B
MXI1
MXRA5
MYBL2
MYCN
MYH14
MYLK
MYO10
MYO1F
MYSM1
MYST1
MYST4
NAPEPLD
NASP
NCAPD3
NCCRP1
NCF1
NCF2
NCOA7
ND1
NDC80
NDE1
NDUFA4
NDUFA5
NEIL3
NFATC1
NFIL3
NFRKB
NHEDC2
NICN1
NNMT
NOTCH3
NOV
NOX3
NT5DC2
NUCKS1
NUP160
NUP210
NUSAP1
NYNRIN
OLFML1
OPTC
ORC2L
OSTM1
OTOG
OTOR
PAK2
PALLD
PAMR1
PARP16
PARP3
PAX7
PCDH18
PCDH7
PCDHGC3
PCK2
PDCD5
PDSS2
PFKFB4
PFKL
PGAM1
PGD
PGGT1B
PHLDB1
PIF1
PIK3R3
PINX1
PKN3
PLA2G7
PLAC8L1
PLBD1
PLEC
PLEKHG4B
PLIN3
PLK1
PMEPA1
PMP2
PNP
POLA1
POLD1
POSTN
PPID
PPP1R3C
PPP5C
PPPDE2
PPRC1
PRAM1
PRB3
PRCP
PRDM1
PRIC285
PRICKLE2
PRKAB1
PRMT5
PRPF31
PRPF39
PRRX1
PRSS21
PRTN3
PSAT1
PSEN1
PSIP1
PTCD3
PTCH1
PTPLAD1
PTPN6
PTPRC
PTPRG
PTPRJ
PUS1
PUS3
PVRL2
PWP2
RAB31
RAB6B
RAB9A
RAD51AP1
RAI14
RARRES1
RBL1
RBM10
RBM14
RBM4
RBMXL2
RCC1
RCC2
RCOR1
RDH12
REEP4
RETSAT
RNF111
RNF125
RNF20
RNU2-1
ROBO1
ROR2
RPGR
RPS4Y1
RPS6KB1
RRAS
RSPRY1
RTL1
RUNDC3B
RUNX1
SACS
SALL1
SALL4
SAMD9L
SART3
SC4MOL
SCARB2
SCD
SDC1
SDCBP2
SDF2L1
SEC11C
SEC23B
SEMA3F
SEPN1
SEPX1
SERPINB10
SERPINB8
SETDB1
SFRP2
SH3BP5
SH3GL1
SHCBP1
SHH
SLC11A1
SLC14A2
SLC15A4
SLC16A1
SLC35B4
SLC37A2
SLC39A6
SLC44A4
SLC6A14
SLC7A8
SLIT2
SMAD4
SMARCC1
SMCR7L
SNAI2
SNHG3-RCC1
SNIP1
SNX10
SNX18
SOAT1
SOX11
SOX4
SPAG1
SPI1
SPIRE1
SPRYD3
SPTLC1
SQLE
SRD5A2
ST14
STC1
STEAP1
STEAP4
STK4
STMN1
STOM
STX5
STXBP1
SUFU
SULF1
SUV39H1
TANK
TARS
TAX1BP3
TBX3
TCF19
TCIRG1
TDG
TECTA
TEX2
TF
TFAP2C
TFDP2
TFF2
TFF3
TFPI
TFRC
TGFB1
TGFBI
TGM1
TGM2
TGM3
TGM5
TGM6
THBS1
THBS2
TIMP2
TIPRL
TKT
TLCD1
TLR2
TLR8
TMEM134
TMEM138
TMEM180
TMEM181
TMEM2
TMEM43
TMEM48
TMEM50B
TMEM90A
TNC
TNFAIP1
TNFRSF21
TNFRSF6B
TNPO3
TOLLIP
TOP2A
TOP2B
TPRG1
TPRKB
TPX2
TRABD
TRAF3IP2
TRERF1
TREX2
TRIM16
TRIM23
TRPS1
TRPV6
TSN
TSPYL4
TTK
TYROBP
TYRP1
UBE2J1
UBIAD1
UGDH
UGGT2
UHRF1
UMOD
UMODL1
UNC45A
UPP1
USP44
USP49
UTP14A
UTP18
VAMP8
VASH1
VCAN
VGF
VGLL4
VPS13C
VPS37B
VSIG4
VWDE
WDR3
WFDC3
WFDC5
WFDC8
WIPF2
WNT5A
WNT5B
WWC3
XPO4
XYLT1
YKT6
ZBTB39
ZC3H10
ZC3H11A
ZC4H2
ZCCHC4
ZDHHC5
ZMIZ1
ZMPSTE24
ZMYND8
ZNF134
ZNF148
ZNF217
ZNF658
ZNF687
ZNRF1
ZSCAN2
