# Supplementary material for: Lag penalized weighted correlation for time series clustering
Source: BMC Bioinformatics. 2020 Jul 17;21:21. doi: 10.1186/s12859-019-3324-1 (PMC6966853; doi:10.1186/s12859-019-3324-1)
Supplement: Supplementary file 4 — Additional file 4 Cluster assignments and DAVID enrichment for axolotl hLPWC as tab-delimited text files. The cluster assignment files contain the mapped human official gene symbols and do not have a header row. [file 12859_2019_3324_MOESM4_ESM.zip › axolotl_hLPWC_cluster2.txt]

A4GNT
ABI3BP
ACAT1
ACBD7
ACSS1
ACTA1
ACTA2
ACTG2
ACTN2
ACTN3
ADAMTS1
ADAMTS12
ADH4
ADIPOQ
ADSSL1
AFAP1
AGXT2
AGXT2L1
AK1
ALAS2
ALDH1A2
ALDOA
ALOX12B
ALOX5
AMPD1
ANG
ANGPTL7
ANKRD1
ANKRD2
ANXA6
APEX2
APP
AQP4
AREG
ARG1
ARG2
ARL11
ARL4D
ARRDC2
ART1
ASH1L
ASNS
ATF3
ATP12A
ATP2A1
ATP5G2
ATP5J
ATP5J2
ATP5L
ATP6
ATP6V1G3
AXIN2
B2M
B3GNT2
B3GNT5
BCAS1
BCL2L1
BCL2L10
BHMT
BMPER
BNIP3
BTF3
BTG1
BTN3A1
BVES
C10orf72
C11orf74
C13orf15
C14orf159
C14orf2
C14orf79
C1orf21
C1orf63
C1QTNF1
C4orf31
C5orf32
C5orf34
C6orf173
C6orf27
C8orf4
CA2
CA3
CACNA1S
CACNG1
CADM1
CALCB
CAND2
CAPG
CASQ1
CASQ2
CAV1
CAV3
CCDC109A
CCK
CCL28
CCNG1
CCNL1
CCNL2
CCS
CD164
CD38
CD59
CD74
CDC42EP2
CDH13
CDKN1B
CDO1
CEBPD
CERCAM
CES2
CES7
CFL2
CHAC1
CHIT1
CHRNA1
CIB2
CISD3
CKM
CKMT1A
CLDN1
CLDN19
CLDN4
CLDN7
CLEC2D
CLEC3B
CLU
CNDP1
CNN3
COL11A1
COL14A1
COL17A1
COL1A1
COL1A2
COL4A1
COL4A2
COL5A1
COL6A1
COL6A3
COL8A1
COMMD7
COPZ2
COQ10B
COX17
COX3
COX4I2
COX7A1
COX7A2L
COX7B
CPA3
CPEB4
CREM
CRIM1
CRIP1
CRISPLD2
CRTAC1
CRYAB
CSDA
CSRP2
CST3
CSTA
CTGF
CTSG
CTSH
CTSL2
CTSO
CTSS
CXCL10
CXCL11
CXCL12
CXCR2
CXCR4
CXCR7
CYB5A
CYP26B1
CYP2A6
CYR61
CYTB
DACT1
DBI
DCLK1
DCN
DDIT4
DES
DHRS7C
DNAJB1
DNAJB5
DNPEP
DOHH
DPT
DPYS
DSPP
DTNA
DUSP1
DUSP27
DUSP5
DUSP7
DYNLL2
EBF3
ECHDC3
EDARADD
EEF1A1
EEF1A2
EEF1D
EFEMP1
EFNA5
EFNB2
EGR1
EHD3
EIF3F
EIF4A2
EIF5A2
EMP2
ENO3
EPCAM
EPHA4
ERAP1
EREG
ERRFI1
ETS2
EXOC7
EYA1
EYA4
F10
F11R
F2RL1
F2RL2
F3
FAAH
FABP7
FAH
FAM108A1
FAM180A
FAM46A
FAM70A
FBLIM1
FBLN1
FBLN2
FBLN5
FBN1
FBN3
FBP1
FBP2
FBXO48
FCN1
FCN2
FGFBP1
FHL1
FITM1
FKBP11
FLJ36031
FLNC
FMO3
FMO4
FOS
FOXN3
FOXO1
FOXO3
FST
FXR1
FXR2
FXYD1
G0S2
G3BP1
GAB1
GABARAPL2
GABBR2
GADD45A
GADD45B
GALNT12
GAMT
GAPDH
GATA3
GATM
GBP4
GCOM1
GFPT2
GHR
GJB5
GLDN
GLUL
GOLSYN
GOT2
GPBP1L1
GPC1
GPI
GPR37
GPR37L1
GPR84
GPX8
GRAP
GRIK2
GSTM1
GSTM4
GSTM5
GYG1
GZMB
HAS1
HBA2
HBD
HBE1
HBEGF
HBG1
HBG2
HBZ
HEBP2
HERC6
HHATL
HIF3A
HINT2
HIST1H1B
HIST1H1D
HIST1H1E
HIST1H4J
HK2
HLA-B
HLA-E
HLCS
HMOX1
HRC
HS3ST1
HSCB
HSD17B6
HSP90AA1
HSPA12B
HSPA1B
HSPA6
HSPB1
HSPB7
HSPB8
HTRA1
HVCN1
HYAL4
ICAM1
IGF2BP2
IGFBP2
IGLL1
IGSF22
IGSF6
IL1B
IL20RB
IL8
IQGAP2
IRF1
IRS1
IRS2
ISG15
ITGB1BP2
ITGB1BP3
ITGB4
ITIH5
ITM2A
IYD
JAZF1
JPH1
JUN
JUND
KBTBD10
KBTBD2
KBTBD5
KCNN2
KDM6B
KEAP1
KHDRBS3
KIAA0247
KLF2
KLF4
KLF5
KLF6
KLHL31
KRT13
KRT15
KRT18
KRT19
KRT20
KRT24
KRT3
KRT4
KRT75
KRT8
KRTAP12-2
LAMA2
LAMA3
LAMA4
LAMB2
LAMB3
LAMB4
LARP6
LDB3
LDHA
LECT2
LEP
LGI1
LHFP
LIPG
LMCD1
LMO1
LMO3
LMOD2
LMOD3
LOC100128267
LOC100128683
LOC100130107
LOC100132016
LOC100132556
LOC100132614
LOC100133599
LOC100133807
LOC100134353
LOC100190986
LOC100289760
LOC100290481
LOC100291328
LOC100291393
LOC100291671
LOC100291837
LOC100291910
LOC100292079
LOC100293138
LOC100293737
LOC100294459
LOC285095
LOC642131
LOC651536
LOC652494
LPHN2
LRRC20
LRTM1
LY6H
LYG1
LYRM4
LYVE1
MACROD1
MAG
MARCKS
MARCKSL1
MAS1
MAT2A
MATN2
MBP
MCL1
MEF2A
MEF2C
MFAP5
MGP
MIA
MIDN
MIR222
MLANA
MLF1
MMP1
MMP10
MMP12
MMP13
MMP19
MMP3
MMP8
MMRN1
MPZ
MR1
MSMB
MT1IP
MTHFD1L
MTIF2
MURC
MYADML2
MYBPC1
MYBPC2
MYBPC3
MYBPH
MYC
MYEOV2
MYF5
MYH1
MYH10
MYH13
MYH2
MYH3
MYH4
MYH6
MYH7
MYH7B
MYH8
MYL1
MYL10
MYL12B
MYL2
MYL3
MYL4
MYLPF
MYOG
MYOM1
MYOM2
MYOT
MYOZ1
MYOZ2
NAIP
NAP1L4
NCAN
ND2
ND6
NDUFA3
NDUFA6
NDUFB1
NDUFB2
NDUFC1
NDUFS5
NEB
NEFM
NEXN
NFIB
NID2
NIPSNAP3A
NLRP1
NR4A2
NR4A3
NT5C3
NUAK1
NUPL2
NUPR1
OAT
OCLN
OCM2
ODC1
ODZ4
OLFM4
OLFML2B
OSR2
OTOA
OVOL2
OXCT1
P2RY4
PABPC4
PANX3
PAPLN
PARK7
PARM1
PCBD1
PCBP2
PCMT1
PCOLCE
PCOLCE2
PCP4
PCSK9
PDE4B
PDE4DIP
PDLIM1
PDLIM7
PFKFB1
PFKFB3
PFKM
PGAM2
PGK1
PGM1
PGM3
PHC1
PHLDA2
PIGL
PIM3
PKM2
PKP3
PLAC9
PLAT
PLAU
PLEK2
PLEKHA5
PLIN2
PLK2
PLP1
PLSCR1
PLTP
PMP22
PNO1
PON1
PON2
PPAPDC3
PPDPF
PPIC
PPL
PRDX6
PRG2
PRG4
PRKAB2
PRKG1
PRPH
PRSS33
PRX
PSMB9
PTGS2
PTHLH
PTPLA
PTRF
PVALB
PWP1
PYCR2
PYGM
QRICH2
RABEPK
RAP2B
RBM24
RBM3
RBP4
RDH5
RFWD2
RGS8
RHAG
RHBDD1
RHBDL2
RHCG
RHOB
RIOK3
RMND5A
RND3
RNF24
ROMO1
RPL12
RPL13
RPL13A
RPL14
RPL17
RPL19
RPL21
RPL21P28
RPL22
RPL22L1
RPL23
RPL26
RPL26L1
RPL27
RPL27A
RPL29
RPL30
RPL31
RPL32
RPL34
RPL35
RPL35A
RPL36
RPL36AL
RPL37
RPL37A
RPL38
RPL39
RPL3L
RPL41
RPL6
RPL9
RPLP0
RPLP2
RPN2
RPS10
RPS11
RPS12
RPS13
RPS15
RPS15A
RPS17
RPS18
RPS20
RPS23
RPS24
RPS25
RPS27
RPS27A
RPS28
RPS29
RPS3
RPS4X
RPS7
RPS8
RPS9
RRAD
RSL24D1
RSRC1
RTN2
RUFY4
RWDD3
RYR1
RYR3
S100A10
S100A11
S100A2
S100A4
SALL3
SAMSN1
SAT1
SATB1
SATL1
SCG2
SCGN
SCHIP1
SCNN1B
SDC4
SDPR
SDS
SEC61G
SEMA3D
SEMA4F
SEPP1
SERPINE1
SERPINF1
SERPINF2
SERPINH1
SESN1
SFTPC
SFTPD
SGCA
SGCB
SGCG
SGK1
SGMS1
SGMS2
SIK1
SLC20A1
SLC24A1
SLC25A33
SLC25A6
SLC26A4
SLC2A1
SLC30A1
SLC38A2
SLC43A3
SLC44A3
SLC7A7
SLITRK2
SLN
SMOX
SMPX
SMTN
SMTNL2
SMYD1
SNORD51
SNRPF
SOCS1
SOCS3
SORBS1
SOX6
SPACA4
SPARC
SPOCK3
SPON2
SPP1
SPRY1
SPRY2
SPRY4
SPTB
SPTBN1
SQSTM1
SRI
SRL
SRPX2
SSR3
STAMBPL1
STK38L
STX11
SURF1
SYNJ2BP
SYPL2
SYT16
TAC1
TACC2
TAGLN2
TAOK3
TAT
TBX18
TBX5
TCF7L2
TCN1
TFPI2
THAP5
TIMP1
TIMP3
TM4SF1
TMCC1
TMEM120A
TMEM170B
TMEM176B
TMEM182
TMEM233
TMEM38A
TMOD4
TNFAIP3
TNFRSF12A
TNK2
TNN
TNNC1
TNNC2
TNNI1
TNNI2
TNNT1
TNNT3
TNXB
TPI1
TPM1
TPM4
TPPP3
TPT1
TRDN
TRIB1
TRIM63
TRIM72
TRIM8
TSPAN13
TSPAN2
TSPAN7
TSTA3
TTN
TTR
TUBB6
TUBBP5
TXNDC17
TXNIP
UAP1
UBA52
UBE2R2
UCHL1
UCMA
UGCG
UGP2
UGT8
ULK2
UPK3A
UQCR10
UQCR11
UQCRH
USP2
VDAC1
WDFY1
WDR69
WFDC1
XBP1
XDH
XIRP2
YPEL5
YWHAG
ZAK
ZEB1
ZEB2
ZFAND5
ZFP106
ZFP36
ZIC2
ZMYND19
ZNF574
ZNF593
ZNF776
ZNRF3
ZPLD1
ZYX
