# Supplementary material for: Lag penalized weighted correlation for time series clustering
Source: BMC Bioinformatics. 2020 Jul 17;21:21. doi: 10.1186/s12859-019-3324-1 (PMC6966853; doi:10.1186/s12859-019-3324-1)
Supplement: Supplementary file 4 — Additional file 4 Cluster assignments and DAVID enrichment for axolotl hLPWC as tab-delimited text files. The cluster assignment files contain the mapped human official gene symbols and do not have a header row. [file 12859_2019_3324_MOESM4_ESM.zip › axolotl_hLPWC_cluster3.txt]

AP1S3
BLVRA
C17orf67
CARD16
CBR4
CLEC3A
COL9A2
DENND2D
DHX58
DTX3L
EHF
EPYC
FAM3B
GBP1
GDPD3
GJB7
GNGT1
GNMT
GZMA
IFI35
IFIH1
IFIT1
IFIT5
IRF7
KRT6B
LECT1
LOC390940
LYG2
LYPD2
MAL
MATN1
MEFV
MOV10
MPEG1
MUC15
MYB
NAMPT
NANS
NAT1
NAT2
NFIA
OAS3
OASL
OGN
OTOS
PARP9
PKP1
POF1B
PPM1M
PRF1
PSMB8
PSMD5
PSME1
PSME2
RAB25
RNASEL
RNF128
S100P
SDR9C7
SMPD3
STAT1
TDH
TMSB15B
URGCP
WFDC2
XAF1
ZNF185
