# Supplementary material for: Lag penalized weighted correlation for time series clustering
Source: BMC Bioinformatics. 2020 Jul 17;21:21. doi: 10.1186/s12859-019-3324-1 (PMC6966853; doi:10.1186/s12859-019-3324-1)
Supplement: Supplementary file 4 — Additional file 4 Cluster assignments and DAVID enrichment for axolotl hLPWC as tab-delimited text files. The cluster assignment files contain the mapped human official gene symbols and do not have a header row. [file 12859_2019_3324_MOESM4_ESM.zip › cluster1_table.txt]

Category	Term	Count	X.	PValue	Genes	List.Total	Pop.Hits	Pop.Total	Fold.Enrichment	Bonferroni	Benjamini	FDR
GOTERM_BP_FAT	GO:0008283~cell proliferation	135	19.4244604316547	7.90706355208915e-13	RARRES1, AIF1, IL6ST, MMP9, TLR2, TTK, RPS6KB1, AURKB, MXI1, SART3, PNP, MMP2, SHH, TGFB1, CITED1, IL11, NOV, CDKN2C, ROBO1, TGFBI, RBM10, CCNA2, CUL1, PTPRJ, EGFR, C5AR1, MECOM, STK4, AHR, VASH1, UHRF1, ALOX15B, KIAA1524, CCR2, ROR2, STC1, HAS2, PRDM1, MST1R, VSIG4, DBN1, WNT5A, IFITM1, MST1, BMPR2, SOX4, UMOD, TIMP2, SLC11A1, CSE1L, RUNX1, PGGT1B, CSF1R, FN1, B4GALT1, PTPN6, DIXDC1, BECN1, SMAD…	651	1861	16650	1.8553277683818	5.20202081411014e-09	5.20202081411014e-09	1.54821711007003e-09
GOTERM_BP_FAT	GO:0016477~cell migration	92	13.2374100719424	2.80460657124552e-10	AIF1, MMP9, SLC7A8, GJA1, CXCR1, POSTN, RPS6KB1, APCDD1, GLI3, SHH, TGFB1, NOV, GPX1, NDE1, SLC16A1, PKN3, ROBO1, SEMA3F, RRAS, CEACAM6, DEPDC1B, MSN, TOP2B, ADAM8, PTPRJ, EGFR, C5AR1, PTPRG, ARID5B, ARHGEF5, MMP14, PALLD, VASH1, SLIT2, SDC1, RCC2, PSEN1, ALOX15B, CCR2, PRCP, PLA2G7, AAMP, ROR2, MDM2, BIN3, HAS2, STC1, VCAN, RNF20, TNFAIP1, LCP1, WNT5A, C3AR1, WNT5B, IFITM1, CD248, BMPR2, MST1, U…	651	1184	16650	1.98732718894009	1.84514894518983e-06	9.22574898143402e-07	5.49150369621998e-07
KEGG_PATHWAY	hsa04110:Cell cycle	25	3.59712230215827	1.2753624882343e-09	ANAPC5, RBL1, SMAD4, CDC23, TTK, CDC25C, MCM4, MCM5, CDK2, TGFB1, MCM6, CCNB1, CCNB3, MCM7, CCNB2, MAD2L1, PLK1, CDKN2C, GADD45G, TFDP2, BUB1, MDM2, BUB1B, CCNA2, CUL1	318	124	6910	4.38095962669913	3.09913035345666e-07	3.09913035345666e-07	1.64941367231108e-06
GOTERM_BP_FAT	GO:0030334~regulation of cell migration	62	8.92086330935252	1.44968466009539e-09	AIF1, MMP9, RPS6KB1, POSTN, TGFB1, SHH, NOV, ROBO1, SEMA3F, RRAS, CEACAM6, MSN, ADAM8, PTPRJ, EGFR, C5AR1, PTPRG, MMP14, SLIT2, VASH1, RCC2, ALOX15B, CCR2, AAMP, PLA2G7, PRCP, ROR2, MDM2, HAS2, STC1, RNF20, WNT5A, C3AR1, WNT5B, IFITM1, MST1, BMPR2, ZMYND8, CCL24, CAMK2D, CNN2, HSPA5, THBS1, GPNMB, MYSM1, FN1, CSF1R, CAPN7, PTPRC, ABR, EPPK1, LMNA, ITGA2, SNAI2, FAM60A, GAS6, LGALS9, LAMA1, CXCL14…	651	685	16650	2.31491136600626	9.53743020359887e-06	3.17915350822595e-06	2.83852609195279e-06
GOTERM_BP_FAT	GO:0006928~movement of cell or subcellular component	121	17.410071942446	1.80039341332446e-09	KIFC1, ENAH, AIF1, MMP9, SLC7A8, POSTN, RPS6KB1, SHH, TGFB1, NOV, ACTG1, SLC16A1, ROBO1, RRAS, DEPDC1B, ADAM8, PTPRJ, EGFR, C5AR1, KIF5B, PTPRG, VASH1, RCC2, ALOX15B, CCR2, PRCP, ROR2, STC1, HAS2, BIN3, MST1R, STMN1, KIF26A, RNF20, TNFAIP1, KIF26B, WNT5A, C3AR1, WNT5B, IFITM1, MST1, BMPR2, ANLN, UMOD, EPHB3, MDK, ZMYND8, DMD, CSF1R, FN1, B4GALT1, PTPN6, DIXDC1, ABR, SMAD4, ITGA2, CD63, GAS6, LGAL…	651	1795	16650	1.72406710909721	1.18447179737746e-05	2.96119264642236e-06	3.52522419033718e-06
GOTERM_BP_FAT	GO:1903047~mitotic cell cycle process	73	10.5035971223022	2.95311820517068e-09	KIF23, KIF22, KIFC1, AIF1, CHMP6, TTK, RPS6KB1, AURKA, AURKB, TGFB1, NDE1, CDCA8, MCM7, CDKN2C, ACTR1A, MTBP, TOP2B, DYNC1H1, TOP2A, CCNA2, CUL1, EGFR, KIF11, ANAPC5, TPX2, NUSAP1, HMGA2, MCM4, MCM5, NCAPD3, CDK2, MCM6, MAD2L1, RCC2, BUB1B, MDM2, BIN3, STMN1, CARM1, DSCC1, PPP5C, SNX18, CKS1B, HAUS6, NUP160, POLA1, SOX4, ANLN, RCC1, MYBL2, HMMR, NUP210, TFDP2, BUB1, CAMK2D, GPNMB, PINX1, CKAP2, P…	651	890	16650	2.09780976544297	1.94283758965241e-05	3.88570537657174e-06	5.78229383263462e-06
GOTERM_BP_FAT	GO:0000278~mitotic cell cycle	77	11.0791366906475	3.93598714848888e-09	KIF23, KIFC1, KIF22, AIF1, CHMP6, TTK, RPS6KB1, AURKA, AURKB, TGFB1, NDE1, CDCA8, MCM7, PAK2, CDKN2C, PRMT5, ACTR1A, MTBP, TOP2B, DYNC1H1, TOP2A, CCNA2, CUL1, EGFR, KIF11, ANAPC5, TPX2, NUSAP1, HMGA2, MCM4, MCM5, NCAPD3, CDK2, MCM6, MAD2L1, RCC2, BUB1B, MDM2, BIN3, STMN1, CARM1, DSCC1, PPP5C, SNX18, CKS1B, HAUS6, NUP160, POLA1, SOX4, ANLN, RCC1, TIMP2, MYBL2, HMMR, NUP210, TFDP2, BUB1, CAMK2D, GP…	651	968	16650	2.03445747800587	2.58945245893427e-05	4.3158006632904e-06	7.70678070249886e-06
GOTERM_BP_FAT	GO:0042127~regulation of cell proliferation	107	15.3956834532374	6.3444110826338e-09	RARRES1, IL6ST, AIF1, MMP9, TLR2, TTK, RPS6KB1, MXI1, PNP, MMP2, TGFB1, SHH, IL11, NOV, CDCA7, CDKN2C, ROBO1, RBM10, CCNA2, CUL1, EGFR, PTPRJ, C5AR1, STK4, VASH1, AHR, ALOX15B, KIAA1524, CCR2, ROR2, HAS2, TFAP2C, PRDM1, MST1R, VSIG4, TNFRSF6B, WNT5A, IFITM1, MST1, BMPR2, SOX4, UMOD, TIMP2, PGGT1B, FN1, CSF1R, B4GALT1, PTPN6, BECN1, SMAD4, ITGA2, TAX1BP3, C18ORF54, GAS6, LGALS9, NOTCH3, SFRP2, MAB…	651	1552	16650	1.76329635612143	4.17390097124937e-05	5.96282233789047e-06	1.24225464803729e-05
GOTERM_BP_FAT	GO:0051270~regulation of cellular component movement	67	9.64028776978417	7.15112345625529e-09	AIF1, MMP9, RPS6KB1, POSTN, SHH, TGFB1, NOV, ROBO1, SEMA3F, RRAS, CEACAM6, MSN, ADAM8, PTPRJ, EGFR, C5AR1, PTPRG, MMP14, SLIT2, VASH1, RCC2, ALOX15B, CCR2, AAMP, PLA2G7, PRCP, ROR2, MDM2, HAS2, STC1, STMN1, RNF20, WNT5A, C3AR1, WNT5B, IFITM1, MST1, BMPR2, ZMYND8, CCL24, CAMK2D, CNN2, HSPA5, THBS1, GPNMB, MYSM1, FN1, CSF1R, B4GALT1, CAPN7, PTPRC, ABR, EPPK1, LMNA, ITGA2, SNAI2, FAM60A, GAS6, LGALS…	651	802	16650	2.13665145891033	4.70461347809037e-05	5.88088789310603e-06	1.40021132799539e-05
GOTERM_BP_FAT	GO:0007155~cell adhesion	114	16.4028776978417	7.90622690130628e-09	MPZL3, IL6ST, AIF1, POSTN, EDIL3, MEGF11, PNP, SHH, TGFB1, NOV, ACTG1, CLEC4E, ROBO1, TGFBI, ADAM8, PTPRJ, EGFR, CLCA2, KIF5B, PTPRG, LYPLA2, BCL2L11, CLEC4M, RCC2, KIAA1524, CCR2, HAS2, PRDM1, VSIG4, DBN1, KIF26B, SH3GL1, WNT5A, SOX4, ANLN, UMOD, EPHB3, SLC11A1, LGALS3BP, DMD, MSLN, ENTPD1, UNC45A, FN1, TECTA, B4GALT1, PTPN6, ITGA2, CD63, GAS6, LGALS9, PCDH18, EMILIN1, NOTCH3, LAMA1, MYO10, EPHA…	651	1699	16650	1.71610841834313	5.20137141902799e-05	5.77943518242918e-06	1.54806282237629e-05
GOTERM_BP_FAT	GO:0010604~positive regulation of macromolecule metabolic process	169	24.3165467625899	8.30762227501587e-09	ADCY4, ADCY7, AIF1, IL6ST, MMP9, TLR2, MED24, TTK, AURKA, RPS6KB1, AURKB, SART3, SHH, TGFB1, CBFB, CITED1, TLR8, HOXD10, IL11, MDFIC, ROBO1, PSIP1, H2AFX, ADAM8, CCNA2, CUL1, EGFR, C5AR1, ANAPC5, RBL1, PRKAB1, MECOM, TRERF1, STK4, AHR, TANK, BCL2L11, PARP16, UHRF1, MAD2L1, KRT17, CCR2, ROR2, CAMK1, MAPK8, HAS2, TFAP2C, MST1R, PRDM1, RNF20, TNFAIP1, DSCC1, WNT5A, TNFRSF6B, ITLN1, CRTC1, MMD, MST1,…	651	2856	16650	1.51342795182589	5.4654353450867e-05	5.46556976921408e-06	1.62665722669431e-05
GOTERM_BP_FAT	GO:0022610~biological adhesion	114	16.4028776978417	9.686780965401e-09	MPZL3, IL6ST, AIF1, POSTN, EDIL3, MEGF11, PNP, SHH, TGFB1, NOV, ACTG1, CLEC4E, ROBO1, TGFBI, ADAM8, PTPRJ, EGFR, CLCA2, KIF5B, PTPRG, LYPLA2, BCL2L11, CLEC4M, RCC2, KIAA1524, CCR2, HAS2, PRDM1, VSIG4, DBN1, KIF26B, SH3GL1, WNT5A, SOX4, ANLN, UMOD, EPHB3, SLC11A1, LGALS3BP, DMD, MSLN, ENTPD1, UNC45A, FN1, TECTA, B4GALT1, PTPN6, ITGA2, CD63, GAS6, LGALS9, PCDH18, EMILIN1, NOTCH3, LAMA1, MYO10, EPHA…	651	1705	16650	1.71006932713488	6.37273013956996e-05	5.79355885965693e-06	1.89670058547975e-05
GOTERM_BP_FAT	GO:0051674~localization of cell	95	13.6690647482014	1.01350893896167e-08	AIF1, MMP9, SLC7A8, GJA1, CXCR1, POSTN, RPS6KB1, APCDD1, GLI3, SHH, TGFB1, NOV, GPX1, NDE1, SLC16A1, PKN3, ROBO1, SEMA3F, RRAS, CEACAM6, DEPDC1B, MSN, TOP2B, ADAM8, PTPRJ, EGFR, C5AR1, PTPRG, ARID5B, ARHGEF5, MMP14, PALLD, VASH1, SLIT2, SDC1, RCC2, PSEN1, ALOX15B, CCR2, PRCP, PLA2G7, AAMP, MDM2, ROR2, BIN3, HAS2, STC1, VCAN, RNF20, TNFAIP1, LCP1, WNT5A, C3AR1, WNT5B, IFITM1, CD248, BMPR2, MST1, U…	651	1330	16650	1.82685977616853	6.66765307479888e-05	5.55654737288691e-06	1.98448071864199e-05
GOTERM_BP_FAT	GO:0048870~cell motility	95	13.6690647482014	1.01350893896167e-08	AIF1, MMP9, SLC7A8, GJA1, CXCR1, POSTN, RPS6KB1, APCDD1, GLI3, SHH, TGFB1, NOV, GPX1, NDE1, SLC16A1, PKN3, ROBO1, SEMA3F, RRAS, CEACAM6, DEPDC1B, MSN, TOP2B, ADAM8, PTPRJ, EGFR, C5AR1, PTPRG, ARID5B, ARHGEF5, MMP14, PALLD, VASH1, SLIT2, SDC1, RCC2, PSEN1, ALOX15B, CCR2, PRCP, PLA2G7, AAMP, MDM2, ROR2, BIN3, HAS2, STC1, VCAN, RNF20, TNFAIP1, LCP1, WNT5A, C3AR1, WNT5B, IFITM1, CD248, BMPR2, MST1, U…	651	1330	16650	1.82685977616853	6.66765307479888e-05	5.55654737288691e-06	1.98448071864199e-05
GOTERM_BP_FAT	GO:0007049~cell cycle	112	16.1151079136691	1.24249499901124e-08	KIFC1, AIF1, CHMP6, TTK, AURKA, RPS6KB1, AURKB, TGFB1, CDCA8, CDKN2C, H2AFX, CCNA2, CUL1, EGFR, ANAPC5, RBL1, PRKAB1, SPIRE1, NCAPD3, VASH1, BCL2L11, AHR, UHRF1, MAD2L1, RCC2, MAPK6, ALOX15B, CAMK1, BIN3, ARL8B, STMN1, RNF20, DSCC1, PPP5C, WNT5A, SOX4, ANLN, TIMP2, RCC1, MYBL2, TIPRL, TFDP2, PGGT1B, CKAP2, PTPN6, DIXDC1, BECN1, SUV39H1, CDC23, NDC80, REEP4, GAS6, PLK1, PARP3, KIF23, KIF22, NDE1, …	651	1672	16650	1.71322734989968	8.17404053511384e-05	6.28796071378002e-06	2.432842182154e-05
GOTERM_BP_FAT	GO:0001568~blood vessel development	53	7.62589928057554	1.60532358425607e-08	SPI1, PRRX1, GJA1, LUZP1, MMP2, GLI3, TGFB1, SHH, CITED1, NOV, GPX1, ROBO1, TGFBI, RRAS, LOX, ADAM8, C5AR1, ADIPOR2, MMP14, STK4, SLIT2, VASH1, AHR, CRKL, PSEN1, ZMIZ1, CCR2, AAMP, PRCP, MDM2, HAS2, PRDM1, WNT5A, C3AR1, C3, BMPR2, SOX4, EPHB3, SUFU, CCL24, THBS1, RUNX1, THBS2, FN1, B4GALT1, TBX3, NOTCH3, CYBB, SFRP2, SULF1, ANTXR1, MYLK, DNM2	651	576	16650	2.35335061443932	0.000105608662528844	7.5438457962651e-06	3.14327125328084e-05
GOTERM_BP_FAT	GO:2000145~regulation of cell motility	62	8.92086330935252	2.22488152305354e-08	AIF1, MMP9, RPS6KB1, POSTN, TGFB1, SHH, NOV, ROBO1, SEMA3F, RRAS, CEACAM6, MSN, ADAM8, PTPRJ, EGFR, C5AR1, PTPRG, MMP14, SLIT2, VASH1, RCC2, ALOX15B, CCR2, AAMP, PLA2G7, PRCP, ROR2, MDM2, HAS2, STC1, RNF20, WNT5A, C3AR1, WNT5B, IFITM1, MST1, BMPR2, ZMYND8, CCL24, CAMK2D, CNN2, HSPA5, THBS1, GPNMB, MYSM1, FN1, CSF1R, CAPN7, PTPRC, ABR, EPPK1, LMNA, ITGA2, SNAI2, FAM60A, GAS6, LGALS9, LAMA1, CXCL14…	651	736	16650	2.15450310559006	0.00014636424476544	9.75828285809666e-06	4.35638384477244e-05
GOTERM_BP_FAT	GO:0040011~locomotion	104	14.9640287769784	2.26966730969953e-08	ENAH, AIF1, MMP9, SLC7A8, POSTN, RPS6KB1, TGFB1, SHH, NOV, SLC16A1, ROBO1, RRAS, DEPDC1B, ADAM8, EGFR, PTPRJ, C5AR1, KIF5B, PTPRG, VASH1, RCC2, ALOX15B, CCR2, PRCP, ROR2, STC1, BIN3, HAS2, KIF26A, RNF20, TNFAIP1, KIF26B, WNT5A, C3AR1, WNT5B, IFITM1, MST1, BMPR2, ANLN, UMOD, EPHB3, MDK, ZMYND8, FN1, CSF1R, B4GALT1, DIXDC1, PTPN6, ABR, SMAD4, ITGA2, CD63, GAS6, LGALS9, LAMA1, EPHA7, CXCL14, SFRP2, …	651	1530	16650	1.73850185235384	0.000149310266109093	9.33254482626822e-06	4.44407572075534e-05
GOTERM_BP_FAT	GO:0072358~cardiovascular system development	73	10.5035971223022	3.55493221872733e-08	PRRX1, SPI1, GJA1, CAD, LUZP1, MMP2, GLI3, CITED1, SHH, TGFB1, NOV, GPX1, ROBO1, TGFBI, RRAS, LOX, ADAM8, EGFR, C5AR1, SOX11, ADIPOR2, MMP14, STK4, VASH1, SLIT2, AHR, CRKL, GNAQ, PSEN1, ZMIZ1, CCR2, PRCP, AAMP, MDM2, HAS2, PRDM1, WNT5A, C3AR1, C3, BMPR2, SOX4, COL2A1, EPHB3, SUFU, CCL24, TFDP2, CAMK2D, ACAN, RUNX1, GPNMB, THBS1, THBS2, FN1, B4GALT1, TBX3, SMAD4, LMNA, FZD2, SNAI2, NOTCH3, CCNB1, …	651	945	16650	1.97571501718967	0.000233851647039485	1.37574932824736e-05	6.96066158822894e-05
GOTERM_BP_FAT	GO:0072359~circulatory system development	73	10.5035971223022	3.55493221872733e-08	PRRX1, SPI1, GJA1, CAD, LUZP1, MMP2, GLI3, CITED1, SHH, TGFB1, NOV, GPX1, ROBO1, TGFBI, RRAS, LOX, ADAM8, EGFR, C5AR1, SOX11, ADIPOR2, MMP14, STK4, VASH1, SLIT2, AHR, CRKL, GNAQ, PSEN1, ZMIZ1, CCR2, PRCP, AAMP, MDM2, HAS2, PRDM1, WNT5A, C3AR1, C3, BMPR2, SOX4, COL2A1, EPHB3, SUFU, CCL24, TFDP2, CAMK2D, ACAN, RUNX1, GPNMB, THBS1, THBS2, FN1, B4GALT1, TBX3, SMAD4, LMNA, FZD2, SNAI2, NOTCH3, CCNB1, …	651	945	16650	1.97571501718967	0.000233851647039485	1.37574932824736e-05	6.96066158822894e-05
GOTERM_BP_FAT	GO:0030198~extracellular matrix organization	37	5.32374100719424	3.62722824620786e-08	MPZL3, PHLDB1, LUM, MMP9, TNC, BCAN, POSTN, COL2A1, TIMP2, MMP2, TGFB1, COL9A1, GPX1, COL9A3, TGFBI, ACAN, LOX, THBS1, ADAM8, FN1, B4GALT1, MATN4, EGFL6, ITGA2, MMP14, GAS6, EMILIN1, LAMA1, CTSK, SFRP2, KAZALD1, SULF1, HAS2, ITGAD, VCAN, ANTXR1, LCP1	651	334	16650	2.83327354507575	0.000238606879816583	1.32574316176193e-05	7.10221930044774e-05
GOTERM_BP_FAT	GO:0043062~extracellular structure organization	37	5.32374100719424	3.91610138464704e-08	MPZL3, PHLDB1, LUM, MMP9, TNC, BCAN, POSTN, COL2A1, TIMP2, MMP2, TGFB1, COL9A1, GPX1, COL9A3, TGFBI, ACAN, LOX, THBS1, ADAM8, FN1, B4GALT1, MATN4, EGFL6, ITGA2, MMP14, GAS6, EMILIN1, LAMA1, CTSK, SFRP2, KAZALD1, SULF1, HAS2, ITGAD, VCAN, ANTXR1, LCP1	651	335	16650	2.82481601210537	0.000257607128919868	1.35599246600115e-05	7.66784116867925e-05
GOTERM_BP_FAT	GO:0009893~positive regulation of metabolic process	175	25.1798561151079	4.01740810557831e-08	ADCY4, ADCY7, AIF1, IL6ST, MMP9, TLR2, MED24, TTK, RPS6KB1, AURKA, AURKB, SART3, SHH, TGFB1, CBFB, CITED1, TLR8, HOXD10, IL11, MDFIC, ROBO1, PSIP1, H2AFX, ADAM8, CCNA2, CUL1, EGFR, SPTLC1, C5AR1, ANAPC5, RBL1, PRKAB1, MECOM, TRERF1, STK4, AHR, TANK, BCL2L11, PARP16, UHRF1, MAD2L1, KRT17, CCR2, ROR2, CAMK1, MAPK8, HAS2, TFAP2C, MST1R, PRDM1, RNF20, TNFAIP1, DSCC1, WNT5A, TNFRSF6B, ITLN1, CRTC1, MM…	651	3052	16650	1.46651587536465	0.000264270359050189	1.32151769095534e-05	7.86620261483684e-05
GOTERM_BP_FAT	GO:0001944~vasculature development	54	7.76978417266187	4.17357836841294e-08	SPI1, PRRX1, GJA1, LUZP1, MMP2, GLI3, TGFB1, SHH, CITED1, NOV, GPX1, ROBO1, TGFBI, RRAS, LOX, ADAM8, C5AR1, ADIPOR2, MMP14, STK4, VASH1, SLIT2, AHR, CRKL, PSEN1, ZMIZ1, CCR2, AAMP, PRCP, MDM2, HAS2, PRDM1, WNT5A, C3AR1, C3, BMPR2, SOX4, EPHB3, SUFU, CCL24, THBS1, GPNMB, RUNX1, THBS2, FN1, B4GALT1, TBX3, NOTCH3, CYBB, SFRP2, SULF1, ANTXR1, MYLK, DNM2	651	610	16650	2.26410818161215	0.000274542033246838	1.30751396058004e-05	8.17198844593747e-05
GOTERM_BP_FAT	GO:0040012~regulation of locomotion	63	9.06474820143885	4.35970110901725e-08	AIF1, MMP9, RPS6KB1, POSTN, SHH, TGFB1, NOV, ROBO1, SEMA3F, RRAS, CEACAM6, MSN, ADAM8, PTPRJ, EGFR, C5AR1, PTPRG, ARRDC3, MMP14, SLIT2, VASH1, RCC2, ALOX15B, CCR2, AAMP, PLA2G7, PRCP, ROR2, MDM2, HAS2, STC1, RNF20, WNT5A, C3AR1, WNT5B, IFITM1, MST1, BMPR2, ZMYND8, CCL24, CAMK2D, CNN2, HSPA5, THBS1, GPNMB, MYSM1, FN1, CSF1R, CAPN7, PTPRC, ABR, EPPK1, LMNA, ITGA2, SNAI2, FAM60A, GAS6, LGALS9, LAMA1…	651	768	16650	2.09803427419355	0.000286783612076458	1.30374033013858e-05	8.536422062555e-05
GOTERM_BP_FAT	GO:0044770~cell cycle phase transition	50	7.19424460431655	5.39732404293221e-08	CKS1B, HAUS6, AIF1, POLA1, SOX4, TTK, ANLN, RPS6KB1, AURKA, RCC1, TGFB1, HMMR, NDE1, MCM7, CDKN2C, ACTR1A, TFDP2, BUB1, MTBP, CAMK2D, DYNC1H1, GPNMB, CCNA2, CUL1, EGFR, PTPRC, PTPN6, ANAPC5, DLGAP5, SOX11, TPX2, CDC23, NDC80, HMGA2, CDC25C, MCM4, MCM5, CDK2, MCM6, CCNB1, CCNB3, CCNB2, MAD2L1, RCC2, PLK1, MDM2, BUB1B, CARM1, USP44, DNM2	651	547	16650	2.33784614866174	0.000355026921410651	1.54385746669039e-05	0.000105681170392558
GOTERM_BP_FAT	GO:0044772~mitotic cell cycle phase transition	48	6.90647482014388	5.4919816948009e-08	CKS1B, HAUS6, AIF1, POLA1, TTK, SOX4, AURKA, ANLN, RPS6KB1, RCC1, TGFB1, HMMR, NDE1, MCM7, CDKN2C, ACTR1A, TFDP2, BUB1, CAMK2D, MTBP, GPNMB, DYNC1H1, CCNA2, CUL1, EGFR, PTPN6, ANAPC5, DLGAP5, TPX2, CDC23, NDC80, HMGA2, CDC25C, MCM4, MCM5, CDK2, MCM6, CCNB1, CCNB3, MAD2L1, CCNB2, RCC2, PLK1, MDM2, BUB1B, CARM1, DNM2, USP44	651	514	16650	2.3884236762359	0.000361252218113117	1.50547819012248e-05	0.000107534593662972
GOTERM_BP_FAT	GO:0051276~chromosome organization	85	12.2302158273381	5.93034554206219e-08	KIF23, KIF22, KIFC1, CHMP6, SPI1, TTK, MED24, AURKA, DEK, AURKB, SART3, TGFB1, NDE1, CDCA8, MCM7, HIST1H2BN, PRMT5, PAX7, H2AFX, TOP2B, HIST3H2BB, TOP2A, RCOR1, ARID5B, RBL1, NUSAP1, H2AFJ, HLTF, MECOM, HMGA2, MCM4, HMGA1, MCM5, NCAPD3, CDK2, MCM6, UHRF1, MAD2L1, RCC2, FANCD2, BUB1B, CAMK1, MAPK8, CARM1, RNF20, DSCC1, PPP5C, NUP160, POLA1, TRIM16, TSPYL4, ZMYND8, BUB1, CAMK2D, KDM3A, ASF1B, MYSM1…	651	1184	16650	1.83611751152074	0.000390081342920956	1.56061759999382e-05	0.000116117880100131
GOTERM_BP_FAT	GO:0051128~regulation of cellular component organization	140	20.1438848920863	9.17709461584062e-08	SLC44A4, MMP9, CRABP2, SNIP1, IDE, TTK, AURKA, POSTN, CD53, AURKB, SART3, TGFB1, CITED1, NOV, VPS13C, CDKN2C, ROBO1, PTPRJ, EGFR, KIF5B, PTPRG, SPIRE1, BCL2L11, UHRF1, MAD2L1, KRT17, MAPK6, RCC2, VAMP8, CAMK1, MAPK8, HAS2, BIN3, STMN1, KIF26A, RNF20, DBN1, WNT5A, DCBLD2, CRTC1, BMPR2, ANLN, ABCA1, RCC1, EPHB3, ZMYND8, SLC11A1, DMD, SCARB2, CSF1R, FN1, SETDB1, CKAP2, DIXDC1, ABR, BECN1, PIF1, SACS…	651	2323	16650	1.54138836043492	0.000603578855546627	2.32213104809365e-05	0.00017969011155694
GOTERM_BP_FAT	GO:0001501~skeletal system development	46	6.61870503597122	9.45134282932126e-08	WNT5A, WNT5B, LUM, MMP9, FAM20C, BMPR2, PRRX1, BCAN, ACP5, SOX4, POSTN, COL2A1, OTOR, MMP2, GLI3, HOXD10, TGFB1, SHH, SUFU, NOV, PAX7, TGFBI, ACAN, SRD5A2, RUNX1, TYROBP, PTPN6, PTPRC, TBX3, ARID5B, SOX11, MMP14, SNAI2, HMGA2, MYCN, PSEN1, GNAQ, SFRP2, TRPS1, SULF1, ROR2, HAS2, STC1, CHSY1, VCAN, CARM1	651	490	16650	2.4010157058215	0.000621610594242816	2.30295079356457e-05	0.00018505996451923
GOTERM_BP_FAT	GO:0051301~cell division	51	7.33812949640288	9.98732936958031e-08	KIF23, KIFC1, CHMP6, AURKA, AURKB, TGFB1, SHH, CDCA8, NDE1, CDCA7, CCNA2, TOP2A, KIF11, ANAPC5, TPX2, NUSAP1, SPIRE1, HMGA2, ECT2, NCAPD3, CDK2, MCM5, MAD2L1, RCC2, BUB1B, BIN3, ARL8B, STMN1, SNX18, CKS1B, HAUS6, ANLN, RCC1, MDK, DCT, BUB1, CKAP2, DIXDC1, BECN1, CDC23, NDC80, CDC25C, REEP4, CCNB1, CCNB3, CCNB2, PLK1, SFRP2, PTCH1, USP44, KIF20A	651	575	16650	2.26848326988579	0.000656850611492343	2.34663829590254e-05	0.000195554722837166
GOTERM_BP_FAT	GO:0035239~tube morphogenesis	37	5.32374100719424	1.03056960636013e-07	WNT5A, TNC, MST1, SPI1, GJA1, SOX4, LUZP1, EPHB3, GLI3, LGR4, CITED1, SUFU, SHH, TGFB1, HOXD11, TGM2, CSF1R, EGFR, B4GALT1, TBX3, SOX11, SMAD4, FZD2, MMP14, HMGA2, STK4, SLIT2, BCL2L11, MYCN, EPHA7, SALL4, PSEN1, SFRP2, SALL1, ST14, PTCH1, KIF26B	651	348	16650	2.71929127602098	0.000677781980886527	2.33794432115131e-05	0.000201788426323901
GOTERM_BP_FAT	GO:0001763~morphogenesis of a branching structure	26	3.7410071942446	1.73033402721684e-07	WNT5A, TNC, SPI1, GLI3, LGR4, TGFB1, SHH, CITED1, HOXD11, TGM2, B4GALT1, TBX3, SMAD4, SNAI2, MMP14, HMGA2, STK4, SLIT2, MYCN, EPHA7, SFRP2, SALL1, ST14, SULF1, PTCH1, PRDM1	651	195	16650	3.41013824884793	0.00113773913845772	3.79455085498526e-05	0.000338804047028685
GOTERM_BP_FAT	GO:0031325~positive regulation of cellular metabolic process	162	23.3093525179856	2.33100223617402e-07	ADCY4, ADCY7, AIF1, IL6ST, MMP9, TLR2, MED24, TTK, AURKA, RPS6KB1, AURKB, SART3, SHH, TGFB1, CBFB, CITED1, TLR8, HOXD10, IL11, MDFIC, ROBO1, PSIP1, H2AFX, ADAM8, CCNA2, CUL1, EGFR, SPTLC1, C5AR1, ANAPC5, RBL1, MECOM, TRERF1, STK4, AHR, TANK, BCL2L11, PARP16, UHRF1, MAD2L1, KRT17, CCR2, ROR2, CAMK1, TFAP2C, MST1R, RNF20, TNFAIP1, DSCC1, WNT5A, TNFRSF6B, ITLN1, CRTC1, MMD, BMPR2, SOX4, ABCA1, MYBL2…	651	2839	16650	1.45942866232837	0.00153239123729232	4.94686650817089e-05	0.000456416239857926
GOTERM_BP_FAT	GO:0007346~regulation of mitotic cell cycle	45	6.47482014388489	2.59689874100865e-07	CKS1B, AIF1, TTK, SOX4, AURKA, ANLN, RPS6KB1, TIMP2, RCC1, TGFB1, PRMT5, TFDP2, CAMK2D, MTBP, BUB1, TOP2B, GPNMB, TOP2A, CCNA2, CUL1, EGFR, PTPN6, KIF11, ANAPC5, BECN1, DLGAP5, TPX2, CDC23, NUSAP1, NDC80, HMGA2, CDC25C, CDK2, CCNB1, CCNB3, MAD2L1, RCC2, PLK1, MDM2, BUB1B, PTCH1, PARP3, CARM1, RNF20, USP44	651	491	16650	2.34403596534863	0.00170704124807264	5.33891967213762e-05	0.000508479334548895
GOTERM_BP_FAT	GO:0007067~mitotic nuclear division	41	5.89928057553957	3.74113184627913e-07	KIF23, SNX18, KIF22, KIFC1, HAUS6, CHMP6, TTK, AURKA, ANLN, AURKB, RCC1, MYBL2, TGFB1, CDCA8, NDE1, MTBP, BUB1, CCNA2, PINX1, KIF11, ANAPC5, BECN1, DLGAP5, TPX2, CDC23, NUSAP1, NDC80, HMGA2, CDC25C, REEP4, CDK2, NCAPD3, CCNB1, CCNB2, MAD2L1, RCC2, PLK1, BUB1B, DSCC1, USP44, PPP5C	651	431	16650	2.43298726570937	0.00245826460882759	7.4581797495088e-05	0.00073252228899312
GOTERM_BP_FAT	GO:0022402~cell cycle process	91	13.0935251798561	3.98430738281207e-07	KIF23, KIFC1, KIF22, AIF1, CHMP6, TTK, RPS6KB1, AURKA, AURKB, TGFB1, NDE1, CDCA8, MCM7, CDKN2C, PRMT5, ACTR1A, MTBP, H2AFX, TOP2B, DYNC1H1, TOP2A, CCNA2, CUL1, EGFR, KIF11, ANAPC5, SOX11, PRKAB1, TPX2, NUSAP1, SPIRE1, HMGA2, MCM4, ECT2, MCM5, CDK2, NCAPD3, VASH1, BCL2L11, MCM6, MAD2L1, RCC2, FANCD2, MDM2, BUB1B, BIN3, STMN1, CARM1, DSCC1, PPP5C, WNT5A, CKS1B, SNX18, HAUS6, NUP160, POLA1, SOX4, AN…	651	1357	16650	1.71512111631445	0.00261784380443597	7.70933913698535e-05	0.000780136446543178
GOTERM_BP_FAT	GO:0060562~epithelial tube morphogenesis	33	4.74820143884892	5.16430279474749e-07	WNT5A, TNC, MST1, SPI1, GJA1, SOX4, LUZP1, GLI3, LGR4, TGFB1, SHH, SUFU, CITED1, HOXD11, CSF1R, B4GALT1, TBX3, SOX11, SMAD4, FZD2, MMP14, HMGA2, STK4, SLIT2, MYCN, EPHA7, SALL4, PSEN1, SFRP2, SALL1, ST14, PTCH1, KIF26B	651	309	16650	2.73142141291217	0.00339183038868451	9.70694509038195e-05	0.00101118112311172
GOTERM_BP_FAT	GO:0061448~connective tissue development	28	4.02877697841727	5.77338264257526e-07	WNT5A, WNT5B, LUM, BMPR2, PRRX1, COL2A1, OTOR, GLI3, TGFB1, NOV, PAX7, TGFBI, ACAN, RUNX1, ARID5B, SNAI2, ARRDC3, HMGA2, MYCN, DGAT2, UMODL1, SFRP2, TRPS1, SULF1, ROR2, CHSY1, STC1, CARM1	651	236	16650	3.03444505194095	0.00379110508412783	0.000105503032422738	0.00113043957226111
GOTERM_BP_FAT	GO:0000070~mitotic sister chromatid segregation	21	3.02158273381295	6.52525104569704e-07	KIF23, KIF22, KIFC1, BECN1, CHMP6, DLGAP5, NUSAP1, TTK, CDC23, NDC80, AURKB, NCAPD3, CCNB1, CDCA8, MAD2L1, PLK1, BUB1, BUB1B, DSCC1, PINX1, USP44	651	142	16650	3.78237164925034	0.00428376246576334	0.000116019325018701	0.00127765597832674
GOTERM_BP_FAT	GO:0000819~sister chromatid segregation	27	3.88489208633094	7.06047526111476e-07	KIF23, KIFC1, KIF22, NUP160, CHMP6, TTK, AURKB, NDE1, CDCA8, BUB1, TOP2B, TOP2A, PINX1, BECN1, DLGAP5, NUSAP1, CDC23, NDC80, NCAPD3, CENPH, CCNB1, MAD2L1, RCC2, PLK1, BUB1B, USP44, DSCC1	651	224	16650	3.0828258722844	0.00463431657640079	0.000122231695258379	0.00138245316202434
GOTERM_BP_FAT	GO:0003281~ventricular septum development	14	2.01438848920863	7.51211394442358e-07	WNT5A, TBX3, SOX11, BMPR2, SMAD4, SOX4, LUZP1, FZD2, SUFU, SALL4, SALL1, MDM2, PRDM1, DNM2	651	63	16650	5.68356374807988	0.00493002893754735	0.00012671560218791	0.00147088417340457
GOTERM_BP_FAT	GO:0051216~cartilage development	24	3.45323741007194	7.65095955830951e-07	WNT5A, WNT5B, LUM, BMPR2, PRRX1, COL2A1, HMGA2, SNAI2, OTOR, GLI3, TGFB1, MYCN, NOV, SFRP2, TRPS1, PAX7, SULF1, TGFBI, ACAN, ROR2, STC1, CHSY1, CARM1, RUNX1	651	183	16650	3.35423434312911	0.00502092104340346	0.000125831288051104	0.00149807017802983
GOTERM_BP_FAT	GO:0010628~positive regulation of gene expression	106	15.2517985611511	9.11738051102041e-07	TLR2, MED24, RPS6KB1, SHH, CITED1, CBFB, TGFB1, HOXD10, IL11, MDFIC, PSIP1, ADAM8, CCNA2, EGFR, RBL1, PRKAB1, MECOM, TRERF1, AHR, UHRF1, KRT17, CAMK1, ROR2, MAPK8, TFAP2C, PRDM1, RNF20, WNT5A, CRTC1, MST1, BMPR2, SOX4, MYBL2, MDK, SLC11A1, TFDP2, RUNX1, FN1, CKAP2, MAP2K3, SMAD4, ITGA2, GAS6, LGALS9, HIST2H3C, NOTCH3, SALL4, SFRP2, SMARCC1, SALL1, TRPS1, PPRC1, PDCD5, ELF4, PRRX1, SPI1, GJA1, DEK…	651	1692	16650	1.6022812694055	0.00598037332274926	0.000146289966197699	0.00178519532532118
GOTERM_BP_FAT	GO:0009605~response to external stimulus	124	17.841726618705	9.60744665781634e-07	ENAH, IL6ST, AIF1, RBM4, TLR2, POSTN, FSTL1, RPS6KB1, SHH, TGFB1, CITED1, TLR8, AQP3, NOV, SLC16A1, CLEC4E, ROBO1, ADAM8, PTPRJ, EGFR, C5AR1, KIF5B, BCL2L11, CLEC4M, VAMP8, CCR2, TFPI, STC1, MAPK8, PRDM1, MST1R, STMN1, KIF26A, KIF26B, WNT5A, TNFRSF6B, C3AR1, IFITM1, CRTC1, ITLN1, MST1, BMPR2, ACP5, ABCA1, EPHB3, SLC11A1, DMD, CSF1R, MRC1, SETDB1, PRB3, LPO, CARD9, ABR, CFB, BECN1, SMAD4, ITGA2, C…	651	2073	16650	1.52987388877403	0.00630080832289148	0.000150482538099239	0.00188115007749845
GOTERM_BP_FAT	GO:0048729~tissue morphogenesis	51	7.33812949640288	1.06586546837392e-06	SPI1, GJA1, LUZP1, GLI3, LGR4, TGFB1, SHH, CITED1, HOXD11, PAX7, MSN, EGFR, SOX11, MMP14, HMGA2, STK4, SLIT2, MYCN, KRT17, PSEN1, ST14, ROR2, MDM2, STC1, LCP1, KIF26B, WNT5A, TNC, MST1, BMPR2, SOX4, SUFU, TGM2, TGM3, CSF1R, MLLT3, B4GALT1, TBX3, SMAD4, ITGA2, FZD2, SNAI2, EPHA7, SALL4, SFRP2, FREM2, SALL1, SULF1, PRICKLE2, PTCH1, MYLK	651	622	16650	2.09707054692015	0.00698780361737017	0.000163064207150621	0.00208697588607309
GOTERM_BP_FAT	GO:0051726~regulation of cell cycle	70	10.0719424460432	1.14010202307483e-06	KIF23, AIF1, TTK, RPS6KB1, AURKA, AURKB, TGFB1, CDKN2C, PRMT5, MTBP, TOP2B, TOP2A, CCNA2, CUL1, EGFR, KIF11, ANAPC5, SOX11, RBL1, PRKAB1, TPX2, CDK8, NUSAP1, MECOM, HMGA2, ECT2, VASH1, BCL2L11, CDK2, MAD2L1, RCC2, ALOX15B, GADD45G, BUB1B, MDM2, CARM1, RNF20, WNT5A, CKS1B, KIAA0101, SOX4, ANLN, RCC1, TIMP2, MYBL2, TGM1, TFDP2, BUB1, CAMK2D, GPNMB, THBS1, PGGT1B, PTPRC, PTPN6, TBX3, BECN1, DLGAP5, …	651	976	16650	1.83434690639873	0.00747267517100991	0.000170456731643953	0.00223233030776093
KEGG_PATHWAY	hsa05205:Proteoglycans in cancer	27	3.88489208633094	1.22377777714603e-06	WNT5A, WNT5B, LUM, MMP9, TLR2, RPS6KB1, MMP2, HOXD10, TGFB1, ACTG1, CASP3, CAMK2D, RRAS, MSN, THBS1, PIK3R3, FN1, EGFR, PTPN6, ITGA2, FZD2, CD63, ITPR3, ARHGEF12, SDC1, MDM2, PTCH1	318	200	6910	2.93349056603774	0.000297333969292657	0.000148678037225736	0.00158268813630347
GOTERM_BP_FAT	GO:0035107~appendage morphogenesis	21	3.02158273381295	1.27297217327066e-06	WNT5A, TBX3, SOX11, CRABP2, SMAD4, PRRX1, SOX4, GJA1, COL2A1, GLI3, BCL2L11, HOXD10, SHH, MYCN, SALL4, GNAQ, PSEN1, SFRP2, SALL1, ROR2, PTCH1	651	148	16650	3.62903225806452	0.00833991756922614	0.000186091333040928	0.00249248821410086
GOTERM_BP_FAT	GO:0035108~limb morphogenesis	21	3.02158273381295	1.27297217327066e-06	WNT5A, TBX3, SOX11, CRABP2, SMAD4, PRRX1, SOX4, GJA1, COL2A1, GLI3, BCL2L11, HOXD10, SHH, MYCN, SALL4, GNAQ, PSEN1, SFRP2, SALL1, ROR2, PTCH1	651	148	16650	3.62903225806452	0.00833991756922614	0.000186091333040928	0.00249248821410086
GOTERM_BP_FAT	GO:0008284~positive regulation of cell proliferation	63	9.06474820143885	1.44195173174279e-06	IL6ST, AIF1, MMP9, PRRX1, TTK, RPS6KB1, PNP, MMP2, GLI3, SHH, TGFB1, IL11, NCCRP1, PAX7, CEACAM6, CCNA2, EGFR, C5AR1, SOX11, HMGA2, CDK2, MYCN, EAPP, CRKL, KIAA1524, ZMIZ1, CCR2, MDM2, HAS2, MST1R, CARM1, WNT5A, PRTN3, CD248, TNC, MST1, BMPR2, SOX4, DCT, CCL24, TGM1, TGM2, CAMK2D, THBS1, PGGT1B, FN1, CSF1R, TCIRG1, B4GALT1, PTPN6, PTPRC, TBX3, SMAD4, ITGA2, LGALS9, GAS6, NOTCH3, CCNB1, CYBA, TFRC…	651	849	16650	1.89786846004787	0.00944175137973657	0.000206209329043916	0.00282334691229513
GOTERM_BP_FAT	GO:0042060~wound healing	46	6.61870503597122	1.58770059189186e-06	WNT5A, DCBLD2, WNT5B, PRTN3, F13A1, TNC, GJA1, POSTN, GLI3, SHH, TGFB1, NOV, ACTG1, SLC11A1, GPX1, CASP3, PAX7, TFF2, TFF3, CNN2, LOX, THBS1, EHD1, ENTPD1, FN1, B4GALT1, EGFR, PTPN6, APCS, EPPK1, RCOR1, ADIPOR2, STXBP1, ITGA2, ITPR3, GAS6, HIST2H3C, CLEC4M, CCNB1, SDC1, GNAQ, TFPI, PRCP, BIN3, MYLK, LCP1	651	542	16650	2.17065995544748	0.0103911258036807	0.000222219783954758	0.00310871951906266
GOTERM_BP_FAT	GO:0061138~morphogenesis of a branching epithelium	23	3.30935251798561	1.60219345316379e-06	WNT5A, B4GALT1, TBX3, TNC, SMAD4, SPI1, HMGA2, MMP14, STK4, GLI3, LGR4, SHH, CITED1, SLIT2, TGFB1, HOXD11, MYCN, SFRP2, SALL1, SULF1, ST14, TGM2, PTCH1	651	177	16650	3.32343981879247	0.0104854792113822	0.000219576705597135	0.00313709613506408
GOTERM_BP_FAT	GO:0009611~response to wounding	52	7.48201438848921	1.63215865522868e-06	AIF1, F13A1, GJA1, AURKA, RPS6KB1, POSTN, GLI3, TGFB1, SHH, ACTG1, NOV, GPX1, CASP3, PAX7, LOX, EGFR, APCS, RCOR1, STXBP1, ADIPOR2, VASH1, CLEC4M, SDC1, GNAQ, CCR2, TFPI, PRCP, BIN3, LCP1, DCBLD2, WNT5A, WNT5B, PRTN3, TNC, MDK, SLC11A1, TFF2, TFF3, CNN2, EHD1, THBS1, ENTPD1, FN1, B4GALT1, PTPN6, EPPK1, ITGA2, ITPR3, GAS6, HIST2H3C, CCNB1, MYLK	651	649	16650	2.04923561949259	0.0106805342455747	0.000219118450367373	0.00319576713645464
GOTERM_BP_FAT	GO:0000280~nuclear division	48	6.90647482014388	2.09870670379364e-06	WNT5A, KIF23, SNX18, KIF22, KIFC1, HAUS6, CHMP6, TTK, AURKA, ANLN, AURKB, RCC1, MYBL2, TGFB1, CDCA8, NDE1, PRMT5, MTBP, BUB1, TOP2B, TOP2A, CCNA2, PINX1, KIF11, ANAPC5, BECN1, DLGAP5, TPX2, CDC23, NUSAP1, NDC80, SPIRE1, HMGA2, CDC25C, REEP4, BCL2L11, CDK2, NCAPD3, CCNB1, CCNB2, MAD2L1, RCC2, FANCD2, PLK1, BUB1B, DSCC1, USP44, PPP5C	651	583	16650	2.10574574542925	0.0137125208714769	0.000276109992475404	0.00410925054470379
GOTERM_BP_FAT	GO:0007088~regulation of mitotic nuclear division	20	2.87769784172662	2.18985089432724e-06	KIF11, BECN1, DLGAP5, NUSAP1, TTK, CDC23, NDC80, AURKA, ANLN, RCC1, CDC25C, TGFB1, CCNB1, MAD2L1, PLK1, PRMT5, MTBP, BUB1, BUB1B, USP44	651	140	16650	3.65371955233706	0.0143037599429205	0.000282451177822884	0.00428770649303356
GOTERM_BP_FAT	GO:0061640~cytoskeleton-dependent cytokinesis	11	1.58273381294964	2.87312869182257e-06	CKAP2, KIF23, SNX18, PLK1, NUSAP1, SPIRE1, BIN3, ANLN, STMN1, AURKB, KIF20A	651	41	16650	6.86186354951107	0.0187248119043373	0.000363440493691858	0.00562552198482003
GOTERM_BP_FAT	GO:0048736~appendage development	22	3.16546762589928	3.04335698927713e-06	WNT5A, TBX3, SOX11, CRABP2, BMPR2, SMAD4, PRRX1, SOX4, GJA1, COL2A1, GLI3, BCL2L11, HOXD10, SHH, MYCN, SALL4, GNAQ, PSEN1, SFRP2, SALL1, ROR2, PTCH1	651	170	16650	3.30984006505828	0.0198231614538464	0.000377707444918496	0.00595881577621915
GOTERM_BP_FAT	GO:0060173~limb development	22	3.16546762589928	3.04335698927713e-06	WNT5A, TBX3, SOX11, CRABP2, BMPR2, SMAD4, PRRX1, SOX4, GJA1, COL2A1, GLI3, BCL2L11, HOXD10, SHH, MYCN, SALL4, GNAQ, PSEN1, SFRP2, SALL1, ROR2, PTCH1	651	170	16650	3.30984006505828	0.0198231614538464	0.000377707444918496	0.00595881577621915
GOTERM_BP_FAT	GO:0002009~morphogenesis of an epithelium	44	6.33093525179856	3.16838773027078e-06	WNT5A, TNC, MST1, SPI1, GJA1, SOX4, LUZP1, GLI3, LGR4, CITED1, SUFU, SHH, TGFB1, HOXD11, TGM2, TGM3, MSN, MLLT3, CSF1R, B4GALT1, EGFR, TBX3, SOX11, SMAD4, FZD2, MMP14, HMGA2, STK4, SLIT2, MYCN, EPHA7, SALL4, KRT17, PSEN1, SFRP2, FREM2, SALL1, SULF1, PRICKLE2, ST14, ROR2, PTCH1, LCP1, KIF26B	651	521	16650	2.15997240330099	0.0206291036001121	0.000385941355465436	0.00620361558929527
GOTERM_BP_FAT	GO:0008285~negative regulation of cell proliferation	51	7.33812949640288	3.94404010048168e-06	RARRES1, AIF1, TLR2, GJA1, MXI1, GLI3, TGFB1, SHH, NOV, ROBO1, CDKN2C, MTBP, RBM10, CUL1, PTPRJ, SOX11, STK4, HMGA1, VASH1, ALOX15B, ROR2, PRDM1, VSIG4, WNT5A, TNFRSF21, IFITM1, LRRC32, BMPR2, SOX4, UMOD, TIMP2, THBS1, GPNMB, PINX1, CSF1R, B4GALT1, PTPN6, EPPK1, JARID2, BECN1, SMAD4, LMNA, TAX1BP3, SNAI2, C18ORF54, LGALS9, SFRP2, EEF1E1, SULF1, PTCH1, PDCD5	651	651	16650	2.00365265773323	0.025614137432506	0.000471668565593331	0.00772226584232483
GOTERM_BP_FAT	GO:0009887~organ morphogenesis	69	9.92805755395683	3.99190494915749e-06	DUOX2, FAM20C, PRRX1, GJA1, MEGF11, MMP2, CALB1, GLI3, LGR4, AQP3, HOXD10, CITED1, SHH, TGFB1, HOXD11, PAX7, MSN, CUL1, EGFR, ARID5B, SOX11, HMGA2, MMP14, BCL2L11, MYCN, SDC1, CRKL, PSEN1, FANCD2, ZMIZ1, ROR2, MDM2, HAS2, STC1, CHSY1, PRDM1, CARM1, KIF26B, WNT5A, TNC, BMPR2, MST1, SOX4, ACP5, COL2A1, OTOR, SUFU, APLP1, COL9A1, TGM2, ACAN, MLLT3, CSF1R, B4GALT1, ABR, TBX3, GMNN, SMAD4, ITGA2, FZD2…	651	992	16650	1.77897837074476	0.0259209272174195	0.000468868530347999	0.00781597974196524
GOTERM_BP_FAT	GO:0048514~blood vessel morphogenesis	42	6.0431654676259	4.01502354290527e-06	WNT5A, C3AR1, C3, BMPR2, SPI1, PRRX1, GJA1, SOX4, EPHB3, MMP2, CITED1, TGFB1, SHH, NOV, CCL24, GPX1, ROBO1, TGFBI, RRAS, RUNX1, THBS1, ADAM8, THBS2, FN1, B4GALT1, C5AR1, ADIPOR2, MMP14, STK4, SLIT2, VASH1, NOTCH3, CYBB, SFRP2, ZMIZ1, CCR2, SULF1, AAMP, PRCP, HAS2, PRDM1, MYLK	651	491	16650	2.18776690099205	0.0260690712708889	0.000463311811897071	0.00786124327466498
GOTERM_BP_FAT	GO:0048754~branching morphogenesis of an epithelial tube	20	2.87769784172662	4.57023586148003e-06	WNT5A, B4GALT1, TBX3, TNC, SMAD4, SPI1, HMGA2, MMP14, STK4, GLI3, LGR4, SHH, CITED1, SLIT2, TGFB1, HOXD11, MYCN, SFRP2, SALL1, PTCH1	651	147	16650	3.47973290698768	0.0296201152993968	0.000518273416138748	0.00894827894122319
GOTERM_BP_FAT	GO:1901990~regulation of mitotic cell cycle phase transition	31	4.46043165467626	5.35739222064406e-06	AIF1, SOX4, TTK, ANLN, AURKA, TGFB1, TFDP2, MTBP, CAMK2D, BUB1, GPNMB, CCNA2, CUL1, EGFR, PTPN6, ANAPC5, DLGAP5, CDC23, NDC80, HMGA2, CDC25C, CDK2, CCNB1, CCNB3, MAD2L1, RCC2, PLK1, MDM2, BUB1B, CARM1, USP44	651	312	16650	2.54120879120879	0.034632458208625	0.000597217828871011	0.0104894125542043
GOTERM_BP_FAT	GO:0060429~epithelium development	72	10.3597122302158	5.3694063493584e-06	HRNR, TOLLIP, FAM20C, SPI1, GJA1, LUZP1, APCDD1, GLI3, CALB1, LGR4, AQP3, CITED1, SHH, TGFB1, HOXD11, GPX1, CASP3, ROBO1, PAX7, MSN, EGFR, SOX11, KRT10, HMGA2, PALLD, MMP14, STK4, SLIT2, MYCN, SDC1, PSEN1, KRT17, ALOX15B, KRT14, ST14, ROR2, STC1, PRDM1, LCP1, KIF26B, WNT5A, WNT5B, TNC, MST1, BMPR2, SOX4, COL2A1, UMOD, TRIM16, SUFU, DMD, TGM1, TGM2, TGM3, MLLT3, CSF1R, B4GALT1, TBX3, SMAD4, ITGA2,…	651	1060	16650	1.73724023997913	0.0347087591725416	0.000588583703456269	0.0105129342343413
GOTERM_BP_FAT	GO:0048285~organelle fission	49	7.05035971223022	5.410197572303e-06	KIF23, KIF22, KIFC1, CHMP6, TTK, AURKA, AURKB, TGFB1, CDCA8, NDE1, PRMT5, MTBP, TOP2B, CCNA2, TOP2A, KIF11, ANAPC5, TPX2, NUSAP1, SPIRE1, HMGA2, BCL2L11, NCAPD3, CDK2, MAD2L1, RCC2, FANCD2, BUB1B, PPP5C, DSCC1, WNT5A, SNX18, HAUS6, ANLN, RCC1, MYBL2, BUB1, PINX1, BECN1, DLGAP5, CDC23, NDC80, CDC25C, REEP4, CCNB1, CCNB2, PLK1, DNM2, USP44	651	622	16650	2.01483248625661	0.0349677766352146	0.000583334484618669	0.0105927966740027
KEGG_PATHWAY	hsa04145:Phagosome	22	3.16546762589928	5.64726491992834e-06	TCIRG1, MRC1, NOX3, NCF2, NCF1, C3, TLR2, ITGA2, ATP6V1B2, ATP6V0B, CLEC4M, ACTG1, MARCO, ATP6V1C2, CYBA, CYBB, TFRC, ATP6V0A1, MPO, THBS1, DYNC1H1, THBS2	318	153	6910	3.12451185925104	0.00137134809205364	0.000457325145090226	0.0073033057716887
GOTERM_BP_FAT	GO:0030335~positive regulation of cell migration	36	5.17985611510791	5.69237727889738e-06	WNT5A, C3AR1, WNT5B, AIF1, MMP9, BMPR2, POSTN, RPS6KB1, TGFB1, CCL24, SEMA3F, CAMK2D, CEACAM6, HSPA5, ADAM8, GPNMB, THBS1, CSF1R, FN1, EGFR, CAPN7, PTPRC, C5AR1, ITGA2, MMP14, SNAI2, GAS6, LGALS9, CXCL14, CCR2, AAMP, PLA2G7, ROR2, MDM2, HAS2, MYLK	651	395	16650	2.33098057516187	0.0367576686266354	0.000603854005261861	0.0111452560155989
GOTERM_BP_FAT	GO:0051783~regulation of nuclear division	21	3.02158273381295	6.34383134503575e-06	WNT5A, KIF11, BECN1, DLGAP5, NUSAP1, TTK, CDC23, NDC80, AURKA, ANLN, RCC1, CDC25C, TGFB1, CCNB1, MAD2L1, PLK1, PRMT5, MTBP, BUB1, BUB1B, USP44	651	164	16650	3.27498033044847	0.0408772350640054	0.000662259955082289	0.012420679989722
GOTERM_BP_FAT	GO:0048646~anatomical structure formation involved in morphogenesis	76	10.9352517985612	7.62645799897057e-06	MMP9, FAM20C, TLR2, SPI1, LUZP1, CD53, MEGF11, MMP2, GLI3, CALB1, SHH, TGFB1, NOV, ACTG1, GPX1, CASP3, ROBO1, IL4R, TGFBI, RRAS, ADAM8, C5AR1, RPGR, SOX11, ADIPOR2, SPAG1, HMGA2, MMP14, STK4, VASH1, SLIT2, BCL2L11, PSEN1, TMEM138, CCR2, ST14, PRCP, AAMP, CAMK1, ROR2, SNX10, KIF26B, WNT5A, IQCB1, C3AR1, PHLDB1, C3, BMPR2, SOX4, COL2A1, EPHB3, SUFU, CCL24, DMD, TGM2, RUNX1, DCX, THBS1, EHD1, THBS2,…	651	1151	16650	1.68877393730957	0.0489367012987008	0.000783671807838449	0.0149317755157585
GOTERM_BP_FAT	GO:0007059~chromosome segregation	32	4.60431654676259	7.7077357406002e-06	KIF23, KIFC1, KIF22, NUP160, CHMP6, TTK, AURKB, RCC1, CDCA8, NDE1, BUB1, TOP2B, TOP2A, PINX1, KIF11, BECN1, DLGAP5, NUSAP1, CDC23, NDC80, ECT2, NCAPD3, CENPH, CCNB1, MAD2L1, RCC2, PLK1, FANCD2, BUB1B, ARL8B, USP44, DSCC1	651	334	16650	2.45039874168713	0.0494451277724807	0.000779840210514471	0.0150908971014663
GOTERM_BP_FAT	GO:0072089~stem cell proliferation	16	2.30215827338129	8.38130562381393e-06	WNT5A, PTPRC, TBX3, SOX11, MECOM, HMGA2, SART3, SNAI2, GLI3, SHH, TGFB1, DCT, NDE1, SFRP2, ETV6, RUNX1	651	101	16650	4.05164940457179	0.0536481463622037	0.000835118378863631	0.0164095700158073
GOTERM_BP_FAT	GO:1901987~regulation of cell cycle phase transition	32	4.60431654676259	8.78911471869098e-06	AIF1, SOX4, TTK, ANLN, AURKA, TGFB1, TFDP2, MTBP, CAMK2D, BUB1, GPNMB, CCNA2, CUL1, EGFR, PTPN6, ANAPC5, SOX11, DLGAP5, CDC23, NDC80, HMGA2, CDC25C, CDK2, CCNB1, CCNB3, MAD2L1, RCC2, PLK1, MDM2, BUB1B, CARM1, USP44	651	336	16650	2.43581303489138	0.0561838043992869	0.000862670071778759	0.0172079450892371
GOTERM_BP_FAT	GO:0051272~positive regulation of cellular component movement	37	5.32374100719424	8.79702928205256e-06	WNT5A, C3AR1, WNT5B, AIF1, MMP9, BMPR2, POSTN, RPS6KB1, TGFB1, CCL24, SEMA3F, CAMK2D, CEACAM6, HSPA5, ADAM8, GPNMB, THBS1, CSF1R, FN1, EGFR, CAPN7, PTPRC, C5AR1, ITGA2, MMP14, SNAI2, GAS6, LGALS9, CXCL14, CCR2, AAMP, PLA2G7, ROR2, MDM2, HAS2, STMN1, MYLK	651	420	16650	2.25312705727452	0.0562329479783867	0.000850754229924422	0.0172234395099391
GOTERM_BP_FAT	GO:0033044~regulation of chromosome organization	29	4.1726618705036	8.91819681697483e-06	SPI1, TTK, AURKB, SART3, TGFB1, PAX7, CAMK2D, BUB1, KDM3A, PINX1, SETDB1, JARID2, BECN1, DLGAP5, PIF1, SMAD4, CDC23, NDC80, SNAI2, HMGA1, CCNB1, UHRF1, MAD2L1, PLK1, BUB1B, CAMK1, MAPK8, RNF20, USP44	651	288	16650	2.57536482334869	0.056984989337854	0.000849973038936858	0.0174606501341601
GOTERM_BP_FAT	GO:0035295~tube development	46	6.61870503597122	9.36751246069269e-06	WNT5A, TNC, MST1, BMPR2, SPI1, GJA1, SOX4, UMOD, LUZP1, EPHB3, CALB1, GLI3, LGR4, CITED1, SUFU, SHH, TGFB1, HOXD11, PAX7, TGM2, LOX, CSF1R, B4GALT1, EGFR, TBX3, SOX11, SMAD4, FZD2, HMGA2, MMP14, STK4, BCL2L11, SLIT2, MYCN, CCNB1, EPHA7, SDC1, SALL4, PSEN1, SFRP2, SALL1, TRPS1, ST14, PTCH1, PRDM1, KIF26B	651	580	16650	2.02844430319402	0.0597684959495118	0.000880029020495665	0.0183402741981031
GOTERM_BP_FAT	GO:0040017~positive regulation of locomotion	37	5.32374100719424	9.84124074220639e-06	WNT5A, C3AR1, WNT5B, AIF1, MMP9, BMPR2, POSTN, RPS6KB1, TGFB1, CCL24, SEMA3F, CAMK2D, CEACAM6, HSPA5, ADAM8, GPNMB, THBS1, CSF1R, FN1, EGFR, CAPN7, PTPRC, C5AR1, ITGA2, MMP14, SNAI2, GAS6, SLIT2, LGALS9, CXCL14, CCR2, AAMP, PLA2G7, ROR2, MDM2, HAS2, MYLK	651	422	16650	2.24244872998886	0.0626943426309238	0.000911497593087063	0.0192676828663418
GOTERM_BP_FAT	GO:0035113~embryonic appendage morphogenesis	18	2.58992805755396	9.98275223267875e-06	WNT5A, TBX3, CRABP2, SMAD4, PRRX1, GJA1, GLI3, BCL2L11, HOXD10, SHH, MYCN, SALL4, GNAQ, PSEN1, SFRP2, SALL1, ROR2, PTCH1	651	128	16650	3.5966301843318	0.0635665805906717	0.000911762629917878	0.0195447155829198
GOTERM_BP_FAT	GO:0030326~embryonic limb morphogenesis	18	2.58992805755396	9.98275223267875e-06	WNT5A, TBX3, CRABP2, SMAD4, PRRX1, GJA1, GLI3, BCL2L11, HOXD10, SHH, MYCN, SALL4, GNAQ, PSEN1, SFRP2, SALL1, ROR2, PTCH1	651	128	16650	3.5966301843318	0.0635665805906717	0.000911762629917878	0.0195447155829198
GOTERM_BP_FAT	GO:0010033~response to organic substance	153	22.0143884892086	1.12468647137053e-05	ADCY4, ADCY7, AIF1, IL6ST, FAM20C, IDE, SNIP1, TLR2, MED24, POSTN, FSTL1, RPS6KB1, MMP2, CALB1, IL17RD, TGFB1, CITED1, AQP3, SLC16A1, ROBO1, LOX, CCNA2, EGFR, C5AR1, KIF5B, EFTUD2, UBE2J1, TANK, BCL2L11, PARP16, CCR2, TFPI, ROR2, STC1, MAPK8, HAS2, MST1R, PRDM1, UGGT2, PPP5C, WNT5A, TNFRSF6B, WNT5B, IFITM1, BMPR2, SOX4, ACP5, ATP6V1B2, ABCA1, TIMP2, MDK, ATP6V0B, MANF, SLC11A1, TFF2, PGGT1B, CSF1…	651	2822	16650	1.38665260118816	0.0713223060375532	0.0010130965947458	0.0220193976074312
GOTERM_BP_FAT	GO:2000147~positive regulation of cell motility	36	5.17985611510791	1.20925436044865e-05	WNT5A, C3AR1, WNT5B, AIF1, MMP9, BMPR2, POSTN, RPS6KB1, TGFB1, CCL24, SEMA3F, CAMK2D, CEACAM6, HSPA5, ADAM8, GPNMB, THBS1, CSF1R, FN1, EGFR, CAPN7, PTPRC, C5AR1, ITGA2, MMP14, SNAI2, GAS6, LGALS9, CXCL14, CCR2, AAMP, PLA2G7, ROR2, MDM2, HAS2, MYLK	651	409	16650	2.25119150901941	0.0764749229932374	0.00107452128002061	0.0236749032382355
GOTERM_BP_FAT	GO:0007093~mitotic cell cycle checkpoint	20	2.87769784172662	1.44313327943184e-05	TTK, SOX4, NDC80, AURKA, HMGA2, CDC25C, CDK2, TGFB1, CCNB1, MAD2L1, PLK1, BUB1, TFDP2, MDM2, BUB1B, TOP2B, CARM1, TOP2A, CCNA2, USP44	651	159	16650	3.21711155551691	0.0905765244013848	0.0012651247013804	0.028253194324046
GOTERM_BP_FAT	GO:0072512~trivalent inorganic cation transport	10	1.43884892086331	1.47560259955454e-05	TCIRG1, TF, ATP6V1C2, STEAP4, TFRC, ATP6V0A1, ATP6V1B2, STEAP1, ATP6V0B, DNM2	651	39	16650	6.5579581708614	0.0925171501770755	0.0012765609662756	0.0288887809822391
GOTERM_BP_FAT	GO:0015682~ferric iron transport	10	1.43884892086331	1.47560259955454e-05	TCIRG1, TF, ATP6V1C2, STEAP4, TFRC, ATP6V0A1, ATP6V1B2, STEAP1, ATP6V0B, DNM2	651	39	16650	6.5579581708614	0.0925171501770755	0.0012765609662756	0.0288887809822391
GOTERM_BP_FAT	GO:0045930~negative regulation of mitotic cell cycle	24	3.45323741007194	1.61954093993344e-05	EGFR, TTK, SOX4, NDC80, AURKA, HMGA2, CDC25C, TIMP2, CDK2, TGFB1, CCNB1, MAD2L1, PLK1, BUB1, TFDP2, MTBP, BUB1B, MDM2, TOP2B, CARM1, GPNMB, TOP2A, CCNA2, USP44	651	219	16650	2.80285335521747	0.101070314103193	0.00138281525276507	0.0317063265633633
GOTERM_BP_FAT	GO:0007052~mitotic spindle organization	10	1.43884892086331	1.83866886523527e-05	KIF23, CCNB1, KIF11, TTK, NDC80, AURKA, STMN1, AURKB, RCC1, DYNC1H1	651	40	16650	6.39400921658986	0.113936921964325	0.00154965876437796	0.035995538815059
GOTERM_BP_FAT	GO:0006268~DNA unwinding involved in DNA replication	6	0.863309352517986	1.9112323072784e-05	MCM7, TOP2B, HMGA1, MCM4, TOP2A, MCM6	651	10	16650	15.3456221198157	0.118156939812276	0.00159039442463682	0.0374158578820727
GOTERM_BP_FAT	GO:0070887~cellular response to chemical stimulus	144	20.7194244604317	1.96591765152888e-05	ADCY4, ADCY7, AIF1, IL6ST, FAM20C, SNIP1, IDE, TLR2, MED24, POSTN, FSTL1, RPS6KB1, MMP2, CALB1, IL17RD, SHH, TGFB1, CITED1, NOV, SLC16A1, ROBO1, ADAM8, CCNA2, EGFR, C5AR1, KIF5B, EFTUD2, AHR, TANK, BCL2L11, PARP16, CCR2, TFPI, ROR2, STC1, MAPK8, HAS2, MST1R, PRDM1, UGGT2, PPP5C, WNT5A, TNFRSF6B, C3AR1, WNT5B, IFITM1, BMPR2, MST1, SOX4, ATP6V1B2, ABCA1, ATP6V0B, TFF2, CSF1R, MRC1, PTPN6, HERPUD1, …	651	2648	16650	1.39084188397121	0.121323950545986	0.00161543120467555	0.0384862277091003
GOTERM_BP_FAT	GO:0098609~cell-cell adhesion	75	10.7913669064748	2.08277061098465e-05	ABCF3, LIMA1, ELF4, IL6ST, AIF1, MEGF11, PNP, GLI3, SHH, TGFB1, NOV, ACTG1, PAK2, CLEC4E, ROBO1, IL4R, ARHGAP1, CEACAM5, MKL2, MSN, ADAM8, EGFR, STX5, C10ORF54, KIF5B, STXBP1, LYPLA2, PCDH7, CLEC4M, CRKL, PSEN1, FANCD2, KIAA1524, CCR2, HAS2, PRDM1, VSIG4, DBN1, LCP1, KIF26B, SH3GL1, WNT5A, TNFRSF21, LRRC32, SOX4, UMOD, ANLN, PCDHGC3, CDH6, SLC11A1, PLIN3, CNN2, HSPA5, GPNMB, EHD1, EHD4, PLEC, UNC…	651	1164	16650	1.64794051973966	0.128053234329764	0.00169026008980289	0.0407733832622381
GOTERM_BP_FAT	GO:0051983~regulation of chromosome segregation	14	2.01438848920863	2.11556045757029e-05	CCNB1, MAD2L1, RCC2, BECN1, PLK1, DLGAP5, BUB1, TTK, BUB1B, CDC23, NDC80, AURKB, ECT2, USP44	651	84	16650	4.26267281105991	0.129932248233288	0.00169592851416189	0.0414151679242303
GOTERM_BP_FAT	GO:0006954~inflammatory response	48	6.90647482014388	2.17805863193942e-05	CUEDC2, TNFRSF6B, WNT5A, C3AR1, TNFRSF21, C9, IL6ST, C3, AIF1, TOLLIP, LY86, TLR2, CXCR1, ACP5, GJA1, TLR8, TGFB1, NOV, CCL24, SLC11A1, GPX1, IL4R, TGM2, ADAM8, THBS1, CSF1R, FN1, HIST1H2BA, EGFR, B4GALT1, C5AR1, APCS, ABR, CFB, NFRKB, LYZ, CHST2, ITGA2, CD5L, LGALS9, CYBA, CYBB, SDC1, VAMP8, CCR2, LTB4R2, PLA2G7, PRCP	651	637	16650	1.92723668694702	0.133502485214133	0.00172496881657946	0.0426384128861201
GOTERM_BP_FAT	GO:0048732~gland development	36	5.17985611510791	2.22229835836285e-05	WNT5A, TNC, DUOX2, MST1, AURKA, CAD, EPHB3, GLI3, MDK, SHH, TGFB1, ROBO1, PRMT5, TGM2, MSN, CSF1R, EGFR, B4GALT1, TBX3, JARID2, ARID5B, SMAD4, ITGA2, HMGA2, BCL2L11, DKK3, CRKL, CCNB2, PSEN1, ALOX15B, COX2, SMARCC1, SALL1, SULF1, IGSF3, PTCH1	651	421	16650	2.18702453014	0.136020842365119	0.00173904127395597	0.0435042859517565
GOTERM_BP_FAT	GO:0098813~nuclear chromosome segregation	28	4.02877697841727	2.31253441467511e-05	KIF23, KIF22, KIFC1, NUP160, BECN1, DLGAP5, CHMP6, CDC23, NUSAP1, TTK, NDC80, AURKB, NCAPD3, CENPH, CCNB1, CDCA8, NDE1, MAD2L1, RCC2, FANCD2, PLK1, BUB1, BUB1B, TOP2B, TOP2A, DSCC1, PINX1, USP44	651	287	16650	2.49522310891312	0.141134887914499	0.00178832137767937	0.0452703907829588
GOTERM_BP_FAT	GO:0051304~chromosome separation	13	1.8705035971223	2.34698649409735e-05	CCNB1, MAD2L1, PLK1, DLGAP5, BUB1, TTK, BUB1B, CDC23, NDC80, TOP2B, TOP2A, NCAPD3, USP44	651	73	16650	4.55463670222839	0.14307943427154	0.00179385485336669	0.045944680879062
GOTERM_BP_FAT	GO:0007507~heart development	41	5.89928057553957	2.40284603945752e-05	WNT5A, BMPR2, GJA1, SOX4, LUZP1, CAD, COL2A1, GLI3, SUFU, SHH, TGFB1, ROBO1, ACAN, TFDP2, CAMK2D, LOX, EGFR, TBX3, SOX11, ADIPOR2, LMNA, SMAD4, FZD2, SNAI2, STK4, CCNB1, CRKL, SALL4, GNAQ, PSEN1, DSG2, SFRP2, FREM2, SALL1, TRPS1, ZMIZ1, MDM2, HAS2, PTCH1, PRDM1, DNM2	651	511	16650	2.05208906364136	0.146222911890972	0.00181542070390694	0.04703794499612
GOTERM_BP_FAT	GO:0006968~cellular defense response	12	1.72661870503597	2.44223957460872e-05	TCIRG1, LSP1, LGALS3BP, C5AR1, NCF2, BECN1, ZNF148, NCF1, CCR2, UMOD, CD5L, TYROBP	651	62	16650	4.95020068381151	0.148432835117951	0.00182420801174044	0.0478089351109934
GOTERM_BP_FAT	GO:0042733~embryonic digit morphogenesis	12	1.72661870503597	2.44223957460872e-05	WNT5A, TBX3, GNAQ, SFRP2, SALL1, SMAD4, ROR2, GJA1, GLI3, BCL2L11, SHH, MYCN	651	62	16650	4.95020068381151	0.148432835117951	0.00182420801174044	0.0478089351109934
GOTERM_BP_FAT	GO:0042554~superoxide anion generation	8	1.15107913669065	2.5902527605988e-05	EGFR, NOX3, CYBA, CYBB, NCF2, NCF1, ACP5, TGFB1	651	24	16650	8.52534562211981	0.156685177874531	0.00191294255291896	0.0507057230233254
GOTERM_BP_FAT	GO:0007091~metaphase/anaphase transition of mitotic cell cycle	10	1.43884892086331	2.79615959539694e-05	CCNB1, MAD2L1, PLK1, DLGAP5, BUB1, TTK, CDC23, BUB1B, NDC80, USP44	651	42	16650	6.08953258722844	0.168032508572272	0.00204193365259986	0.0547354235814534
GOTERM_BP_FAT	GO:0000281~mitotic cytokinesis	9	1.29496402877698	3.01663439581137e-05	CKAP2, KIF23, SNX18, PLK1, NUSAP1, BIN3, ANLN, STMN1, KIF20A	651	33	16650	6.97528278173439	0.180013473890912	0.00217858354918432	0.0590500556536422
GOTERM_BP_FAT	GO:0001503~ossification	32	4.60431654676259	3.19436063278462e-05	WNT5A, IFITM1, IL6ST, MMP9, TNC, DUOX2, FAM20C, BMPR2, GJA1, COL2A1, MMP2, GLI3, LGR4, CBFB, TGFB1, SHH, SUFU, CITED1, IGSF10, GPNMB, RUNX1, EGFR, SOX11, SNAI2, MMP14, CTSK, SFRP2, KAZALD1, PTCH1, VCAN, CHSY1, STC1	651	359	16650	2.2797581607897	0.189545714867621	0.0022817444055474	0.0625279812617174
GOTERM_BP_FAT	GO:0000075~cell cycle checkpoint	24	3.45323741007194	3.3381789579592e-05	SOX11, TTK, SOX4, NDC80, AURKA, AURKB, HMGA2, CDC25C, TIPRL, CDK2, TGFB1, CCNB1, MAD2L1, PLK1, BUB1, TFDP2, MDM2, BUB1B, H2AFX, TOP2B, CARM1, TOP2A, CCNA2, USP44	651	229	16650	2.68045801219488	0.197178161375228	0.00235874559848404	0.0653422787038949
GOTERM_BP_FAT	GO:0033993~response to lipid	59	8.48920863309353	3.37305179916498e-05	AIF1, LY86, TLR2, MED24, CAD, RPS6KB1, POSTN, AQP3, CITED1, TGFB1, CASP3, SRD5A2, MSN, LOX, CCNA2, EGFR, C5AR1, HMGA2, SLIT2, SDC1, DGAT2, TFPI, MDM2, STC1, MAPK8, PRDM1, CARM1, PMEPA1, PPP5C, TNFRSF6B, WNT5A, TNFRSF21, WNT5B, TNC, ACP5, TRIM16, ABCA1, MDK, SLC11A1, KDM3A, THBS1, MRC1, ABR, NASP, ITGA2, PCK2, SNAI2, CPT1A, LGALS9, ABCB4, CCNB1, CYBA, CYBB, ADNP2, DSG2, DSG1, MPO, PTCH1, RBM14	651	860	16650	1.75463508734326	0.199018013213054	0.0023580327028041	0.0660246737909431
KEGG_PATHWAY	hsa04914:Progesterone-mediated oocyte maturation	15	2.15827338129496	3.55578515322066e-05	ADCY4, ANAPC5, ADCY7, CDC23, CDC25C, CDK2, CCNB1, CCNB3, CCNB2, MAD2L1, PLK1, BUB1, MAPK8, PIK3R3, CCNA2	318	87	6910	3.74647581869443	0.00860348788791332	0.00215784638132444	0.0459768626301482
GOTERM_BP_FAT	GO:0022414~reproductive process	84	12.0863309352518	3.85642991977824e-05	KIFC1, ADCY7, MMP9, DUOX2, TTK, AURKA, RPS6KB1, CAD, VGF, MMP2, LGR4, HOXD10, CITED1, SHH, TGFB1, ZNF148, IL4R, H2AFX, SRD5A2, TOP2B, TOP2A, EGFR, ASTL, ARID5B, ADIPOR2, SPAG1, UBE2J1, SPIRE1, HMGA2, MMP14, STK4, BCL2L11, VASH1, SLIT2, NCAPD3, CDK2, SDC1, UMODL1, GNAQ, ALOX15B, FANCD2, KIAA1524, ZMIZ1, ST14, ROR2, HAS2, STC1, TFAP2C, PRDM1, MST1R, WNT5A, TNC, ENDOU, ACSBG2, BMPR2, MST1, COL9A3, K…	651	1373	16650	1.56473932758499	0.224090521258495	0.00266716747381035	0.0754830076106439
GOTERM_BP_FAT	GO:0002685~regulation of leukocyte migration	19	2.73381294964029	3.87119013506106e-05	WNT5A, C3AR1, ABR, C5AR1, AIF1, MST1, ITGA2, SLIT2, GAS6, TGFB1, LGALS9, CCL24, NOV, CXCL14, CCR2, PLA2G7, MSN, THBS1, ADAM8	651	156	16650	3.11503013115916	0.224843650584809	0.00264951017740844	0.0757718096407789
GOTERM_BP_FAT	GO:0000003~reproduction	84	12.0863309352518	4.10095742401013e-05	KIFC1, ADCY7, MMP9, DUOX2, TTK, AURKA, RPS6KB1, CAD, VGF, MMP2, LGR4, HOXD10, CITED1, SHH, TGFB1, ZNF148, IL4R, H2AFX, SRD5A2, TOP2B, TOP2A, EGFR, ASTL, ARID5B, ADIPOR2, SPAG1, UBE2J1, SPIRE1, HMGA2, MMP14, STK4, BCL2L11, VASH1, SLIT2, NCAPD3, CDK2, SDC1, UMODL1, GNAQ, ALOX15B, FANCD2, KIAA1524, ZMIZ1, ST14, ROR2, HAS2, STC1, TFAP2C, PRDM1, MST1R, WNT5A, TNC, ENDOU, ACSBG2, BMPR2, MST1, COL9A3, K…	651	1375	16650	1.5624633431085	0.236473557235923	0.00277765599336766	0.0802673912268403
GOTERM_BP_FAT	GO:0044702~single organism reproductive process	77	11.0791366906475	4.18115424297964e-05	KIFC1, ADCY7, MMP9, DUOX2, TTK, AURKA, RPS6KB1, VGF, MMP2, LGR4, HOXD10, CITED1, SHH, TGFB1, ZNF148, IL4R, H2AFX, SRD5A2, TOP2B, TOP2A, EGFR, ASTL, ARID5B, SPAG1, UBE2J1, SPIRE1, HMGA2, MMP14, STK4, BCL2L11, VASH1, SLIT2, NCAPD3, CDK2, SDC1, UMODL1, ALOX15B, FANCD2, KIAA1524, ZMIZ1, ST14, ROR2, HAS2, STC1, TFAP2C, PRDM1, MST1R, WNT5A, TNC, BMPR2, MST1, ACSBG2, COL9A3, KDM3A, ETV6, ASF1B, ACSL4, H…	651	1231	16650	1.5998008437934	0.240491593488536	0.00280304257383435	0.081836461228213
GOTERM_BP_FAT	GO:0051094~positive regulation of developmental process	70	10.0719424460432	4.4275103331928e-05	IL6ST, RBM4, CRABP2, FAM20C, TLR2, GJA1, AURKA, RPS6KB1, CD53, PNP, GLI3, LGR4, SHH, TGFB1, ROBO1, PRMT5, IL4R, RRAS, MKL2, ADAM8, C5AR1, SOX11, HMGA2, MMP14, ECT2, HMGA1, SLIT2, CRKL, MAPK6, KRT17, PSEN1, ALOX15B, CCR2, CAMK1, HAS2, PRDM1, WNT5A, C3AR1, PHLDB1, C3, CRTC1, MMD, MST1, BMPR2, TRIM16, TIMP2, EPHB3, ZMYND8, CCL24, DCT, DMD, RUNX1, THBS1, EHD1, THBS2, FN1, B4GALT1, MAP1B, SMAD4, LMNA,…	651	1089	16650	1.64400604283302	0.252702828765797	0.00293802254316544	0.0866563310018331
GOTERM_BP_FAT	GO:0060840~artery development	13	1.8705035971223	4.64063623343803e-05	NOTCH3, ZMIZ1, BMPR2, PRRX1, SOX4, LUZP1, PRDM1, LOX, GLI3, MYLK, SUFU, SHH, DNM2	651	78	16650	4.26267281105991	0.2631084454975	0.00304848931252588	0.0908258858656974
GOTERM_BP_FAT	GO:0033047~regulation of mitotic sister chromatid segregation	11	1.58273381294964	5.38143379830061e-05	CCNB1, MAD2L1, BECN1, PLK1, DLGAP5, BUB1, TTK, CDC23, BUB1B, NDC80, USP44	651	56	16650	5.02386438446346	0.298162972360517	0.00349934866380641	0.105317425164786
GOTERM_BP_FAT	GO:0003231~cardiac ventricle development	16	2.30215827338129	5.52437275134058e-05	WNT5A, TBX3, SOX11, BMPR2, SMAD4, SOX4, LUZP1, FZD2, SUFU, TGFB1, SALL4, SFRP2, SALL1, MDM2, PRDM1, DNM2	651	118	16650	3.46793720221823	0.304732435633565	0.00355697776441977	0.108113378454677
GOTERM_BP_FAT	GO:0030155~regulation of cell adhesion	47	6.76258992805755	5.54072972941431e-05	WNT5A, TNFRSF21, IL6ST, AIF1, LRRC32, TNC, POSTN, EDIL3, EPHB3, PNP, GLI3, SHH, TGFB1, PAK2, DMD, IL4R, TGFBI, TGM2, ADAM8, GPNMB, THBS1, FN1, PTPRJ, PTPN6, PTPRC, EGFL6, PTPRG, ITGA2, MMP14, SNAI2, LGALS9, EMILIN1, CLPTM1, LAMA1, MYO10, EPHA7, CRKL, TFRC, RCC2, SFRP2, FANCD2, CCR2, HAS2, PRDM1, VSIG4, KIF26B, DNM2	651	643	16650	1.86947703377744	0.305480269770048	0.00353291643465692	0.108433323919832
GOTERM_BP_FAT	GO:0002062~chondrocyte differentiation	14	2.01438848920863	5.67118626225206e-05	WNT5B, BMPR2, COL2A1, SNAI2, HMGA2, GLI3, TGFB1, NOV, SFRP2, SULF1, TGFBI, ACAN, CHSY1, RUNX1	651	92	16650	3.89200561009818	0.311415972802366	0.00358124434304785	0.110985042616674
GOTERM_BP_FAT	GO:0006952~defense response	90	12.9496402877698	6.17401681395622e-05	ABCF3, AIF1, ELF4, TOLLIP, IL6ST, LY86, LGMN, TLR2, GJA1, CXCR1, RPS6KB1, VGF, MMP2, LGR4, TLR8, CITED1, TGFB1, NOV, MARCO, GPX1, PAK2, CLEC4E, ZNF148, IL4R, ADAM8, CUL1, EGFR, C5AR1, APCS, NCF2, NCF1, CHST2, LYZ, TANK, CLEC4M, C1QA, SDC1, CTSK, FANCD2, VAMP8, CCR2, PRCP, PLA2G7, PRDM1, MST1R, VSIG4, WNT5A, TNFRSF6B, CUEDC2, C3AR1, TNFRSF21, C9, IFITM1, C3, ACP5, UMOD, MDK, CCL24, SLC11A1, LGALS3…	651	1518	16650	1.51636582211617	0.333823817928868	0.00386110863679234	0.120819786821891
GOTERM_BP_FAT	GO:0009891~positive regulation of biosynthetic process	101	14.5323741007194	7.06521621282487e-05	ADCY4, ADCY7, AIF1, ELF4, SPI1, PRRX1, TLR2, MED24, RPS6KB1, AURKB, GLI3, SHH, LGR4, HOXD10, TLR8, TGFB1, CBFB, CITED1, IL11, ZNF148, MDFIC, PAX7, GTF2A2, PSIP1, MKL2, TOP2A, CCNA2, EGFR, SOX11, RBL1, CDK8, NCOA7, MECOM, LPIN2, HMGA2, HLTF, HMGA1, TRERF1, AHR, CDK2, MYCN, EAPP, UHRF1, KRT17, DGAT2, PSEN1, ZMIZ1, CCR2, ROR2, CAMK1, HAS2, TFAP2C, RNF20, FHOD1, TNFAIP1, DSCC1, WNT5A, CKS1B, TYRP1, L…	651	1760	16650	1.46771575198995	0.371762497744526	0.00437565348684732	0.138248288344756
GOTERM_BP_FAT	GO:0051246~regulation of protein metabolic process	135	19.4244604316547	7.11826300364898e-05	ADCY4, ADCY7, AIF1, IL6ST, MMP9, RBM4, SNIP1, IDE, TTK, AURKA, RPS6KB1, SART3, SHH, TGFB1, TLR8, IL11, CDKN2C, ROBO1, MDFIC, RRAS, ADAM8, CCNA2, CUL1, PTPRJ, EGFR, C5AR1, ANAPC5, PRKAB1, UBE2J1, MECOM, STK4, TANK, BCL2L11, PARP16, WFDC8, UHRF1, MAD2L1, KRT17, CCR2, TFPI, CAMK1, MAPK8, MST1R, WFDC5, RNF20, PPP5C, WFDC3, WNT5A, TNFRSF6B, C3AR1, ITLN1, MMD, MST1, BMPR2, SOX4, TIMP2, TIPRL, SLC11A1, …	651	2512	16650	1.37450835070005	0.373951347709608	0.00436732501906723	0.139285592646932
GOTERM_BP_FAT	GO:0030071~regulation of mitotic metaphase/anaphase transition	10	1.43884892086331	7.1786677950428e-05	CCNB1, MAD2L1, PLK1, DLGAP5, BUB1, TTK, CDC23, BUB1B, NDC80, USP44	651	47	16650	5.44170997156584	0.376434524731818	0.004363613751595	0.140466766636071
GOTERM_BP_FAT	GO:0030162~regulation of proteolysis	50	7.19424460431655	7.32067165503421e-05	MMP9, IDE, AURKA, SART3, SHH, GPX1, CASP3, PAK2, ROBO1, ADAM8, CUL1, C5AR1, ASTL, ANAPC5, MMP14, TANK, BCL2L11, WFDC8, MAD2L1, PSEN1, UMODL1, SERPINB8, TFPI, MDM2, BUB1B, WFDC5, WFDC3, C3AR1, C9, C3, TIMP2, APLP2, SUFU, RNF125, SERPINB10, THBS1, FN1, HERPUD1, CFB, CDC23, A2ML1, GAS6, LGALS9, CCNB1, EPHA7, SFRP2, PLK1, SMARCC1, ANTXR1, PDCD5	651	708	16650	1.80621729282199	0.382233434253633	0.00440900961806745	0.143243501853541
GOTERM_BP_FAT	GO:0071479~cellular response to ionizing radiation	11	1.58273381294964	7.35135903455544e-05	CYBA, RAD51AP1, NUCKS1, SFRP2, H2AFX, HMGA2, SNAI2, ECT2, TGFB1, TANK, DNM2	651	58	16650	4.85062768155093	0.383479490338056	0.00438729022749562	0.143843551460054
GOTERM_BP_FAT	GO:0040013~negative regulation of locomotion	25	3.59712230215827	7.77054073887674e-05	PTPRJ, WNT5A, ABR, EPPK1, IFITM1, PTPRG, AIF1, ARRDC3, ZMYND8, FAM60A, SHH, SLIT2, TGFB1, VASH1, NOV, ALOX15B, SFRP2, ROBO1, SEMA3F, SULF1, RRAS, CNN2, STC1, THBS1, RNF20	651	258	16650	2.47829814596506	0.400250816503166	0.00459520901856358	0.152039732033171
GOTERM_BP_FAT	GO:0010564~regulation of cell cycle process	44	6.33093525179856	7.82505189435278e-05	WNT5A, KIF23, AIF1, TTK, SOX4, AURKA, ANLN, AURKB, RCC1, TGFB1, PRMT5, TFDP2, CAMK2D, MTBP, BUB1, GPNMB, CCNA2, CUL1, EGFR, PTPN6, KIF11, ANAPC5, BECN1, SOX11, DLGAP5, TPX2, CDC23, NUSAP1, NDC80, HMGA2, CDC25C, ECT2, CDK2, CCNB1, CCNB3, MAD2L1, RCC2, PLK1, MDM2, BUB1B, PARP3, RBM14, CARM1, USP44	651	595	16650	1.8913371800333	0.402398005266334	0.00458615051952105	0.153105531437769
GOTERM_BP_FAT	GO:0051247~positive regulation of protein metabolic process	89	12.8057553956835	8.13055463117122e-05	ADCY4, ADCY7, AIF1, TOLLIP, IL6ST, MMP9, TTK, GJA1, AURKA, RPS6KB1, SART3, TLR8, TGFB1, IL11, CASP3, PAK2, ROBO1, MDFIC, PAX7, MSN, ADAM8, CUL1, EGFR, STX5, C5AR1, ASTL, ANAPC5, ARHGEF5, TPX2, MMP14, ARRDC3, STK4, ECT2, BCL2L11, TANK, PARP16, UHRF1, MAD2L1, CRKL, PSEN1, KRT17, CCR2, GADD45G, MDM2, BUB1B, CAMK1, MAPK8, MST1R, RNF20, WNT5A, TNFRSF6B, CKS1B, C3, ITLN1, MMD, BMPR2, SOX4, TIMP2, CCL24…	651	1508	16650	1.50946106174137	0.414290259739093	0.00472271483325415	0.159078505985688
GOTERM_BP_FAT	GO:1901700~response to oxygen-containing compound	87	12.5179856115108	8.17250063450314e-05	ADCY4, ADCY7, AIF1, LY86, DUOX2, IDE, TLR2, SPI1, GJA1, POSTN, CAD, RPS6KB1, VGF, MMP2, AQP3, CITED1, TGFB1, GPX1, CASP3, MSN, SRD5A2, CCNA2, EGFR, ND1, C5AR1, KIF5B, PFKL, EFTUD2, ECT2, SLIT2, CDK2, ATP6V1C2, SDC1, UMODL1, GNAQ, DGAT2, TFPI, MDM2, STC1, MAPK8, PRDM1, CARM1, PPP5C, WNT5A, TNFRSF6B, TNFRSF21, WNT5B, TNC, SOX4, ACP5, TRIM16, EDEM3, ABCA1, ATP6V1B2, ATP6V0B, APLP1, SLC11A1, PIK3R3, …	651	1466	16650	1.51781392044562	0.415904503685196	0.00470548023943185	0.159898578254902
GOTERM_BP_FAT	GO:0071310~cellular response to organic substance	120	17.2661870503597	8.28719686591622e-05	ADCY4, ADCY7, IL6ST, AIF1, FAM20C, SNIP1, IDE, TLR2, MED24, POSTN, FSTL1, RPS6KB1, MMP2, CALB1, IL17RD, TGFB1, CITED1, SLC16A1, ROBO1, CCNA2, EGFR, KIF5B, BCL2L11, TANK, PARP16, CCR2, TFPI, ROR2, STC1, HAS2, MAPK8, PRDM1, MST1R, UGGT2, PPP5C, WNT5A, TNFRSF6B, WNT5B, IFITM1, BMPR2, SOX4, ATP6V1B2, ABCA1, ATP6V0B, TFF2, CSF1R, MRC1, PTPN6, HERPUD1, BECN1, SMAD4, ITGA2, CD63, GAS6, LGALS9, ABCB4, GP…	651	2186	16650	1.40399104481388	0.420295782045487	0.00472997197483227	0.162140933244703
GOTERM_BP_FAT	GO:1902099~regulation of metaphase/anaphase transition of cell cycle	10	1.43884892086331	8.53304730782996e-05	CCNB1, MAD2L1, PLK1, DLGAP5, BUB1, TTK, CDC23, BUB1B, NDC80, USP44	651	48	16650	5.32834101382488	0.429597561914274	0.00482807560186005	0.166947241976545
GOTERM_BP_FAT	GO:0022008~neurogenesis	86	12.3741007194245	8.65777633120282e-05	ENAH, IL6ST, CRABP2, PRRX1, TLR2, GJA1, POSTN, AURKA, APCDD1, GLI3, HOXD10, SHH, TGFB1, EFHD1, CASP3, NDE1, PAK2, CDKN2C, ROBO1, PRMT5, PAX7, SEMA3F, TOP2B, EGFR, KIF5B, PTPRG, SOX11, STXBP1, HMGA2, MMP14, ECT2, FARP1, SLIT2, MYCN, GNAQ, PSEN1, MAPK6, CCR2, MDM2, CAMK1, VCAN, PRDM1, STMN1, CARM1, KIF26A, DBN1, KIF26B, WNT5A, TNFRSF21, WNT5B, ZC4H2, TNC, CRTC1, LUM, MMD, BMPR2, SOX4, EPHB3, TIMP2,…	651	1447	16650	1.52006853525011	0.434259486936673	0.00485671283066258	0.169385576230752
GOTERM_BP_FAT	GO:1901988~negative regulation of cell cycle phase transition	19	2.73381294964029	8.78759806341213e-05	SOX11, TTK, SOX4, AURKA, NDC80, HMGA2, CDC25C, CDK2, CCNB1, MAD2L1, PLK1, BUB1, TFDP2, MDM2, BUB1B, CARM1, GPNMB, CCNA2, USP44	651	166	16650	2.92737771361945	0.439071302359537	0.00488768974091824	0.171923408097729
GOTERM_BP_FAT	GO:0010557~positive regulation of macromolecule biosynthetic process	93	13.3812949640288	8.82936200371556e-05	ELF4, PRRX1, TLR2, SPI1, MED24, RPS6KB1, AURKB, GLI3, LGR4, HOXD10, TLR8, CITED1, SHH, CBFB, TGFB1, IL11, ZNF148, MDFIC, PAX7, GTF2A2, PSIP1, MKL2, TOP2A, CCNA2, EGFR, SOX11, RBL1, CDK8, NCOA7, HLTF, MECOM, HMGA2, LPIN2, TRERF1, HMGA1, AHR, CDK2, MYCN, EAPP, UHRF1, PSEN1, KRT17, ZMIZ1, CCR2, CAMK1, ROR2, HAS2, TFAP2C, RNF20, TNFAIP1, FHOD1, DSCC1, WNT5A, CKS1B, CRTC1, LUM, BMPR2, SOX4, TRIM16, MY…	651	1597	16650	1.48939976742106	0.440610557838756	0.00486969575773988	0.172739821244594
GOTERM_BP_FAT	GO:0048468~cell development	110	15.8273381294964	8.85874604158849e-05	ENAH, IL6ST, FAM20C, CRABP2, TLR2, POSTN, AURKA, RPS6KB1, SHH, CITED1, CBFB, TGFB1, HOXD10, ACTG1, ROBO1, EGFR, KIF5B, PTPRG, UBE2J1, FARP1, RCC2, MAPK6, ST14, CCR2, CAMK1, STC1, HAS2, BIN3, PRDM1, STMN1, KIF26A, DBN1, KIF26B, WNT5A, WNT5B, CRTC1, MMD, BMPR2, SOX4, TIMP2, EPHB3, ZMYND8, MANF, DMD, RUNX1, TYROBP, FN1, CSF1R, B4GALT1, PTPN6, DIXDC1, BECN1, SMAD4, NOTCH3, EPHA7, SFRP2, SALL1, TRPS1,…	651	1968	16650	1.42955490614814	0.441691006869885	0.00484524639515527	0.173314224810706
GOTERM_BP_FAT	GO:0003279~cardiac septum development	14	2.01438848920863	8.88824618061147e-05	WNT5A, TBX3, SOX11, BMPR2, SMAD4, SOX4, LUZP1, FZD2, SUFU, SALL4, SALL1, MDM2, PRDM1, DNM2	651	96	16650	3.72983870967742	0.442773626007125	0.00482126340069955	0.173890894784767
GOTERM_BP_FAT	GO:0031328~positive regulation of cellular biosynthetic process	99	14.2446043165468	9.01758358029718e-05	ADCY4, ADCY7, AIF1, ELF4, SPI1, PRRX1, TLR2, MED24, RPS6KB1, AURKB, GLI3, SHH, LGR4, HOXD10, TLR8, TGFB1, CBFB, CITED1, IL11, ZNF148, MDFIC, PAX7, GTF2A2, PSIP1, MKL2, TOP2A, CCNA2, EGFR, SOX11, RBL1, CDK8, NCOA7, MECOM, LPIN2, HMGA2, HLTF, HMGA1, TRERF1, AHR, CDK2, MYCN, EAPP, UHRF1, KRT17, DGAT2, PSEN1, ZMIZ1, CCR2, ROR2, CAMK1, TFAP2C, RNF20, FHOD1, TNFAIP1, DSCC1, WNT5A, CKS1B, TYRP1, LUM, CR…	651	1729	16650	1.46444629830514	0.447495430215718	0.00485125654459595	0.176419150470453
GOTERM_BP_FAT	GO:0010965~regulation of mitotic sister chromatid separation	10	1.43884892086331	0.000100955519268901	CCNB1, MAD2L1, PLK1, DLGAP5, BUB1, TTK, CDC23, BUB1B, NDC80, USP44	651	49	16650	5.21959936048152	0.485325125930452	0.00538560704639202	0.197488647160238
GOTERM_BP_FAT	GO:0046822~regulation of nucleocytoplasmic transport	22	3.16546762589928	0.000101095872666096	EGFR, XPO4, RBM4, SMAD4, TLR2, SOX4, SNAI2, MXI1, ECT2, GLI3, LGALS9, SHH, SUFU, GAS6, TGFB1, NOV, GNAQ, SFRP2, MDFIC, MDM2, CAMK1, BAMBI	651	214	16650	2.62931220121452	0.485800197612545	0.00534969854533385	0.197762947924707
GOTERM_BP_FAT	GO:0030336~negative regulation of cell migration	22	3.16546762589928	0.000101095872666096	PTPRJ, ABR, EPPK1, IFITM1, PTPRG, AIF1, FAM60A, ZMYND8, VASH1, SHH, SLIT2, TGFB1, NOV, ALOX15B, ROBO1, SFRP2, SULF1, RRAS, CNN2, STC1, THBS1, RNF20	651	214	16650	2.62931220121452	0.485800197612545	0.00534969854533385	0.197762947924707
GOTERM_BP_FAT	GO:0051169~nuclear transport	37	5.32374100719424	0.000108074277855596	NUP160, XPO4, TLR2, SOX4, MXI1, GLI3, CITED1, SUFU, SHH, TGFB1, NOV, SLC11A1, CSE1L, DHX38, MDFIC, DDX19B, NUP210, PSIP1, GEMIN6, HSPA9, TNPO3, EGFR, LMNA, SMAD4, SNAI2, HMGA1, ECT2, GAS6, LGALS9, GNAQ, HEATR3, SFRP2, TRPS1, CAMK1, MDM2, ZC3H11A, BAMBI	651	473	16650	2.00066250328816	0.508876226435901	0.00567232406014828	0.211400346924007
GOTERM_BP_FAT	GO:0031577~spindle checkpoint	9	1.29496402877698	0.000108695180808446	CCNB1, MAD2L1, PLK1, BUB1, TTK, BUB1B, NDC80, AURKB, USP44	651	39	16650	5.90216235377526	0.510878552585021	0.00565967305814197	0.212613647561444
GOTERM_BP_FAT	GO:1901991~negative regulation of mitotic cell cycle phase transition	18	2.58992805755396	0.000109803505425226	TTK, SOX4, AURKA, NDC80, HMGA2, CDC25C, CDK2, CCNB1, MAD2L1, PLK1, BUB1, TFDP2, MDM2, BUB1B, CARM1, GPNMB, CCNA2, USP44	651	154	16650	2.9894069064576	0.514432479112312	0.00567233096638309	0.214779379505348
GOTERM_BP_FAT	GO:0051129~negative regulation of cellular component organization	45	6.47482014388489	0.000114121506428831	WNT5A, LIMA1, PRTN3, SPI1, TTK, POSTN, CITED1, TGFB1, GPX1, DNAJC15, VPS13C, SEMA3F, MTBP, BUB1, CNN2, KDM3A, THBS1, PINX1, CKAP2, JARID2, PTPRG, PIF1, SACS, LMNA, NDC80, MMP14, HMGA1, SLIT2, CCNB1, EPHA7, MAD2L1, RCC2, PSEN1, SFRP2, PLK1, MDM2, BUB1B, STMN1, ANTXR1, RBM14, CARM1, PMEPA1, ARAP1, DNM2, USP44	651	624	16650	1.84442573555477	0.528033955487411	0.0058488304438653	0.223216583821961
GOTERM_BP_FAT	GO:0098602~single organism cell adhesion	53	7.62589928057554	0.00011427897957157	IL6ST, ELF4, AIF1, POSTN, MEGF11, GLI3, PNP, TGFB1, SHH, ACTG1, NOV, CLEC4E, PAK2, IL4R, CEACAM5, MSN, ADAM8, EGFR, C10ORF54, STXBP1, CLEC4M, CRKL, PSEN1, RCC2, FANCD2, CCR2, HAS2, PRDM1, VSIG4, LCP1, KIF26B, WNT5A, TNFRSF21, LRRC32, SOX4, UMOD, EPHB3, SLC11A1, GPNMB, FN1, PTPN6, PTPRC, GAS6, LGALS9, CLPTM1, MYO10, TFRC, DSG2, DSG1, DSC2, ITGAD, ANTXR1, DNM2	651	779	16650	1.74008979963678	0.528522722357957	0.00581160789720114	0.22352426736153
GOTERM_BP_FAT	GO:0006826~iron ion transport	11	1.58273381294964	0.000114356996224852	TCIRG1, TF, SLC11A1, ATP6V1C2, STEAP4, TFRC, ATP6V0A1, ATP6V1B2, STEAP1, ATP6V0B, DNM2	651	61	16650	4.61207222180252	0.52876468379584	0.00577095829140029	0.223676702164544
GOTERM_BP_FAT	GO:0051050~positive regulation of transport	60	8.63309352517986	0.000117372051922999	RAB9A, XPO4, SNIP1, TLR2, VPS37B, GJA1, POSTN, GLI3, SHH, TGFB1, CLEC4E, IL4R, MSN, ADAM8, EGFR, KIF5B, SOX11, ARHGEF5, ADIPOR2, STXBP1, ECT2, BCL2L11, STOM, CTSK, SDC1, ALOX15B, VAMP8, CAMK1, MDM2, STC1, MAPK8, WNT5A, TF, C3, ITLN1, SOX4, TRIM16, ABCA1, SLC11A1, DMD, PIK3R3, EHD1, CSF1R, ABR, SMAD4, ITGA2, CD63, PCK2, GAS6, LGALS9, ABCB4, CYBA, CYP4A11, SFRP2, PPID, PTCH1, PDCD5, BAMBI, MYLK, DN…	651	920	16650	1.66800240432779	0.538021095386526	0.00587759066071647	0.229567575386769
GOTERM_BP_FAT	GO:0044784~metaphase/anaphase transition of cell cycle	10	1.43884892086331	0.000118908318354169	CCNB1, MAD2L1, PLK1, DLGAP5, BUB1, TTK, CDC23, BUB1B, NDC80, USP44	651	50	16650	5.11520737327189	0.542667390000217	0.00590932193433336	0.232569035059826
GOTERM_BP_FAT	GO:2000026~regulation of multicellular organismal development	98	14.1007194244604	0.00012294242009253	IL6ST, CRABP2, FAM20C, TLR2, RPS6KB1, PNP, AQP3, CITED1, TGFB1, SHH, ROBO1, RRAS, ADAM8, EGFR, C5AR1, PTPRG, STK4, VASH1, MAPK6, KRT17, ALOX15B, CCR2, CAMK1, ROR2, PRDM1, DBN1, WNT5A, C3AR1, CRTC1, MST1, BMPR2, MMD, TIMP2, EPHB3, ZMYND8, DMD, RUNX1, TYROBP, FN1, B4GALT1, DIXDC1, PTPN6, SMAD4, GAS6, LGALS9, NOTCH3, LAMA1, EPHA7, SFRP2, TRPS1, PRICKLE2, PRRX1, SPI1, GJA1, GLI3, LGR4, GPX1, PRMT5, I…	651	1721	16650	1.4563925699612	0.554646934654946	0.00606340685805273	0.240450198632003
GOTERM_BP_FAT	GO:0048584~positive regulation of response to stimulus	112	16.1151079136691	0.000124844836915506	IL6ST, AIF1, MMP9, LGMN, TLR2, TTK, MMP2, CITED1, TGFB1, TLR8, SHH, IL11, NOV, ACTG1, MARCO, CLEC4E, ROBO1, MDFIC, H2AFX, DEPDC1B, ADAM8, CUL1, EGFR, PTPRJ, C5AR1, KIF5B, STK4, BCL2L11, TANK, C1QA, ALOX15B, VAMP8, CCR2, ROR2, MAPK8, MST1R, VSIG4, PPP5C, TNFRSF6B, WNT5A, C3AR1, BMPR2, SOX4, TIMP2, SLC11A1, CSF1R, DIXDC1, PTPN6, HERPUD1, CARD9, CFB, BECN1, MAP2K3, SMAD4, ITGA2, CD63, GAS6, LGALS9, …	651	2030	16650	1.41109168917845	0.560186918564922	0.00611114201755114	0.244166622302311
GOTERM_BP_FAT	GO:0051173~positive regulation of nitrogen compound metabolic process	100	14.3884892086331	0.000128545677709652	ADCY4, ADCY7, AIF1, TLR2, MED24, RPS6KB1, AURKB, CITED1, CBFB, TGFB1, HOXD10, SHH, IL11, MDFIC, PSIP1, H2AFX, CCNA2, EGFR, RBL1, MECOM, TRERF1, AHR, PARP16, UHRF1, KRT17, CAMK1, ROR2, HAS2, TFAP2C, RNF20, TNFAIP1, DSCC1, WNT5A, CRTC1, BMPR2, SOX4, ABCA1, TIMP2, MYBL2, MDK, SLC11A1, TFDP2, RUNX1, CKAP2, SETDB1, MAP2K3, SMAD4, ITGA2, NOTCH3, SALL4, SFRP2, SMARCC1, SALL1, TRPS1, PPRC1, PARP3, ELF4, …	651	1767	16650	1.44742710052968	0.570767424953653	0.00624527869832092	0.251395940362942
GOTERM_BP_FAT	GO:0007584~response to nutrient	19	2.73381294964029	0.000128775403948502	EGFR, SETDB1, BECN1, TNC, ADIPOR2, ITGA2, RPS6KB1, POSTN, ABCA1, SNAI2, AQP3, GAS6, TGFB1, CYBB, SLC16A1, SFRP2, MDM2, STC1, ACSL4	651	171	16650	2.84178187403994	0.571415747092315	0.00621054564318169	0.251844677147073
GOTERM_BP_FAT	GO:0048661~positive regulation of smooth muscle cell proliferation	12	1.72661870503597	0.000131417938864716	NOTCH3, EGFR, CYBA, AIF1, MMP9, CAMK2D, TGM2, MDM2, ITGA2, RPS6KB1, THBS1, MMP2	651	74	16650	4.14746543778802	0.578803343443232	0.00629147879457204	0.257006346885824
GOTERM_BP_FAT	GO:0007417~central nervous system development	59	8.48920863309353	0.000134300945793412	IL6ST, DUOX2, TLR2, BCAN, GLI3, HOXD10, TGFB1, SHH, CITED1, CASP3, NDE1, ROBO1, ZNF148, CDKN2C, PRMT5, SEMA3F, PAX7, H2AFX, SRD5A2, TOP2B, EGFR, C5AR1, PTPRG, SOX11, HMGA2, STK4, BCL2L11, SLIT2, MYCN, PSEN1, GNAQ, FANCD2, VCAN, STMN1, SH3GL1, WNT5A, ZC4H2, BMPR2, SOX4, COL2A1, EPHB3, TIMP2, MDK, SUFU, DCT, ACAN, HSPA5, DCX, CSF1R, DIXDC1, ABR, TBX3, JARID2, PCDH18, GART, NOTCH3, EPHA7, SALL1, PTC…	651	904	16650	1.66923249459647	0.586718061680106	0.0063826255479188	0.262637442071567
GOTERM_BP_FAT	GO:0032268~regulation of cellular protein metabolic process	126	18.1294964028777	0.000135878844441254	ADCY4, ADCY7, IL6ST, AIF1, MMP9, RBM4, SNIP1, IDE, TTK, AURKA, RPS6KB1, SART3, SHH, TGFB1, TLR8, IL11, CDKN2C, ROBO1, MDFIC, RRAS, ADAM8, CCNA2, CUL1, PTPRJ, EGFR, C5AR1, ANAPC5, PRKAB1, MECOM, STK4, BCL2L11, TANK, PARP16, WFDC8, UHRF1, MAD2L1, KRT17, TFPI, CAMK1, MAPK8, MST1R, WFDC5, RNF20, PPP5C, WFDC3, WNT5A, TNFRSF6B, ITLN1, MMD, MST1, BMPR2, SOX4, TIMP2, TIPRL, SLC11A1, DMD, CSF1R, FN1, PTPN…	651	2346	16650	1.37364903885818	0.590986721345354	0.00641107059172474	0.265719269284703
GOTERM_BP_FAT	GO:0051306~mitotic sister chromatid separation	10	1.43884892086331	0.000139455415362546	CCNB1, MAD2L1, PLK1, DLGAP5, BUB1, TTK, CDC23, BUB1B, NDC80, USP44	651	51	16650	5.01490918948224	0.600499857547466	0.0065324356740889	0.272704411034519
GOTERM_BP_FAT	GO:0006325~chromatin organization	52	7.48201438848921	0.000148463727484035	SPI1, MED24, AURKA, DEK, AURKB, SART3, TGFB1, HIST1H2BN, PAX7, PRMT5, H2AFX, HIST3H2BB, ARID5B, RCOR1, RBL1, H2AFJ, HMGA2, MECOM, HLTF, HMGA1, CDK2, UHRF1, CAMK1, MAPK8, CARM1, RNF20, PPP5C, TRIM16, TSPYL4, ZMYND8, CAMK2D, KDM3A, ASF1B, MYSM1, SETDB1, HIST1H2BA, JARID2, NUCKS1, L3MBTL3, NASP, SUV39H1, SMAD4, SNAI2, HIST2H3C, CENPH, CCNB1, SALL1, SMARCC1, HIST1H2AI, TDG, USP49, RBM14	651	768	16650	1.73171082949309	0.623491771124302	0.00690382695256275	0.290295836202537
GOTERM_BP_FAT	GO:0022612~gland morphogenesis	15	2.15827338129496	0.000155182607978263	WNT5A, B4GALT1, EGFR, TBX3, TNC, DUOX2, MST1, GLI3, SHH, TGFB1, SULF1, TGM2, PTCH1, MSN, CSF1R	651	115	16650	3.33600480865558	0.639774697368812	0.00716453263255767	0.303414543824831
GOTERM_BP_FAT	GO:0045787~positive regulation of cell cycle	29	4.1726618705036	0.000162696653034072	KIF23, WNT5A, CKS1B, AIF1, SOX4, RPS6KB1, AURKA, AURKB, TGFB1, TGM1, TFDP2, MTBP, PGGT1B, EGFR, TBX3, BECN1, DLGAP5, NUSAP1, NDC80, CDC25C, HMGA2, ECT2, CDK2, BCL2L11, CCNB1, MAD2L1, RCC2, MDM2, CARM1	651	339	16650	2.18792055788916	0.65715209762894	0.00745784398809812	0.318083881218278
GOTERM_BP_FAT	GO:1903508~positive regulation of nucleic acid-templated transcription	80	11.5107913669065	0.00017255451258979	ELF4, PRRX1, TLR2, SPI1, MED24, GLI3, LGR4, HOXD10, CITED1, SHH, CBFB, TGFB1, IL11, MDFIC, ZNF148, PAX7, GTF2A2, PSIP1, MKL2, TOP2A, CCNA2, EGFR, SOX11, RBL1, CDK8, NCOA7, HLTF, MECOM, HMGA2, LPIN2, TRERF1, HMGA1, CDK2, AHR, MYCN, EAPP, UHRF1, PSEN1, ZMIZ1, CAMK1, ROR2, TFAP2C, RNF20, FHOD1, WNT5A, CKS1B, CRTC1, LUM, BMPR2, SOX4, TRIM16, MYBL2, MDK, SLC11A1, TFDP2, KDM3A, HSPA5, RUNX1, ETV6, MYSM…	651	1349	16650	1.51674051097758	0.67868524614229	0.00785326525487628	0.337325837701119
GOTERM_BP_FAT	GO:0045893~positive regulation of transcription, DNA-templated	80	11.5107913669065	0.00017255451258979	ELF4, PRRX1, TLR2, SPI1, MED24, GLI3, LGR4, HOXD10, CITED1, SHH, CBFB, TGFB1, IL11, MDFIC, ZNF148, PAX7, GTF2A2, PSIP1, MKL2, TOP2A, CCNA2, EGFR, SOX11, RBL1, CDK8, NCOA7, HLTF, MECOM, HMGA2, LPIN2, TRERF1, HMGA1, CDK2, AHR, MYCN, EAPP, UHRF1, PSEN1, ZMIZ1, CAMK1, ROR2, TFAP2C, RNF20, FHOD1, WNT5A, CKS1B, CRTC1, LUM, BMPR2, SOX4, TRIM16, MYBL2, MDK, SLC11A1, TFDP2, KDM3A, HSPA5, RUNX1, ETV6, MYSM…	651	1349	16650	1.51674051097758	0.67868524614229	0.00785326525487628	0.337325837701119
GOTERM_BP_FAT	GO:1904589~regulation of protein import	19	2.73381294964029	0.000172691959265201	EGFR, ARHGEF5, SMAD4, TLR2, SNAI2, MXI1, ECT2, GLI3, LGALS9, SHH, SUFU, GAS6, TGFB1, NOV, GNAQ, SFRP2, MDFIC, PDCD5, BAMBI	651	175	16650	2.77682685977617	0.678975717551788	0.00780550526291179	0.337594100533645
GOTERM_BP_FAT	GO:0008219~cell death	108	15.5395683453237	0.000178988310814175	IL6ST, AIF1, MMP9, LGMN, TLR2, AURKA, RPS6KB1, AURKB, CITED1, TGFB1, SHH, IL11, NOV, CLPTM1L, CDCA7, ROBO1, DNAJC5, ADAM8, RBM10, CUL1, EGFR, C5AR1, NCF1, MECOM, STK4, BCL2L11, AHR, PARP16, MAD2L1, ALOX15B, MAPK8, TNFAIP1, PPP5C, TNFRSF6B, WNT5A, MST1, BMPR2, SOX4, MDK, CSE1L, CSF1R, CKAP2, B4GALT1, PTPN6, HERPUD1, CARD9, ABR, BECN1, SMAD4, CD5L, CARD6, HS1BP3, GAS6, LGALS9, TRAF3IP2, EPHA7, PLK1…	651	1958	16650	1.41073134911482	0.692004311513723	0.00803378468025284	0.349882328860363
GOTERM_BP_FAT	GO:0045595~regulation of cell differentiation	89	12.8057553956835	0.000187192928491425	IL6ST, RBM4, FAM20C, CRABP2, PRRX1, TLR2, SPI1, GJA1, POSTN, AURKA, CD53, PNP, GLI3, AQP3, CITED1, SHH, TGFB1, NOV, ROBO1, PRMT5, PAX7, SEMA3F, IL4R, CEACAM5, ADAM8, EGFR, APCS, PTPRG, SOX11, HMGA2, MMP14, STK4, ECT2, SLIT2, MYCN, CRKL, RCC2, GNAQ, PSEN1, MAPK6, ALOX15B, FANCD2, CCR2, MDM2, CAMK1, HAS2, PRDM1, CARM1, DBN1, WNT5A, IQCB1, PHLDB1, TNFRSF21, WNT5B, IFITM1, CRTC1, MMD, BMPR2, TRIM16, …	651	1544	16650	1.47426637377331	0.708191513177465	0.00834362001619926	0.365892653405875
GOTERM_BP_FAT	GO:0000082~G1/S transition of mitotic cell cycle	22	3.16546762589928	0.000192312104760255	EGFR, AIF1, POLA1, SOX4, AURKA, RPS6KB1, RCC1, CDC25C, MCM4, CDK2, MCM5, MCM6, CCNB1, MCM7, CDKN2C, TFDP2, MTBP, CAMK2D, MDM2, CARM1, GPNMB, CUL1	651	224	16650	2.51193219223173	0.717857498583864	0.00851317091952208	0.375880873504741
GOTERM_BP_FAT	GO:0002274~myeloid leukocyte activation	17	2.44604316546763	0.000204283262619823	WNT5A, BATF3, ABR, AIF1, TLR2, SPI1, TGFB1, LGALS9, TLR8, SLC11A1, PSEN1, VAMP8, PRAM1, IL4R, CCR2, THBS1, TYROBP	651	147	16650	2.95777297093953	0.73923010261823	0.00898035224302995	0.399234547386562
GOTERM_BP_FAT	GO:0048589~developmental growth	42	6.0431654676259	0.000205077335160948	WNT5A, TNC, LGMN, CRABP2, DUOX2, MST1, BMPR2, GJA1, POSTN, RPS6KB1, AURKA, GLI3, SHH, TGFB1, NOV, GPX1, SEMA3F, PAX7, WWC3, CAMK2D, DCX, FN1, EPPK1, ARID5B, MAP1B, SMAD4, HMGA2, STK4, SLIT2, BCL2L11, CCNB1, EPHA7, SALL4, SFRP2, SALL1, ZMIZ1, BIN3, STC1, PTCH1, CARM1, KIF26B, DNM2	651	583	16650	1.84252752725059	0.740589142689573	0.00895527486134762	0.400783462856835
GOTERM_BP_FAT	GO:0048699~generation of neurons	80	11.5107913669065	0.000209739660014934	ENAH, IL6ST, CRABP2, PRRX1, TLR2, GJA1, POSTN, AURKA, GLI3, HOXD10, SHH, TGFB1, EFHD1, CASP3, NDE1, PAK2, ROBO1, PRMT5, SEMA3F, PAX7, TOP2B, EGFR, KIF5B, PTPRG, SOX11, STXBP1, HMGA2, ECT2, FARP1, SLIT2, MYCN, GNAQ, PSEN1, MAPK6, CCR2, MDM2, CAMK1, PRDM1, STMN1, KIF26A, CARM1, DBN1, KIF26B, WNT5A, TNFRSF21, WNT5B, ZC4H2, TNC, CRTC1, LUM, MMD, BMPR2, SOX4, EPHB3, TIMP2, ZMYND8, SUFU, MANF, DCT, DMD…	651	1357	16650	1.50779878357314	0.74842696927167	0.00909758249934012	0.409877318379703
GOTERM_BP_FAT	GO:0051271~negative regulation of cellular component movement	24	3.45323741007194	0.000217071738545387	WNT5A, PTPRJ, ABR, IFITM1, EPPK1, PTPRG, AIF1, FAM60A, ZMYND8, VASH1, SHH, SLIT2, TGFB1, NOV, ALOX15B, ROBO1, SFRP2, SEMA3F, SULF1, RRAS, CNN2, STC1, THBS1, RNF20	651	259	16650	2.36998025016458	0.760276713088282	0.00935250382860331	0.424176929414088
GOTERM_BP_FAT	GO:0032880~regulation of protein localization	61	8.77697841726619	0.000219045204164119	RAB9A, XPO4, SNIP1, TLR2, GJA1, POSTN, MXI1, GLI3, LGR4, TLR8, SHH, TGFB1, NOV, SLC16A1, CLEC4E, MDFIC, IL4R, MSN, ADAM8, EGFR, KIF5B, PFKL, ARHGEF5, UBE2J1, ECT2, BCL2L11, STOM, CTSK, GNAQ, ALOX15B, VAMP8, CAMK1, MDM2, MAPK8, LCP1, WNT5A, TNFRSF21, LRRC32, MMD, SOX4, TRIM16, ZMYND8, SUFU, FN1, PINX1, CSF1R, SMAD4, LMNA, TAX1BP3, PCK2, SNAI2, ITPR3, LGALS9, CPT1A, GAS6, PLK1, SFRP2, PPID, PTCH1, …	651	962	16650	1.62176533144275	0.763369695906447	0.0093757465351807	0.428025408475441
GOTERM_BP_FAT	GO:0015031~protein transport	103	14.8201438848921	0.00021966535792055	RAB9A, XPO4, CHMP6, SNIP1, TLR2, POSTN, MXI1, PNP, TGFB1, TLR8, SHH, NOV, SLC16A1, CLEC4E, VPS13C, MDFIC, ADAM8, EGFR, KIF5B, NCF1, UBE2J1, SPIRE1, ALOX15B, VAMP8, CAMK1, WNT5A, SOX4, ABCA1, ATP6V1B2, ATP6V0B, SLC11A1, CSE1L, SCARB2, FN1, CSF1R, HERPUD1, BECN1, SMAD4, CD63, GAS6, LGALS9, TRAF3IP2, HEATR3, SFRP2, PPID, TRPS1, PDCD5, VPS37B, GJA1, VGF, GLI3, LGR4, DNAJC15, IL4R, AP3B2, RAB6B, KDELR…	651	1860	16650	1.41630741786829	0.764333389673676	0.00934140158367736	0.42923474863561
GOTERM_BP_FAT	GO:2000146~negative regulation of cell motility	22	3.16546762589928	0.000230936084962407	PTPRJ, ABR, EPPK1, IFITM1, PTPRG, AIF1, FAM60A, ZMYND8, VASH1, SHH, SLIT2, TGFB1, NOV, ALOX15B, ROBO1, SFRP2, SULF1, RRAS, CNN2, STC1, THBS1, RNF20	651	227	16650	2.47873485048418	0.781179597138045	0.00975535614843592	0.451210971117477
GOTERM_BP_FAT	GO:0048705~skeletal system morphogenesis	21	3.02158273381295	0.000234019282035726	SOX11, ARID5B, BMPR2, PRRX1, ACP5, COL2A1, OTOR, MMP14, MMP2, GLI3, HOXD10, TGFB1, MYCN, PSEN1, SFRP2, ACAN, ROR2, HAS2, CHSY1, STC1, CARM1	651	211	16650	2.54548234214952	0.785574524418859	0.00982191497572904	0.457221939851449
GOTERM_BP_FAT	GO:0045841~negative regulation of mitotic metaphase/anaphase transition	8	1.15107913669065	0.000235450843443577	CCNB1, MAD2L1, PLK1, BUB1, TTK, BUB1B, NDC80, USP44	651	33	16650	6.20025136154168	0.787585024925888	0.00981907679107608	0.460012779898489
GOTERM_BP_FAT	GO:0071174~mitotic spindle checkpoint	8	1.15107913669065	0.000235450843443577	CCNB1, MAD2L1, PLK1, BUB1, TTK, BUB1B, NDC80, USP44	651	33	16650	6.20025136154168	0.787585024925888	0.00981907679107608	0.460012779898489
GOTERM_BP_FAT	GO:2000816~negative regulation of mitotic sister chromatid separation	8	1.15107913669065	0.000235450843443577	CCNB1, MAD2L1, PLK1, BUB1, TTK, BUB1B, NDC80, USP44	651	33	16650	6.20025136154168	0.787585024925888	0.00981907679107608	0.460012779898489
GOTERM_BP_FAT	GO:0033043~regulation of organelle organization	70	10.0719424460432	0.000238361238106493	LIMA1, MMP9, SNIP1, SPI1, VPS37B, TTK, AURKA, AURKB, SART3, TGFB1, GPX1, VPS13C, PRMT5, PAX7, MTBP, MSN, STX5, KIF11, KIF5B, ARHGEF5, STXBP1, NUSAP1, SPIRE1, HMGA1, SLIT2, BCL2L11, SDC1, UHRF1, CTSK, MAD2L1, BUB1B, CAMK1, MAPK8, STMN1, RNF20, FHOD1, LCP1, WNT5A, PHLDB1, ANLN, RCC1, CCL24, MPV17L2, WIPF2, BUB1, CAMK2D, KDM3A, SCARB2, CSF1R, PINX1, CKAP2, SETDB1, DIXDC1, JARID2, BECN1, DLGAP5, PIF1…	651	1152	16650	1.55409946236559	0.791614492173694	0.00987726025518554	0.465686387907849
GOTERM_BP_FAT	GO:0044843~cell cycle G1/S phase transition	23	3.30935251798561	0.000238485470237061	EGFR, PTPN6, AIF1, POLA1, SOX4, AURKA, RPS6KB1, RCC1, CDC25C, MCM4, CDK2, MCM5, MCM6, CCNB1, MCM7, CDKN2C, TFDP2, MTBP, CAMK2D, MDM2, CARM1, GPNMB, CUL1	651	244	16650	2.41085593412405	0.791784781481863	0.00982053614325351	0.465928562807527
GOTERM_BP_FAT	GO:0016569~covalent chromatin modification	40	5.75539568345324	0.000247136058980345	SPI1, MED24, DEK, TRIM16, AURKA, AURKB, SART3, ZMYND8, TGFB1, PRMT5, PAX7, CAMK2D, KDM3A, ASF1B, MYSM1, SETDB1, JARID2, L3MBTL3, ARID5B, RCOR1, RBL1, SUV39H1, SMAD4, HLTF, SNAI2, HMGA2, MECOM, CDK2, CCNB1, UHRF1, SMARCC1, SALL1, TDG, CAMK1, MAPK8, USP49, CARM1, RBM14, RNF20, PPP5C	651	550	16650	1.86007540846251	0.803306593630666	0.0101117111059027	0.482790421649004
GOTERM_BP_FAT	GO:0014812~muscle cell migration	11	1.58273381294964	0.000254888600302694	NOV, AIF1, AAMP, CAMK2D, MDM2, ITGA2, POSTN, BIN3, HAS2, RPS6KB1, SLIT2	651	67	16650	4.19905082880528	0.813089586778639	0.0103628624308058	0.497899489649956
GOTERM_BP_FAT	GO:0033045~regulation of sister chromatid segregation	11	1.58273381294964	0.000254888600302694	CCNB1, MAD2L1, BECN1, PLK1, DLGAP5, BUB1, TTK, CDC23, BUB1B, NDC80, USP44	651	67	16650	4.19905082880528	0.813089586778639	0.0103628624308058	0.497899489649956
GOTERM_BP_FAT	GO:0045839~negative regulation of mitotic nuclear division	9	1.29496402877698	0.000263663256676165	CCNB1, MAD2L1, PLK1, BUB1, MTBP, TTK, BUB1B, NDC80, USP44	651	44	16650	5.2314620863008	0.823576740295583	0.0106519317289651	0.51499794999299
GOTERM_BP_FAT	GO:1902680~positive regulation of RNA biosynthetic process	80	11.5107913669065	0.000270801362256096	ELF4, PRRX1, TLR2, SPI1, MED24, GLI3, LGR4, HOXD10, CITED1, SHH, CBFB, TGFB1, IL11, MDFIC, ZNF148, PAX7, GTF2A2, PSIP1, MKL2, TOP2A, CCNA2, EGFR, SOX11, RBL1, CDK8, NCOA7, HLTF, MECOM, HMGA2, LPIN2, TRERF1, HMGA1, CDK2, AHR, MYCN, EAPP, UHRF1, PSEN1, ZMIZ1, CAMK1, ROR2, TFAP2C, RNF20, FHOD1, WNT5A, CKS1B, CRTC1, LUM, BMPR2, SOX4, TRIM16, MYBL2, MDK, SLC11A1, TFDP2, KDM3A, HSPA5, RUNX1, ETV6, MYSM…	651	1369	16650	1.49458213974343	0.831672439999253	0.0108720225010126	0.528905340043251
GOTERM_BP_FAT	GO:1902100~negative regulation of metaphase/anaphase transition of cell cycle	8	1.15107913669065	0.000286613312414624	CCNB1, MAD2L1, PLK1, BUB1, TTK, BUB1B, NDC80, USP44	651	34	16650	6.01789102737869	0.848307412575182	0.0114335204903784	0.559705678207423
GOTERM_BP_FAT	GO:0040007~growth	59	8.48920863309353	0.000294925245644765	SLC44A4, LGMN, DUOX2, CRABP2, GJA1, AURKA, RPS6KB1, POSTN, GLI3, SHH, TGFB1, NOV, GPX1, CDKN2C, SEMA3F, PAX7, WWC3, PTPRJ, EGFR, ARID5B, ADIPOR2, MMP14, HMGA2, STK4, BCL2L11, SLIT2, KRT17, ALOX15B, ZMIZ1, BIN3, STC1, KIF26A, CARM1, KIF26B, DCBLD2, WNT5A, TNC, MST1, BMPR2, CAMK2D, ACSL4, DCX, FN1, EPPK1, MAP1B, SMAD4, CCNB1, CYBA, EPHA7, ADNP2, SALL4, CCNB2, TFRC, SFRP2, SALL1, KAZALD1, MPO, PTCH1…	651	932	16650	1.61908387887898	0.856382156400554	0.0116923156503521	0.575892990053806
GOTERM_BP_FAT	GO:0008544~epidermis development	26	3.7410071942446	0.00031393086286604	WNT5A, HRNR, CRABP2, TRIM16, APCDD1, LGR4, SHH, AQP3, DCT, CASP3, TGM1, TGM3, TGM5, MYSM1, EGFR, SMAD4, KRT10, PALLD, STK4, MYCN, KRT17, ALOX15B, CNFN, ST14, KRT14, PTCH1	651	300	16650	2.21658986175115	0.87326733401704	0.0123667234624427	0.612896627537063
GOTERM_BP_FAT	GO:0031099~regeneration	18	2.58992805755396	0.000314774427468623	EGFR, C5AR1, TNC, GJA1, AURKA, CAD, POSTN, GAS6, TGFB1, NOV, CCNB1, GPX1, PAX7, PRMT5, BIN3, CCNA2, LCP1, NNMT	651	168	16650	2.7402896642528	0.873968948266224	0.0123259619251811	0.614538731599512
GOTERM_BP_FAT	GO:0045935~positive regulation of nucleobase-containing compound metabolic process	93	13.3812949640288	0.000315963742633826	ADCY4, ADCY7, ELF4, PRRX1, TLR2, SPI1, MED24, AURKB, GLI3, LGR4, HOXD10, CITED1, SHH, CBFB, TGFB1, IL11, ZNF148, MDFIC, PAX7, GTF2A2, PSIP1, H2AFX, MKL2, TOP2A, CCNA2, EGFR, SOX11, RBL1, CDK8, NCOA7, HLTF, MECOM, HMGA2, LPIN2, TRERF1, HMGA1, AHR, CDK2, MYCN, PARP16, EAPP, UHRF1, PSEN1, ZMIZ1, CAMK1, ROR2, TFAP2C, RNF20, TNFAIP1, FHOD1, DSCC1, WNT5A, CKS1B, CRTC1, LUM, BMPR2, SOX4, TRIM16, ABCA1, …	651	1658	16650	1.43460279165949	0.874951539513574	0.0122990616462521	0.616853838662534
GOTERM_BP_FAT	GO:2001251~negative regulation of chromosome organization	14	2.01438848920863	0.000324052822836124	JARID2, PIF1, SPI1, TTK, NDC80, HMGA1, CCNB1, MAD2L1, PLK1, BUB1, BUB1B, KDM3A, PINX1, USP44	651	109	16650	3.28499556081681	0.88143441685513	0.0125378329962745	0.632598590430811
GOTERM_BP_FAT	GO:0002687~positive regulation of leukocyte migration	14	2.01438848920863	0.000324052822836124	WNT5A, C3AR1, C5AR1, AIF1, ITGA2, LGALS9, GAS6, TGFB1, CCL24, CXCL14, CCR2, PLA2G7, ADAM8, THBS1	651	109	16650	3.28499556081681	0.88143441685513	0.0125378329962745	0.632598590430811
GOTERM_BP_FAT	GO:0032270~positive regulation of cellular protein metabolic process	82	11.7985611510791	0.000325644630987024	ADCY4, ADCY7, AIF1, TOLLIP, IL6ST, MMP9, TTK, AURKA, RPS6KB1, SART3, TGFB1, IL11, CASP3, PAK2, ROBO1, MDFIC, PAX7, MSN, ADAM8, CUL1, EGFR, C5AR1, ASTL, ANAPC5, ARHGEF5, TPX2, MMP14, ARRDC3, STK4, ECT2, BCL2L11, TANK, PARP16, UHRF1, MAD2L1, CRKL, PSEN1, KRT17, GADD45G, MDM2, BUB1B, CAMK1, MST1R, RNF20, WNT5A, TNFRSF6B, CKS1B, C3, ITLN1, MMD, BMPR2, SOX4, TIMP2, CCL24, RNF125, SLC11A1, MPV17L2, CAM…	651	1420	16650	1.47692607256442	0.88267001579314	0.0125253956232821	0.635696639760419
GOTERM_BP_FAT	GO:0051303~establishment of chromosome localization	11	1.58273381294964	0.000325876566053951	CCNB1, KIFC1, KIF22, NDE1, CDCA8, BECN1, DLGAP5, CHMP6, CDC23, NDC80, PINX1	651	69	16650	4.07733921057904	0.882848971438214	0.0124614207792482	0.636148034672601
GOTERM_BP_FAT	GO:0014909~smooth muscle cell migration	10	1.43884892086331	0.000334849918659659	NOV, AIF1, AAMP, CAMK2D, MDM2, ITGA2, POSTN, HAS2, RPS6KB1, SLIT2	651	57	16650	4.48702401164201	0.88956702803833	0.0127284534607335	0.653610591222153
GOTERM_BP_FAT	GO:0032103~positive regulation of response to external stimulus	24	3.45323741007194	0.000336843922317669	WNT5A, EGFR, C3AR1, C5AR1, IL6ST, C3, AIF1, LY86, BMPR2, TLR2, ITGA2, LGALS9, GAS6, SLIT2, TGFB1, CCL24, CYBA, CXCL14, VAMP8, CCR2, TGM2, PLA2G7, THBS1, ADAM8	651	267	16650	2.29896960596489	0.891006767738768	0.0127302385552083	0.657490618491474
GOTERM_BP_FAT	GO:0044403~symbiosis, encompassing mutualism through parasitism	62	8.92086330935252	0.000340396408453961	ABCF3, RAB9A, IL6ST, CHMP6, DUOX2, IDE, VPS37B, DEK, TLR8, TGFB1, GPX1, PAK2, MDFIC, GTF2A2, PSIP1, H2AFX, TOP2A, CCNA2, CUL1, BATF3, APCS, RCOR1, RBL1, HMGA2, HMGA1, BCL2L11, CLEC4M, STOM, VAMP8, CCR2, RPS4Y1, MDM2, MST1R, STMN1, CARM1, C9, NUP160, IFITM1, CRTC1, POLA1, RCC1, NUP210, BUB1, SCARB2, MRC1, PTPRC, CARD9, NUCKS1, BECN1, SUV39H1, FDPS, ITGA2, TRIM23, FUCA2, CDC25C, GAS6, LGALS9, TRAF3…	651	998	16650	1.58889206985399	0.893525441656367	0.0127901978301572	0.664402858878899
GOTERM_BP_FAT	GO:0044419~interspecies interaction between organisms	62	8.92086330935252	0.000340396408453961	ABCF3, RAB9A, IL6ST, CHMP6, DUOX2, IDE, VPS37B, DEK, TLR8, TGFB1, GPX1, PAK2, MDFIC, GTF2A2, PSIP1, H2AFX, TOP2A, CCNA2, CUL1, BATF3, APCS, RCOR1, RBL1, HMGA2, HMGA1, BCL2L11, CLEC4M, STOM, VAMP8, CCR2, RPS4Y1, MDM2, MST1R, STMN1, CARM1, C9, NUP160, IFITM1, CRTC1, POLA1, RCC1, NUP210, BUB1, SCARB2, MRC1, PTPRC, CARD9, NUCKS1, BECN1, SUV39H1, FDPS, ITGA2, TRIM23, FUCA2, CDC25C, GAS6, LGALS9, TRAF3…	651	998	16650	1.58889206985399	0.893525441656367	0.0127901978301572	0.664402858878899
GOTERM_BP_FAT	GO:0033572~transferrin transport	8	1.15107913669065	0.000346335043556044	TCIRG1, TF, ATP6V1C2, TFRC, ATP6V0A1, ATP6V1B2, ATP6V0B, DNM2	651	35	16650	5.8459512837393	0.897606588728994	0.0129380482421518	0.675956923071197
GOTERM_BP_FAT	GO:0033048~negative regulation of mitotic sister chromatid segregation	8	1.15107913669065	0.000346335043556044	CCNB1, MAD2L1, PLK1, BUB1, TTK, BUB1B, NDC80, USP44	651	35	16650	5.8459512837393	0.897606588728994	0.0129380482421518	0.675956923071197
GOTERM_BP_FAT	GO:0006913~nucleocytoplasmic transport	35	5.03597122302158	0.000350490371920261	NUP160, XPO4, TLR2, SOX4, MXI1, GLI3, CITED1, SUFU, TGFB1, SHH, NOV, SLC11A1, CSE1L, DHX38, MDFIC, DDX19B, NUP210, GEMIN6, HSPA9, TNPO3, EGFR, LMNA, SMAD4, SNAI2, ECT2, GAS6, LGALS9, GNAQ, HEATR3, SFRP2, TRPS1, CAMK1, MDM2, ZC3H11A, BAMBI	651	465	16650	1.92507804370447	0.900368843296891	0.01301838373813	0.684040670645858
GOTERM_BP_FAT	GO:0001655~urogenital system development	27	3.88489208633094	0.00035642513405321	WNT5A, TNC, SOX4, UMOD, EPHB3, GLI3, CALB1, LGR4, TGFB1, SHH, CITED1, HOXD11, SOX11, ARID5B, SMAD4, BCL2L11, SLIT2, NOTCH3, SDC1, EPHA7, ALOX15B, SALL1, SMARCC1, SULF1, PTCH1, HAS2, KIF26B	651	320	16650	2.15797811059908	0.904185279835236	0.0131631011007335	0.695585034008916
GOTERM_BP_FAT	GO:0051049~regulation of transport	99	14.2446043165468	0.000360895982399875	RAB9A, XPO4, CHMP6, MMP9, RBM4, SNIP1, TLR2, POSTN, RPS6KB1, MXI1, TGFB1, TLR8, SHH, IL11, NOV, SLC16A1, CLEC4E, MDFIC, KCNK6, ADAM8, EGFR, KIF5B, UBE2J1, BCL2L11, VAMP8, ALOX15B, PRAM1, CCR2, CAMK1, MAPK8, STC1, WNT5A, ITLN1, SOX4, ABCA1, SLC11A1, DMD, FN1, CSF1R, PTPN6, ABR, SMAD4, ITGA2, CD63, GAS6, LGALS9, ABCB4, GPR35, SFRP2, PPID, PDCD5, MYLK, VPS37B, GJA1, GLI3, LGR4, IL4R, TRPV6, MSN, PFK…	651	1796	16650	1.40981494976035	0.906963483768135	0.0132527648090146	0.704280935500912
GOTERM_BP_FAT	GO:1901654~response to ketone	18	2.58992805755396	0.000361828778415599	EGFR, NASP, TLR2, CAD, RPS6KB1, POSTN, PCK2, SLIT2, GAS6, TGFB1, ABCB4, CYBA, CYBB, DSG2, DSG1, SRD5A2, MSN, THBS1	651	170	16650	2.70805096232041	0.907532893088528	0.0132130610337515	0.70609515380915
GOTERM_BP_FAT	GO:0050000~chromosome localization	11	1.58273381294964	0.000367130701948347	CCNB1, KIFC1, KIF22, NDE1, CDCA8, BECN1, DLGAP5, CHMP6, CDC23, NDC80, PINX1	651	70	16650	4.01909150757077	0.910703802372607	0.0133314296786539	0.716406400061376
GOTERM_BP_FAT	GO:0042493~response to drug	32	4.60431654676259	0.00037364668347814	RPS6KB1, CAD, ABCA1, TIMP2, PNP, MDK, TGFB1, CASP3, MCM7, LOX, SRD5A2, THBS1, GAD1, EGFR, ND1, CARD9, BECN1, EFTUD2, ITGA2, HMGA2, GAS6, CPT1A, ABCB4, CCNB1, CYBA, CYBB, BLMH, TFRC, SFRP2, MDM2, PTCH1, NNMT	651	411	16650	1.99132160516667	0.914452277272281	0.0134920279096148	0.72907736954152
GOTERM_BP_FAT	GO:0001657~ureteric bud development	13	1.8705035971223	0.000388261879457581	SMAD4, CALB1, GLI3, LGR4, SHH, CITED1, SLIT2, TGFB1, HOXD11, SDC1, SALL1, PTCH1, KIF26B	651	97	16650	3.42771628105848	0.922297738503638	0.0139396824736214	0.757492480444855
GOTERM_BP_FAT	GO:0043588~skin development	22	3.16546762589928	0.000391422408018843	WNT5A, EGFR, HRNR, SMAD4, ITGA2, KRT10, TRIM16, ARRDC3, APCDD1, PALLD, STK4, LGR4, SHH, SUFU, CASP3, PSEN1, KRT17, ALOX15B, ST14, CNFN, TGM1, TGM3	651	236	16650	2.38420682652503	0.923897346272854	0.0139761254811868	0.763636218397534
GOTERM_BP_FAT	GO:0050900~leukocyte migration	30	4.31654676258993	0.000397163234796895	WNT5A, C3AR1, AIF1, MMP9, MST1, SLC7A8, CXCR1, UMOD, TGFB1, CCL24, NOV, SLC16A1, CEACAM6, MSN, THBS1, ADAM8, FN1, HIST1H2BA, B4GALT1, PTPN6, ABR, C5AR1, ARHGEF5, ITGA2, GAS6, SLIT2, LGALS9, CXCL14, CCR2, PLA2G7	651	376	16650	2.04064123933719	0.926719148611927	0.0141031701487806	0.774794863858197
GOTERM_BP_FAT	GO:0001525~angiogenesis	32	4.60431654676259	0.000399948478844166	WNT5A, C3AR1, C3, SPI1, EPHB3, MMP2, SHH, NOV, CCL24, GPX1, ROBO1, TGFBI, RRAS, THBS1, ADAM8, RUNX1, THBS2, FN1, B4GALT1, C5AR1, ADIPOR2, MMP14, STK4, VASH1, SLIT2, NOTCH3, CYBB, SFRP2, CCR2, SULF1, PRCP, AAMP	651	413	16650	1.98167840126756	0.928050253366627	0.0141251679890603	0.780208210993238
GOTERM_BP_FAT	GO:0045730~respiratory burst	7	1.00719424460432	0.00040784981301526	CYBA, SLC11A1, CYBB, NCF2, NCF1, PGAM1, MPO	651	26	16650	6.88585607940447	0.931696293703147	0.0143253862765241	0.795563568026114
GOTERM_BP_FAT	GO:0045786~negative regulation of cell cycle	35	5.03597122302158	0.000425712425141812	SOX4, TTK, AURKA, AURKB, TIMP2, TGFB1, CDKN2C, TFDP2, MTBP, BUB1, TOP2B, THBS1, GPNMB, TOP2A, CCNA2, CUL1, EGFR, SOX11, GMNN, PRKAB1, NDC80, HMGA2, CDC25C, VASH1, GAS6, CDK2, CCNB1, MAD2L1, ALOX15B, PLK1, MDM2, BUB1B, RBM14, CARM1, USP44	651	470	16650	1.90459849004804	0.939272484096811	0.0148688762026982	0.830269240749393
GOTERM_BP_FAT	GO:0072163~mesonephric epithelium development	13	1.8705035971223	0.000427062731864782	SMAD4, CALB1, GLI3, LGR4, SHH, CITED1, SLIT2, TGFB1, HOXD11, SDC1, SALL1, PTCH1, KIF26B	651	98	16650	3.39273958431299	0.939809806059538	0.0148369476451495	0.83289231374768
GOTERM_BP_FAT	GO:0072164~mesonephric tubule development	13	1.8705035971223	0.000427062731864782	SMAD4, CALB1, GLI3, LGR4, SHH, CITED1, SLIT2, TGFB1, HOXD11, SDC1, SALL1, PTCH1, KIF26B	651	98	16650	3.39273958431299	0.939809806059538	0.0148369476451495	0.83289231374768
GOTERM_BP_FAT	GO:0060021~palate development	12	1.72661870503597	0.000455342863563452	WNT5A, TBX3, SOX11, ARID5B, PRRX1, SMAD4, COL2A1, FZD2, SNAI2, EPHB3, GLI3, SHH	651	85	16650	3.61073461642722	0.950032522838453	0.0157288667853777	0.887813483499644
GOTERM_BP_FAT	GO:0043933~macromolecular complex subunit organization	128	18.4172661870504	0.000457323079532978	AIF1, CHMP6, IDE, MED24, AURKA, AURKB, SART3, TGFB1, HIST1H2BN, DDX28, PSIP1, H2AFX, LOX, KIF5B, RCOR1, RBL1, PRKAB1, SPAG1, SPIRE1, H2AFJ, MECOM, BCL2L11, MRTO4, UHRF1, CAMK1, MAPK8, STMN1, RNF20, TNFAIP1, PPP5C, CRTC1, ANLN, ABCA1, ZMYND8, PDSS2, DMD, ASF1B, FN1, CKAP2, SETDB1, KCTD1, SUV39H1, SMAD4, KCTD2, HIST2H3C, KCTD9, SFRP2, PTCD3, SALL1, PPID, SMARCC1, TDG, LIMA1, SPI1, GJA1, DEK, NDE1, …	651	2461	16650	1.33024490812434	0.950679562524081	0.0157142575581248	0.89165806223761
GOTERM_BP_FAT	GO:0051254~positive regulation of RNA metabolic process	81	11.6546762589928	0.000465076105879614	ELF4, PRRX1, TLR2, SPI1, MED24, GLI3, LGR4, HOXD10, CITED1, SHH, CBFB, TGFB1, IL11, MDFIC, ZNF148, PAX7, GTF2A2, PSIP1, MKL2, TOP2A, CCNA2, EGFR, SOX11, RBL1, CDK8, NCOA7, HLTF, MECOM, HMGA2, LPIN2, TRERF1, HMGA1, CDK2, AHR, MYCN, EAPP, UHRF1, PSEN1, ZMIZ1, CAMK1, ROR2, TFAP2C, RNF20, FHOD1, WNT5A, CKS1B, CRTC1, LUM, BMPR2, SOX4, TRIM16, MYBL2, MDK, SLC11A1, TFDP2, KDM3A, HSPA5, RUNX1, ETV6, MYSM…	651	1415	16650	1.46406995489407	0.953133278872851	0.0158955950374583	0.906709159873442
GOTERM_BP_FAT	GO:0009991~response to extracellular stimulus	33	4.74820143884892	0.000467904998094492	AIF1, TNC, BMPR2, UPP1, FSTL1, POSTN, RPS6KB1, CAD, ABCA1, VGF, AQP3, TGFB1, DNAJC15, SLC16A1, HSPA5, SRD5A2, ACSL4, EGFR, SETDB1, BECN1, ADIPOR2, ITGA2, SNAI2, GAS6, CYBA, CYBB, SFRP2, MPO, MDM2, DSC2, STC1, CHSY1, KIF26A	651	435	16650	1.94025107262037	0.95399786148718	0.0159089043596733	0.91220040206984
GOTERM_BP_FAT	GO:0051223~regulation of protein transport	49	7.05035971223022	0.000479055343337108	XPO4, SNIP1, TLR2, GJA1, POSTN, MXI1, GLI3, LGR4, TGFB1, SHH, TLR8, NOV, SLC16A1, CLEC4E, MDFIC, IL4R, ADAM8, EGFR, KIF5B, PFKL, ARHGEF5, UBE2J1, ECT2, STOM, CTSK, GNAQ, ALOX15B, CAMK1, MDM2, LCP1, WNT5A, TNFRSF21, LRRC32, SOX4, TRIM16, SUFU, CSF1R, FN1, SMAD4, ITPR3, SNAI2, PCK2, LGALS9, CPT1A, GAS6, SFRP2, PPID, BAMBI, PDCD5	651	746	16650	1.67992735449278	0.957253171162313	0.0162013147420652	0.933841838622773
GOTERM_BP_FAT	GO:0007399~nervous system development	115	16.5467625899281	0.000485589857660158	ENAH, IL6ST, CRABP2, TLR2, POSTN, AURKA, LUZP1, SHH, TGFB1, CITED1, HOXD10, CDKN2C, ROBO1, H2AFX, EGFR, C5AR1, KIF5B, PTPRG, STK4, BCL2L11, FARP1, MAPK6, ST14, CCR2, CAMK1, PRDM1, STMN1, KIF26A, DBN1, KIF26B, SH3GL1, WNT5A, WNT5B, CRTC1, MMD, BMPR2, SOX4, LRIG2, TIMP2, EPHB3, MDK, ZMYND8, MANF, DMD, RUNX1, CSF1R, FN1, DIXDC1, ABR, BECN1, SMAD4, GAS6, PCDH18, GART, NOTCH3, EPHA7, SALL4, ZNF217, SF…	651	2170	16650	1.35541209199601	0.959052789089918	0.0163365895456598	0.94652243556439
GOTERM_BP_FAT	GO:0010948~negative regulation of cell cycle process	22	3.16546762589928	0.000489325994554925	SOX11, TTK, SOX4, NDC80, AURKA, AURKB, HMGA2, CDC25C, CDK2, CCNB1, MAD2L1, PLK1, TFDP2, BUB1, MTBP, MDM2, BUB1B, RBM14, CARM1, GPNMB, CCNA2, USP44	651	240	16650	2.34447004608295	0.960047483313989	0.0163775521156421	0.95377192975471
GOTERM_BP_FAT	GO:0051310~metaphase plate congression	9	1.29496402877698	0.000489391247005367	CCNB1, KIFC1, KIF22, CDCA8, BECN1, CHMP6, CDC23, NDC80, PINX1	651	48	16650	4.7955069124424	0.960064639477174	0.0162968333445593	0.953898539287457
GOTERM_BP_FAT	GO:0048608~reproductive structure development	32	4.60431654676259	0.000494933331202105	WNT5A, TNC, BMPR2, VGF, LGR4, SHH, CITED1, COL9A3, SRD5A2, EGFR, TBX3, ARID5B, NASP, SMAD4, MMP14, HMGA2, STK4, BCL2L11, VASH1, SLIT2, SDC1, UMODL1, ALOX15B, SFRP2, SALL1, SMARCC1, SULF1, ST14, ROR2, STC1, TFAP2C, PRDM1	651	418	16650	1.95797411417106	0.961495202866922	0.0163969374667184	0.964651302079944
GOTERM_BP_FAT	GO:0007080~mitotic metaphase plate congression	8	1.15107913669065	0.000495551873733522	CCNB1, KIFC1, KIF22, CDCA8, BECN1, CHMP6, CDC23, PINX1	651	37	16650	5.52995391705069	0.961651652890456	0.0163350308831579	0.965851330813094
GOTERM_BP_FAT	GO:0033046~negative regulation of sister chromatid segregation	8	1.15107913669065	0.000495551873733522	CCNB1, MAD2L1, PLK1, BUB1, TTK, BUB1B, NDC80, USP44	651	37	16650	5.52995391705069	0.961651652890456	0.0163350308831579	0.965851330813094
GOTERM_BP_FAT	GO:0071674~mononuclear cell migration	6	0.863309352517986	0.000500798203000058	HIST1H2BA, C3AR1, C5AR1, THBS1, TGFB1, SLIT2	651	18	16650	8.52534562211981	0.962953324296433	0.0164243123959201	0.976029131623513
GOTERM_BP_FAT	GO:0046903~secretion	66	9.49640287769784	0.000502416618794677	RAB9A, SLC44A4, F13A1, CHMP6, TLR2, GJA1, CAD, POSTN, VGF, PNP, LGR4, TLR8, TGFB1, IL11, NOV, SLC16A1, CLEC4E, IL4R, DNAJC5, TRPV6, ADAM8, EGFR, KIF5B, PFKL, SOX11, STXBP1, PCDH7, HMGA2, SDC1, PSEN1, ALOX15B, VAMP8, PRAM1, CCR2, STC1, WNT5A, TF, TNFRSF21, LRRC32, SOX4, TRIM16, ABCA1, APLP2, LGALS3BP, THBS1, ACSL4, GAD1, FN1, CSF1R, ABR, TBX3, SMAD4, CD63, PCK2, ITPR3, CPT1A, GAS6, LGALS9, ABCB4, …	651	1098	16650	1.53735740726751	0.963345884204918	0.0163952581952603	0.97916863388563
GOTERM_BP_FAT	GO:0033273~response to vitamin	12	1.72661870503597	0.00050409138241538	SETDB1, EGFR, BECN1, TNC, MDM2, ITGA2, STC1, POSTN, SNAI2, TGFB1, AQP3, GAS6	651	86	16650	3.56874933018969	0.963747733467195	0.0163683073979595	0.982417343675257
GOTERM_BP_FAT	GO:0010212~response to ionizing radiation	16	2.30215827338129	0.000512654895836705	PTPRC, RAD51AP1, NUCKS1, HMGA2, SNAI2, ECT2, TANK, TGFB1, CYBA, GPX1, CASP3, SFRP2, FANCD2, KRT14, H2AFX, DNM2	651	144	16650	2.84178187403994	0.965734675557947	0.0165624058297513	0.9990272832618
GOTERM_BP_FAT	GO:0048771~tissue remodeling	16	2.30215827338129	0.000512654895836705	B4GALT1, EGFR, ABR, BMPR2, GJA1, ACP5, MMP14, LGR4, TGFB1, CTSK, TFRC, CCR2, TGM2, MDM2, ADAM8, CSF1R	651	144	16650	2.84178187403994	0.965734675557947	0.0165624058297513	0.9990272832618
GOTERM_BP_FAT	GO:0002688~regulation of leukocyte chemotaxis	13	1.8705035971223	0.000514537207373129	WNT5A, NOV, C3AR1, C5AR1, CXCL14, AIF1, CCR2, MST1, PLA2G7, THBS1, SLIT2, GAS6, LGALS9	651	100	16650	3.32488479262673	0.96615660676859	0.0165415208579653	1.00267789298998
GOTERM_BP_FAT	GO:0050673~epithelial cell proliferation	28	4.02877697841727	0.000541070649634086	WNT5A, BMPR2, MST1, GJA1, LGR4, TGFB1, SHH, CCL24, NOV, GPX1, ROBO1, TGM1, THBS1, EGFR, B4GALT1, C5AR1, EPPK1, SOX11, SNAI2, MMP14, HMGA2, VASH1, CYBA, PSEN1, SFRP2, SULF1, HAS2, PTCH1	651	347	16650	2.06377242725667	0.971580142689973	0.0173028078197963	1.05412403298736
GOTERM_BP_FAT	GO:0040008~regulation of growth	44	6.33093525179856	0.000559450896109231	DCBLD2, WNT5A, SLC44A4, LGMN, CRABP2, BMPR2, GJA1, RPS6KB1, TGFB1, NOV, PAK2, CDKN2C, SEMA3F, WWC3, CAMK2D, ACSL4, FN1, PTPRJ, EGFR, EPPK1, MAP1B, ADIPOR2, SMAD4, TKT, HMGA2, MMP14, STK4, SLIT2, GAS6, BCL2L11, CCNB1, CYBA, ADNP2, EPHA7, TFRC, KRT17, ALOX15B, SFRP2, KAZALD1, MPO, PTCH1, CARM1, KIF26A, DNM2	651	652	16650	1.72599021797518	0.974818794968496	0.0177989971614803	1.08974692864237
GOTERM_BP_FAT	GO:0031399~regulation of protein modification process	92	13.2374100719424	0.00056232534342243	ADCY4, ADCY7, AIF1, TOLLIP, IL6ST, MMP9, SPI1, TTK, SART3, TLR8, TGFB1, IL11, PAK2, CDKN2C, MDFIC, PRMT5, PAX7, RRAS, ADAM8, CCNA2, CUL1, PTPRJ, EGFR, C5AR1, ANAPC5, ARHGEF5, PRKAB1, TPX2, MECOM, ARRDC3, STK4, ECT2, CDK2, SLIT2, TANK, PARP16, MAD2L1, CRKL, GNAQ, PSEN1, GADD45G, BUB1B, CAMK1, MAPK8, MST1R, RNF20, PMEPA1, PPP5C, WNT5A, TNFRSF6B, CKS1B, C3, ITLN1, MMD, MST1, BMPR2, SOX4, TIMP2, TIPR…	651	1664	16650	1.41405973059199	0.975290784223959	0.0178035853521287	1.09531681629712
GOTERM_BP_FAT	GO:0016570~histone modification	33	4.74820143884892	0.000568023790315992	SPI1, MED24, TRIM16, AURKA, AURKB, SART3, ZMYND8, TGFB1, PRMT5, PAX7, CAMK2D, KDM3A, MYSM1, SETDB1, JARID2, ARID5B, RCOR1, SMAD4, SUV39H1, SNAI2, HMGA2, MECOM, CDK2, CCNB1, UHRF1, SALL1, CAMK1, USP49, MAPK8, CARM1, RBM14, RNF20, PPP5C	651	440	16650	1.91820276497696	0.976200489818599	0.0178963311888378	1.10635795790544
GOTERM_BP_FAT	GO:0045184~establishment of protein localization	108	15.5395683453237	0.000575871831556461	RAB9A, XPO4, CHMP6, SNIP1, TLR2, POSTN, MXI1, PNP, TGFB1, TLR8, SHH, NOV, SLC16A1, VPS13C, CLEC4E, MDFIC, ADAM8, EGFR, KIF5B, NCF1, UBE2J1, SPIRE1, BCL2L11, RCC2, ALOX15B, VAMP8, CAMK1, MAPK8, WNT5A, SOX4, ATP6V1B2, ABCA1, ATP6V0B, SLC11A1, CSE1L, SCARB2, FN1, CSF1R, HERPUD1, BECN1, SMAD4, ITGA2, CD63, GAS6, LGALS9, TRAF3IP2, HEATR3, PLK1, SFRP2, PPID, TRPS1, PDCD5, GJA1, VPS37B, VGF, GLI3, LGR4,…	651	2021	16650	1.36675506262584	0.97739879578585	0.0180549819614992	1.12156217509737
GOTERM_BP_FAT	GO:0051985~negative regulation of chromosome segregation	8	1.15107913669065	0.000587257804162288	CCNB1, MAD2L1, PLK1, BUB1, TTK, BUB1B, NDC80, USP44	651	38	16650	5.38442881397041	0.979030871482658	0.0183214895544557	1.14361657655473
GOTERM_BP_FAT	GO:0031667~response to nutrient levels	31	4.46043165467626	0.000595473122081233	TNC, BMPR2, UPP1, FSTL1, POSTN, RPS6KB1, CAD, ABCA1, VGF, AQP3, TGFB1, DNAJC15, SLC16A1, HSPA5, SRD5A2, ACSL4, EGFR, SETDB1, BECN1, ADIPOR2, ITGA2, SNAI2, GAS6, CYBA, CYBB, SFRP2, MPO, DSC2, MDM2, CHSY1, STC1	651	404	16650	1.96251768033946	0.980134774763853	0.0184878426247713	1.15952658405717
GOTERM_BP_FAT	GO:0061458~reproductive system development	32	4.60431654676259	0.000605966137655032	WNT5A, TNC, BMPR2, VGF, LGR4, SHH, CITED1, COL9A3, SRD5A2, EGFR, TBX3, ARID5B, NASP, SMAD4, MMP14, HMGA2, STK4, BCL2L11, VASH1, SLIT2, SDC1, UMODL1, ALOX15B, SFRP2, SALL1, SMARCC1, SULF1, ST14, ROR2, STC1, TFAP2C, PRDM1	651	423	16650	1.9348302121123	0.981460646604418	0.0187223270101813	1.17984410896236
GOTERM_BP_FAT	GO:0060548~negative regulation of cell death	56	8.05755395683453	0.000614383752971099	IL6ST, AIF1, MMP9, LGMN, AURKA, RPS6KB1, AURKB, GLI3, SHH, CITED1, IL11, NOV, GPX1, CASP3, PAK2, PAX7, DNAJC5, CEACAM5, ADAM8, KLHL20, EGFR, C5AR1, SOX11, STXBP1, HMGA2, MECOM, PARP16, MAD2L1, PSEN1, MDM2, MAPK8, PPP5C, TNFRSF6B, WNT5A, MST1, SOX4, COL2A1, MDK, SERPINB10, TGM2, HSPA5, THBS1, GPNMB, HSPA9, CSF1R, HERPUD1, TBX3, BECN1, SMAD4, LMNA, SNAI2, GAS6, ADNP2, SFRP2, PLK1, MPO	651	897	16650	1.59672025029669	0.982460028179218	0.0188913213097327	1.19614019142165
GOTERM_BP_FAT	GO:0010631~epithelial cell migration	21	3.02158273381295	0.000639936300952917	WNT5A, CAPN7, EPPK1, PTPRG, MMP9, BMPR2, ITGA2, ANLN, VASH1, SLIT2, TGFB1, NOV, GPX1, PKN3, ROBO1, LTB4R2, PRCP, AAMP, HAS2, STC1, THBS1	651	228	16650	2.35568760611205	0.985175715672377	0.0195780580759338	1.24559302850268
GOTERM_BP_FAT	GO:0046824~positive regulation of nucleocytoplasmic transport	14	2.01438848920863	0.000645687682509592	EGFR, XPO4, SMAD4, TLR2, ECT2, GLI3, SHH, GAS6, TGFB1, LGALS9, SFRP2, MDM2, CAMK1, BAMBI	651	117	16650	3.06038047973532	0.985726509706472	0.0196609342707951	1.25672066153814
GOTERM_BP_FAT	GO:0071425~hematopoietic stem cell proliferation	6	0.863309352517986	0.000657976200857305	WNT5A, SFRP2, MECOM, RUNX1, ETV6, SART3	651	19	16650	8.07664322095562	0.986835746387804	0.0199392294974835	1.28049220088039
GOTERM_BP_FAT	GO:0048534~hematopoietic or lymphoid organ development	50	7.19424460431655	0.000664201853133871	MMP9, FAM20C, SPI1, SART3, GLI3, PNP, CBFB, TGFB1, SHH, IL11, CASP3, CLEC4E, IL4R, RRAS, ADAM8, TOP2A, BATF3, APCS, OSTM1, MMP14, MECOM, STK4, BCL2L11, CRKL, PSEN1, FANCD2, PRDM1, SNX10, WNT5A, PRTN3, CD248, SOX4, ANLN, EPHB3, CNN2, ETV6, RUNX1, CSF1R, HSPA9, TYROBP, PTPN6, PTPRC, JARID2, L3MBTL3, GAS6, LGALS9, CLPTM1, CCNB2, TFRC, SFRP2	651	778	16650	1.64370416878917	0.987364384734509	0.0200338051676039	1.29253334891092
GOTERM_BP_FAT	GO:0001823~mesonephros development	13	1.8705035971223	0.000673709909595435	SMAD4, CALB1, GLI3, LGR4, SHH, CITED1, SLIT2, TGFB1, HOXD11, SDC1, SALL1, PTCH1, KIF26B	651	103	16650	3.22804348798711	0.988131070039914	0.0202250748799087	1.31092036538591
GOTERM_BP_FAT	GO:0045597~positive regulation of cell differentiation	53	7.62589928057554	0.000706714509249599	IL6ST, CRABP2, FAM20C, RBM4, TLR2, GJA1, AURKA, CD53, PNP, GLI3, TGFB1, SHH, ROBO1, IL4R, PRMT5, ADAM8, SOX11, MMP14, ECT2, STK4, SLIT2, CRKL, MAPK6, PSEN1, ALOX15B, CCR2, CAMK1, HAS2, PRDM1, CARM1, WNT5A, WNT5B, IFITM1, CRTC1, BMPR2, MMD, TRIM16, TIMP2, ZMYND8, DCT, DMD, EHD1, RUNX1, FN1, MAP1B, SMAD4, SNAI2, GAS6, LGALS9, SFRP2, PTCH1, BAMBI, DNM2	651	841	16650	1.61180731738056	0.990449086326539	0.0211094160415733	1.3747206105265
GOTERM_BP_FAT	GO:0032940~secretion by cell	59	8.48920863309353	0.000714886043018157	RAB9A, SLC44A4, CHMP6, F13A1, TLR2, GJA1, POSTN, VGF, PNP, LGR4, TLR8, TGFB1, IL11, NOV, SLC16A1, CLEC4E, IL4R, DNAJC5, TRPV6, ADAM8, EGFR, KIF5B, PFKL, SOX11, STXBP1, PCDH7, HMGA2, SDC1, PSEN1, ALOX15B, VAMP8, PRAM1, CCR2, WNT5A, TNFRSF21, TF, LRRC32, SOX4, TRIM16, ABCA1, APLP2, LGALS3BP, THBS1, GAD1, FN1, CSF1R, ABR, TBX3, SMAD4, CD63, ITPR3, PCK2, CPT1A, GAS6, LGALS9, TRAF3IP2, RAB31, PPID, YK…	651	966	16650	1.5620974897673	0.99094933657466	0.0212545106416586	1.39051072228324
GOTERM_BP_FAT	GO:0044839~cell cycle G2/M phase transition	19	2.73381294964029	0.000729876472880022	HAUS6, TPX2, AURKA, HMGA2, CDC25C, CDK2, HMMR, CCNB1, CCNB3, NDE1, CCNB2, RCC2, PLK1, ACTR1A, CAMK2D, DYNC1H1, CCNA2, CUL1, DNM2	651	197	16650	2.46672436782147	0.991799913283347	0.0215979441817493	1.41947096477817
GOTERM_BP_FAT	GO:0090132~epithelium migration	21	3.02158273381295	0.000755119143372724	WNT5A, CAPN7, EPPK1, PTPRG, MMP9, BMPR2, ITGA2, ANLN, VASH1, SLIT2, TGFB1, NOV, GPX1, PKN3, ROBO1, LTB4R2, PRCP, AAMP, HAS2, STC1, THBS1	651	231	16650	2.32509426057813	0.993055501239651	0.0222368415932412	1.46821943168248
GOTERM_BP_FAT	GO:0006915~apoptotic process	95	13.6690647482014	0.000760149010237255	AIF1, IL6ST, MMP9, LY86, LGMN, TLR2, SPI1, GJA1, RPS6KB1, AURKA, AURKB, GLI3, CITED1, SHH, TGFB1, IL11, GPX1, CLPTM1L, CASP3, CDCA7, PAK2, ROBO1, PAX7, CEACAM5, DNAJC5, RBM10, ADAM8, TOP2A, CUL1, KLHL20, EGFR, C5AR1, NCF1, TPX2, STXBP1, MECOM, HMGA2, ARHGEF12, STK4, ECT2, AHR, SLIT2, BCL2L11, MAD2L1, PSEN1, ALOX15B, GADD45G, MDM2, BUB1B, MAPK8, TNFAIP1, WNT5A, TNFRSF6B, TNFRSF21, CD248, MST1, BMP…	651	1747	16650	1.39079765443855	0.993281712965163	0.0222836532038689	1.47793034145592
GOTERM_BP_FAT	GO:0014070~response to organic cyclic compound	56	8.05755395683453	0.000761246825331242	AIF1, DUOX2, SNIP1, TLR2, MED24, CAD, RPS6KB1, POSTN, VGF, AQP3, TGFB1, CITED1, CASP3, SLC16A1, PAK2, SRD5A2, MSN, LOX, CCNA2, EGFR, ND1, EFTUD2, MMP14, HMGA2, SLIT2, MYCN, SDC1, TFPI, MDM2, STC1, CARM1, PMEPA1, PPP5C, LUM, TNC, ABCA1, MDK, APLP1, KDM3A, THBS1, CARD9, BECN1, NASP, ITGA2, PCK2, SNAI2, CPT1A, ABCB4, CCNB1, CYBA, CYBB, DSG2, DSG1, PTCH1, RBM14, DNM2	651	906	16650	1.58085879085665	0.993330097829927	0.022216536324034	1.48004971683477
GOTERM_BP_FAT	GO:0030855~epithelial cell differentiation	39	5.61151079136691	0.00076461174672182	WNT5A, HRNR, WNT5B, TOLLIP, FAM20C, BMPR2, GJA1, SOX4, TRIM16, AQP3, CITED1, TGFB1, GPX1, CASP3, DMD, TGM1, TGM3, MSN, B4GALT1, TBX3, SOX11, SMAD4, ITGA2, KRT10, FZD2, PALLD, STK4, CPT1A, MYCN, SDC1, KRT17, ALOX15B, SALL1, KRT14, ST14, CNFN, STC1, PTCH1, PRDM1	651	563	16650	1.77169704758085	0.99347624276923	0.0222151730116802	1.48654556089588
GOTERM_BP_FAT	GO:0051046~regulation of secretion	45	6.47482014388489	0.000785189922830538	WNT5A, TNFRSF21, RAB9A, LRRC32, CHMP6, TLR2, GJA1, SOX4, POSTN, TRIM16, LGR4, TLR8, TGFB1, IL11, NOV, SLC16A1, CLEC4E, IL4R, TRPV6, ADAM8, ACSL4, CSF1R, FN1, EGFR, ABR, PFKL, KIF5B, SOX11, STXBP1, SMAD4, PCK2, ITPR3, HMGA2, GAS6, CPT1A, LGALS9, CYBA, CYP4A11, SDC1, VAMP8, ALOX15B, PRAM1, PPID, CCR2, STC1	651	683	16650	1.68509759734433	0.994302875001684	0.0227062156049523	1.52626205209155
GOTERM_BP_FAT	GO:0060675~ureteric bud morphogenesis	10	1.43884892086331	0.000804489732252678	SALL1, SMAD4, PTCH1, GLI3, LGR4, TGFB1, CITED1, SHH, KIF26B, HOXD11	651	64	16650	3.99625576036866	0.994982723727244	0.023156300490232	1.56349744949594
GOTERM_BP_FAT	GO:0090068~positive regulation of cell cycle process	22	3.16546762589928	0.000877442764296323	WNT5A, KIF23, BECN1, AIF1, DLGAP5, NUSAP1, SOX4, NDC80, AURKA, AURKB, HMGA2, CDC25C, ECT2, CDK2, TGFB1, CCNB1, MAD2L1, RCC2, MTBP, TFDP2, MDM2, CARM1	651	251	16650	2.24172434685222	0.99689651632993	0.0251206332015316	1.70412610836311
GOTERM_BP_FAT	GO:1901701~cellular response to oxygen-containing compound	56	8.05755395683453	0.000881970105944114	ADCY4, ADCY7, AIF1, LY86, IDE, TLR2, SPI1, RPS6KB1, POSTN, MMP2, TGFB1, MSN, CCNA2, EGFR, KIF5B, ECT2, SLIT2, CDK2, ATP6V1C2, DGAT2, GNAQ, UMODL1, TFPI, MDM2, STC1, MAPK8, PRDM1, PPP5C, WNT5A, WNT5B, TNC, SOX4, ATP6V1B2, ABCA1, ATP6V0B, APLP1, PIK3R3, TCIRG1, MRC1, NUCKS1, ITGA2, SNAI2, PCK2, CPT1A, GAS6, ABCB4, CCNB1, CYBA, RAB31, CYBB, ADNP2, SMARCC1, ATP6V0A1, MPO, PTCH1, DNM2	651	912	16650	1.5704584040747	0.996987670683114	0.0251393184846725	1.71284699919186
GOTERM_BP_FAT	GO:0034501~protein localization to kinetochore	5	0.719424460431655	0.000886489771278511	RCC2, MTBP, TTK, BUB1B, AURKB	651	12	16650	10.6566820276498	0.997076000283465	0.0251576256217818	1.72155237100773
GOTERM_BP_FAT	GO:0050921~positive regulation of chemotaxis	14	2.01438848920863	0.000888174056592641	WNT5A, C3AR1, C5AR1, AIF1, BMPR2, ITGA2, LGALS9, GAS6, SLIT2, TGFB1, CXCL14, CCR2, PLA2G7, THBS1	651	121	16650	2.95921087709944	0.997108250475729	0.0250966378545033	1.72479630236521
GOTERM_BP_FAT	GO:0072080~nephron tubule development	12	1.72661870503597	0.000897181345401106	SALL1, SMAD4, UMOD, PTCH1, GLI3, CALB1, LGR4, TGFB1, CITED1, SHH, KIF26B, HOXD11	651	92	16650	3.33600480865558	0.997274778276574	0.0252396763688989	1.74214260452455
GOTERM_BP_FAT	GO:0032945~negative regulation of mononuclear cell proliferation	10	1.43884892086331	0.000902069051766197	TNFRSF21, PTPN6, LRRC32, SOX11, PRDM1, GPNMB, VSIG4, TGFB1, LGALS9, SHH	651	65	16650	3.93477490251684	0.997361093527383	0.0252674966174187	1.75155416883359
GOTERM_BP_FAT	GO:0072171~mesonephric tubule morphogenesis	10	1.43884892086331	0.000902069051766197	SALL1, SMAD4, PTCH1, GLI3, LGR4, TGFB1, CITED1, SHH, KIF26B, HOXD11	651	65	16650	3.93477490251684	0.997361093527383	0.0252674966174187	1.75155416883359
GOTERM_BP_FAT	GO:0050672~negative regulation of lymphocyte proliferation	10	1.43884892086331	0.000902069051766197	TNFRSF21, PTPN6, LRRC32, SOX11, PRDM1, GPNMB, VSIG4, TGFB1, LGALS9, SHH	651	65	16650	3.93477490251684	0.997361093527383	0.0252674966174187	1.75155416883359
GOTERM_BP_FAT	GO:0042592~homeostatic process	90	12.9496402877698	0.000904491910087572	STEAP4, ADCY4, HRNR, ADCY7, IDE, SLC7A8, SPI1, GJA1, AURKB, VGF, SART3, CALB1, LGR4, AQP3, TGFB1, NOV, ACTG1, GPX1, CASP3, SLC16A1, TRPV6, ADAM8, EGFR, C5AR1, NCF2, ACOXL, KIF5B, NCF1, ADIPOR2, LYZ, ARRDC3, TRERF1, BCL2L11, ATP6V1C2, CTSK, PSEN1, DGAT2, CCR2, PRCP, HAS2, STC1, STEAP1, IQCB1, TF, C3AR1, CRTC1, POLA1, SOX4, ACP5, COL2A1, UMOD, ABCA1, ATP6V1B2, ATP6V0B, SLC11A1, DMD, TGM2, CAMK2D, S…	651	1645	16650	1.39929684983122	0.997402861608525	0.0252271769777973	1.75621920702613
GOTERM_BP_FAT	GO:0006929~substrate-dependent cell migration	7	1.00719424460432	0.000921048328248197	PTPRC, ROBO1, ITGA2, SNAI2, ADAM8, SLIT2, FN1	651	30	16650	5.96774193548387	0.997671123340032	0.0255748395580373	1.78809176562488
GOTERM_BP_FAT	GO:1900180~regulation of protein localization to nucleus	20	2.87769784172662	0.000934815134719419	EGFR, SMAD4, TLR2, LMNA, SNAI2, MXI1, ECT2, GLI3, LGALS9, SHH, SUFU, GAS6, TGFB1, NOV, GNAQ, SFRP2, PLK1, MDFIC, BAMBI, PINX1	651	218	16650	2.34642540058344	0.997872962665258	0.0258432810940777	1.81458660504642
GOTERM_BP_FAT	GO:0006508~proteolysis	92	13.2374100719424	0.000955003084436688	TOLLIP, MMP9, LGMN, IDE, AURKA, AURKB, ZNRF1, SART3, MMP2, GLI3, SHH, TGFB1, GPX1, CASP3, PAK2, ROBO1, ADAM8, CUL1, KLHL20, CLCA2, C5AR1, ASTL, ANAPC5, UBE2J1, MMP14, BCL2L11, TANK, C1QA, WFDC8, BLMH, UHRF1, CTSK, MAD2L1, UMODL1, PSEN1, SERPINB8, ST14, TFPI, PRCP, MDM2, BUB1B, UGGT2, WFDC5, RNF20, TNFAIP1, WFDC3, C3AR1, C9, C3, PRTN3, ENDOU, MST1, EDEM3, TIMP2, SUFU, APLP2, RNF125, SERPINB10, ACA…	651	1693	16650	1.38983779781752	0.998137745315826	0.026283859609511	1.85342695870724
GOTERM_BP_FAT	GO:0012501~programmed cell death	99	14.2446043165468	0.0010096894435391	IL6ST, AIF1, LGMN, MMP9, TLR2, AURKA, RPS6KB1, AURKB, CITED1, TGFB1, SHH, IL11, CLPTM1L, CDCA7, ROBO1, DNAJC5, RBM10, ADAM8, CUL1, EGFR, C5AR1, NCF1, MECOM, STK4, BCL2L11, AHR, MAD2L1, ALOX15B, MAPK8, TNFAIP1, TNFRSF6B, WNT5A, MST1, BMPR2, SOX4, MDK, CSE1L, CSF1R, CKAP2, B4GALT1, PTPN6, HERPUD1, CARD9, ABR, BECN1, CD5L, HS1BP3, CARD6, GAS6, LGALS9, TRAF3IP2, EPHA7, PLK1, SFRP2, PPID, PDCD5, LY86,…	651	1852	16650	1.36718555603109	0.998700924814967	0.027653082580113	1.95856686916221
GOTERM_BP_FAT	GO:0050920~regulation of chemotaxis	18	2.58992805755396	0.00101034838063941	WNT5A, C3AR1, C5AR1, AIF1, BMPR2, MST1, ITGA2, SLIT2, GAS6, TGFB1, LGALS9, NOV, CXCL14, ROBO1, SEMA3F, CCR2, PLA2G7, THBS1	651	186	16650	2.47510034190575	0.998706549976845	0.0275562389620055	1.95983308870874
GOTERM_BP_FAT	GO:0090130~tissue migration	21	3.02158273381295	0.00103905506051888	WNT5A, CAPN7, EPPK1, PTPRG, MMP9, BMPR2, ITGA2, ANLN, VASH1, SLIT2, TGFB1, NOV, GPX1, PKN3, ROBO1, LTB4R2, PRCP, AAMP, HAS2, STC1, THBS1	651	237	16650	2.26623111474071	0.998929358380565	0.0282115506909439	2.01498104506243
GOTERM_BP_FAT	GO:0060993~kidney morphogenesis	12	1.72661870503597	0.00107434408313483	SALL1, SMAD4, SOX4, PTCH1, GLI3, CALB1, LGR4, TGFB1, CITED1, SHH, KIF26B, HOXD11	651	94	16650	3.2650259829395	0.999151388637377	0.0290363902523547	2.08273390303677
GOTERM_BP_FAT	GO:0060613~fat pad development	4	0.575539568345324	0.00108425747579798	DGAT2, ARID5B, HMGA2, ARRDC3	651	6	16650	17.0506912442396	0.999205025018846	0.0291807122190412	2.10175903684184
GOTERM_BP_FAT	GO:0008104~protein localization	125	17.9856115107914	0.00110155130631084	RAB9A, XPO4, CHMP6, SNIP1, TLR2, TTK, AURKA, POSTN, AURKB, MXI1, PNP, SHH, TGFB1, TLR8, NOV, SLC16A1, VPS13C, CLEC4E, MDFIC, ADAM8, EGFR, KIF5B, NCF1, UBE2J1, SPIRE1, BCL2L11, RCC2, ALOX15B, VAMP8, CAMK1, BIN3, MAPK8, KIF26A, DBN1, KIF26B, WNT5A, SOX4, ATP6V1B2, ABCA1, ZMYND8, ATP6V0B, SLC11A1, CSE1L, DMD, SCARB2, CSF1R, FN1, HERPUD1, BECN1, SMAD4, ITGA2, TAX1BP3, CD63, GAS6, LGALS9, TRAF3IP2, HE…	651	2448	16650	1.305965934761	0.999290606733474	0.0295187778911915	2.13493982665993
GOTERM_BP_FAT	GO:0003205~cardiac chamber development	16	2.30215827338129	0.00110317140028143	WNT5A, TBX3, SOX11, BMPR2, SMAD4, SOX4, LUZP1, FZD2, SUFU, TGFB1, SALL4, SFRP2, SALL1, MDM2, PRDM1, DNM2	651	155	16650	2.64010703136614	0.9992981359743	0.029441723957372	2.13804767151125
GOTERM_BP_FAT	GO:0033002~muscle cell proliferation	16	2.30215827338129	0.00110317140028143	EGFR, AIF1, MMP9, GJA1, ITGA2, RPS6KB1, MMP2, SHH, NOTCH3, CCNB1, NOV, CYBA, TGM2, CAMK2D, MDM2, THBS1	651	155	16650	2.64010703136614	0.9992981359743	0.029441723957372	2.13804767151125
GOTERM_BP_FAT	GO:0014911~positive regulation of smooth muscle cell migration	7	1.00719424460432	0.00110487566391542	AIF1, CAMK2D, MDM2, ITGA2, POSTN, HAS2, RPS6KB1	651	31	16650	5.77523413111342	0.999305970166835	0.0293675009055343	2.14131687891513
GOTERM_BP_FAT	GO:0048659~smooth muscle cell proliferation	13	1.8705035971223	0.0011172137613928	NOTCH3, NOV, EGFR, CYBA, AIF1, MMP9, CAMK2D, TGM2, MDM2, ITGA2, RPS6KB1, THBS1, MMP2	651	109	16650	3.05035302075847	0.999360138134992	0.0295713332061227	2.16498137035761
GOTERM_BP_FAT	GO:0050764~regulation of phagocytosis	10	1.43884892086331	0.00112606697868891	CYBA, SLC11A1, ABR, C3, PRTN3, ITGA2, CNN2, TGFB1, GAS6, DNM2	651	67	16650	3.81731893527753	0.999396381970205	0.0296829392590284	2.18195850944747
GOTERM_BP_FAT	GO:0060560~developmental growth involved in morphogenesis	19	2.73381294964029	0.00115675365053132	WNT5A, TNC, CRABP2, MAP1B, MST1, BMPR2, AURKA, POSTN, SHH, SLIT2, TGFB1, EPHA7, SFRP2, SALL1, SEMA3F, BIN3, DCX, FN1, KIF26B	651	205	16650	2.37046195346746	0.999506845120016	0.0303583351545778	2.24078236227341
KEGG_PATHWAY	hsa04068:FoxO signaling pathway	16	2.30215827338129	0.00115730294820529	EGFR, SMAD4, PRKAB1, PCK2, STK4, BCL2L11, CDK2, TGFB1, CCNB1, CCNB3, CCNB2, PLK1, GADD45G, MDM2, MAPK8, PIK3R3	318	134	6910	2.59457429831972	0.24526416102958	0.0547232097341287	1.48643702073386
GOTERM_BP_FAT	GO:0042306~regulation of protein import into nucleus	17	2.44604316546763	0.00116689221521723	EGFR, SMAD4, TLR2, SNAI2, MXI1, ECT2, GLI3, SHH, SUFU, GAS6, TGFB1, LGALS9, NOV, GNAQ, SFRP2, MDFIC, BAMBI	651	172	16650	2.52786410888436	0.999538702080622	0.0304988859011559	2.26020978735336
GOTERM_BP_FAT	GO:0061326~renal tubule development	12	1.72661870503597	0.00117318850732262	SALL1, SMAD4, UMOD, PTCH1, GLI3, CALB1, LGR4, TGFB1, CITED1, SHH, KIF26B, HOXD11	651	95	16650	3.23065728838225	0.999557441680726	0.0305397605081705	2.27227284068091
GOTERM_BP_FAT	GO:0071496~cellular response to external stimulus	22	3.16546762589928	0.00118243946597955	EGFR, BECN1, AIF1, TNC, BMPR2, UPP1, GJA1, ITGA2, POSTN, SNAI2, TLR8, GAS6, TGFB1, CYBA, DNAJC15, SFRP2, DSC2, MDM2, CNN2, MAPK8, HSPA5, KIF26A	651	257	16650	2.18938836988291	0.999583603294429	0.0306557708479749	2.28999417090109
GOTERM_BP_FAT	GO:0070201~regulation of establishment of protein localization	51	7.33812949640288	0.00119289408998853	XPO4, SNIP1, TLR2, GJA1, POSTN, MXI1, GLI3, LGR4, TGFB1, SHH, TLR8, NOV, SLC16A1, CLEC4E, MDFIC, IL4R, ADAM8, EGFR, KIF5B, PFKL, ARHGEF5, UBE2J1, ECT2, BCL2L11, STOM, CTSK, GNAQ, ALOX15B, CAMK1, MDM2, MAPK8, LCP1, WNT5A, TNFRSF21, LRRC32, SOX4, TRIM16, SUFU, FN1, CSF1R, SMAD4, SNAI2, ITPR3, PCK2, LGALS9, CPT1A, GAS6, SFRP2, PPID, PDCD5, BAMBI	651	820	16650	1.59070473193211	0.999611312504358	0.0308014599397315	2.31001759737239
GOTERM_BP_FAT	GO:0045785~positive regulation of cell adhesion	29	4.1726618705036	0.00122652763826736	WNT5A, AIF1, IL6ST, EDIL3, GLI3, PNP, TGFB1, SHH, PAK2, DMD, IL4R, TGM2, ADAM8, FN1, PTPRJ, PTPRC, PTPN6, EGFL6, ITGA2, LGALS9, EMILIN1, MYO10, CRKL, TFRC, SFRP2, CCR2, HAS2, KIF26B, DNM2	651	385	16650	1.92650667305045	0.999688551950079	0.0315329183771227	2.37440850958112
GOTERM_BP_FAT	GO:0021953~central nervous system neuron differentiation	17	2.44604316546763	0.00124058488761252	WNT5A, ZC4H2, SOX4, EPHB3, GLI3, HOXD10, SHH, SUFU, SLIT2, GNAQ, PSEN1, ROBO1, PAX7, SALL1, PTCH1, DCX, CSF1R	651	173	16650	2.51325217761914	0.999716096133249	0.0317646952670428	2.40130896186225
GOTERM_BP_FAT	GO:0002682~regulation of immune system process	77	11.0791366906475	0.00128249414157772	IL6ST, AIF1, LGMN, TLR2, SPI1, PNP, MMP2, GLI3, LGR4, AQP3, TLR8, SHH, TGFB1, NOV, MARCO, ACTG1, GPX1, PAK2, CLEC4E, IL4R, MSN, ADAM8, CUL1, PTPRJ, C5AR1, APCS, SOX11, MMP14, TANK, SLIT2, AHR, C1QA, CTSK, PSEN1, FANCD2, VAMP8, PRAM1, CCR2, PLA2G7, MAPK8, PRDM1, VSIG4, WNT5A, CUEDC2, C3AR1, TNFRSF21, C9, IFITM1, C3, LRRC32, MST1, COL2A1, CCL24, SLC11A1, WIPF2, RUNX1, THBS1, GPNMB, TYROBP, NFATC1, …	651	1378	16650	1.42913994100847	0.999784584993716	0.0326935613595013	2.48146626273807
GOTERM_BP_FAT	GO:0051130~positive regulation of cellular component organization	68	9.7841726618705	0.00129468298049365	MMP9, IDE, SNIP1, CRABP2, VPS37B, AURKA, CD53, AURKB, SART3, TGFB1, GPX1, ROBO1, IL4R, PAX7, MSN, PTPRJ, KIF5B, ARHGEF5, NUSAP1, SPIRE1, BCL2L11, SLIT2, STOM, SDC1, CTSK, CRKL, PSEN1, MAPK6, CAMK1, HAS2, MAPK8, RNF20, FHOD1, LCP1, WNT5A, TF, PHLDB1, C3, CRTC1, BMPR2, EPHB3, ZMYND8, CCL24, SLC11A1, MPV17L2, DMD, WIPF2, EHD1, THBS2, FN1, SETDB1, ABR, JARID2, BECN1, DLGAP5, MAP1B, SMAD4, ITGA2, CD63…	651	1183	16650	1.47013567786343	0.999801205308251	0.0328720372056355	2.50476739026789
GOTERM_BP_FAT	GO:0030182~neuron differentiation	70	10.0719424460432	0.00130367916199662	ENAH, CRABP2, PRRX1, GJA1, AURKA, POSTN, GLI3, HOXD10, SHH, EFHD1, CASP3, PAK2, ROBO1, SEMA3F, PAX7, TOP2B, EGFR, KIF5B, PTPRG, SOX11, STXBP1, ECT2, FARP1, SLIT2, MYCN, GNAQ, PSEN1, MAPK6, CAMK1, MDM2, PRDM1, STMN1, KIF26A, CARM1, DBN1, KIF26B, WNT5A, WNT5B, ZC4H2, TNC, LUM, CRTC1, MMD, BMPR2, SOX4, EPHB3, TIMP2, ZMYND8, SUFU, MANF, DMD, RUNX1, DCX, ACSL4, EHD1, FN1, CSF1R, DIXDC1, BECN1, MAP1B, …	651	1226	16650	1.46029574277746	0.999812644155366	0.032969645746733	2.52196179806917
GOTERM_BP_FAT	GO:0010941~regulation of cell death	83	11.9424460431655	0.00130832311724074	AIF1, IL6ST, MMP9, LGMN, RPS6KB1, AURKA, AURKB, GLI3, CITED1, SHH, TGFB1, IL11, NOV, GPX1, CASP3, PAK2, ROBO1, PAX7, CEACAM5, DNAJC5, RBM10, ADAM8, TOP2A, KLHL20, EGFR, C5AR1, SOX11, STXBP1, MECOM, HMGA2, ARHGEF12, STK4, ECT2, SLIT2, BCL2L11, MYCN, PARP16, MAD2L1, UMODL1, PSEN1, GADD45G, MDM2, MAPK8, PPP5C, WNT5A, TNFRSF6B, TNFRSF21, CD248, MST1, SOX4, COL2A1, MDK, SERPINB10, TGM2, CAMK2D, HSPA5,…	651	1509	16650	1.40676677263607	0.999818289059468	0.0329586100294746	2.53083666671425
GOTERM_BP_FAT	GO:0010574~regulation of vascular endothelial growth factor production	7	1.00719424460432	0.00131556105251919	C3AR1, C5AR1, C3, IL6ST, CCR2, SULF1, TGFB1	651	32	16650	5.59475806451613	0.999826749893145	0.033011709447111	2.54466725335343
GOTERM_BP_FAT	GO:0035148~tube formation	15	2.15827338129496	0.00133448726364069	WNT5A, SOX11, SOX4, LUZP1, FZD2, STK4, BCL2L11, SHH, SUFU, TGFB1, SALL4, SFRP2, ST14, TGM2, PTCH1	651	142	16650	2.70169403517881	0.999847058498237	0.0333518198806155	2.58082354538937
GOTERM_BP_FAT	GO:1903827~regulation of cellular protein localization	38	5.46762589928058	0.00138649982827286	WNT5A, XPO4, SNIP1, TLR2, SOX4, MXI1, ZMYND8, GLI3, SUFU, SHH, TGFB1, NOV, MDFIC, MSN, PINX1, EGFR, KIF5B, UBE2J1, LMNA, SMAD4, TAX1BP3, SNAI2, ECT2, BCL2L11, GAS6, LGALS9, STOM, CTSK, GNAQ, VAMP8, SFRP2, PLK1, MDM2, CAMK1, MAPK8, PDCD5, BAMBI, LCP1	651	562	16650	1.72934057103498	0.999891429616161	0.0344989819420707	2.68012186264841
GOTERM_BP_FAT	GO:0070664~negative regulation of leukocyte proliferation	10	1.43884892086331	0.00139301358212987	TNFRSF21, PTPN6, LRRC32, SOX11, PRDM1, GPNMB, VSIG4, TGFB1, LGALS9, SHH	651	69	16650	3.70667200961731	0.999895990209356	0.0345278559222838	2.69255064231176
GOTERM_BP_FAT	GO:0051784~negative regulation of nuclear division	9	1.29496402877698	0.00140134123589377	CCNB1, MAD2L1, PLK1, BUB1, MTBP, TTK, BUB1B, NDC80, USP44	651	56	16650	4.1104344963792	0.999901542917137	0.0346005446169847	2.7084382988469
GOTERM_BP_FAT	GO:0006024~glycosaminoglycan biosynthetic process	13	1.8705035971223	0.00141678821224455	B4GALT1, SDC1, XYLT1, LUM, DSEL, CHST2, ACAN, UGDH, BCAN, HAS2, CHSY1, VCAN, TGFB1	651	112	16650	2.96864713627386	0.999911069809134	0.0348448212049129	2.73790181727263
GOTERM_BP_FAT	GO:0044764~multi-organism cellular process	58	8.3453237410072	0.00141810452106818	ABCF3, IL6ST, CHMP6, DUOX2, IDE, VPS37B, DEK, TLR8, TGFB1, PAK2, MDFIC, GTF2A2, PSIP1, H2AFX, TOP2A, CCNA2, CUL1, BATF3, APCS, RCOR1, RBL1, HMGA2, HMGA1, BCL2L11, CLEC4M, STOM, VAMP8, CCR2, RPS4Y1, MDM2, MST1R, STMN1, CARM1, C9, NUP160, IFITM1, CRTC1, POLA1, RCC1, NUP210, BUB1, SCARB2, MRC1, PTPRC, CARD9, NUCKS1, BECN1, FDPS, SUV39H1, ITGA2, CDC25C, TRIM23, GAS6, LGALS9, TRAF3IP2, TFRC, HNRNPUL1,…	651	973	16650	1.52457362615503	0.999911837702873	0.034746859946633	2.7404121494161
GOTERM_BP_FAT	GO:0016337~single organismal cell-cell adhesion	46	6.61870503597122	0.00142425394844746	WNT5A, TNFRSF21, IL6ST, ELF4, AIF1, LRRC32, SOX4, UMOD, MEGF11, PNP, GLI3, SHH, TGFB1, NOV, ACTG1, SLC11A1, CLEC4E, PAK2, IL4R, CEACAM5, MSN, ADAM8, GPNMB, EGFR, C10ORF54, PTPN6, PTPRC, STXBP1, GAS6, LGALS9, CLEC4M, CLPTM1, MYO10, TFRC, PSEN1, DSG2, FANCD2, CCR2, DSG1, DSC2, HAS2, ITGAD, PRDM1, VSIG4, LCP1, KIF26B	651	725	16650	1.62275544255522	0.999915338179368	0.0347656176218154	2.75213890591632
GOTERM_BP_FAT	GO:0072073~kidney epithelium development	15	2.15827338129496	0.00142765773668834	SMAD4, UMOD, CALB1, GLI3, LGR4, SHH, CITED1, SLIT2, TGFB1, HOXD11, EPHA7, SDC1, SALL1, PTCH1, KIF26B	651	143	16650	2.68280106989784	0.999917215632979	0.0347185927856176	2.75862924168031
GOTERM_BP_FAT	GO:0009792~embryo development ending in birth or egg hatching	39	5.61151079136691	0.00143566605310655	WNT5A, BMPR2, PRRX1, GJA1, SOX4, LUZP1, COL2A1, GLI3, HOXD10, CITED1, SUFU, SHH, TGFB1, PAX7, ACSL4, EGFR, TBX3, NASP, SOX11, SMAD4, FZD2, MMP14, STK4, VASH1, BCL2L11, MYCN, MGAT1, CCNB1, CCNB2, SALL4, PSEN1, SFRP2, ZMIZ1, SULF1, ST14, DSC3, ROR2, PTCH1, PRDM1	651	583	16650	1.71091841816127	0.999921470292864	0.0347815930381371	2.77389786024668
GOTERM_BP_FAT	GO:0060443~mammary gland morphogenesis	8	1.15107913669065	0.00145645808656719	WNT5A, B4GALT1, TBX3, MST1, PTCH1, GLI3, TGFB1, CSF1R	651	44	16650	4.65018852115626	0.999931523672234	0.0351473991318001	2.81352923358199
GOTERM_BP_FAT	GO:0030111~regulation of Wnt signaling pathway	25	3.59712230215827	0.00150254382581793	WNT5A, WNT5B, TLR2, SOX4, APCDD1, GLI3, LGR4, CITED1, SHH, MDFIC, DEPDC1B, NFATC1, MLLT3, DIXDC1, SNAI2, HMGA2, TAX1BP3, STK4, ATP6V1C2, DKK3, SFRP2, SALL1, SULF1, ROR2, BAMBI	651	316	16650	2.02342063816135	0.999949456175067	0.0361077110611917	2.9013179098673
GOTERM_BP_FAT	GO:0006606~protein import into nucleus	23	3.30935251798561	0.00151568523989452	EGFR, SMAD4, TLR2, LMNA, SNAI2, MXI1, ECT2, GLI3, LGALS9, SHH, SUFU, GAS6, TGFB1, NOV, SLC11A1, GNAQ, CSE1L, HEATR3, SFRP2, MDFIC, TRPS1, BAMBI, TNPO3	651	280	16650	2.10088874259381	0.999953648542089	0.0362855231838908	2.92633718433483
GOTERM_BP_FAT	GO:0044744~protein targeting to nucleus	23	3.30935251798561	0.00151568523989452	EGFR, SMAD4, TLR2, LMNA, SNAI2, MXI1, ECT2, GLI3, LGALS9, SHH, SUFU, GAS6, TGFB1, NOV, SLC11A1, GNAQ, CSE1L, HEATR3, SFRP2, MDFIC, TRPS1, BAMBI, TNPO3	651	280	16650	2.10088874259381	0.999953648542089	0.0362855231838908	2.92633718433483
GOTERM_BP_FAT	GO:1902275~regulation of chromatin organization	16	2.30215827338129	0.00151978722928388	SETDB1, JARID2, SMAD4, SPI1, SART3, SNAI2, HMGA1, TGFB1, CCNB1, UHRF1, PAX7, CAMK2D, CAMK1, MAPK8, KDM3A, RNF20	651	160	16650	2.55760368663594	0.999954884551064	0.0362502022071197	2.93414550187838
GOTERM_BP_FAT	GO:0006023~aminoglycan biosynthetic process	13	1.8705035971223	0.00153027791927495	B4GALT1, SDC1, XYLT1, LUM, DSEL, CHST2, ACAN, UGDH, BCAN, HAS2, CHSY1, VCAN, TGFB1	651	113	16650	2.94237592267852	0.999957897754732	0.0363642867820676	2.95411228137155
GOTERM_BP_FAT	GO:0045944~positive regulation of transcription from RNA polymerase II promoter	61	8.77697841726619	0.00153252928404066	ELF4, PRRX1, SPI1, TLR2, GLI3, HOXD10, TGFB1, CBFB, SHH, CITED1, IL11, ZNF148, PAX7, GTF2A2, PSIP1, MKL2, TOP2A, EGFR, SOX11, RBL1, CDK8, NCOA7, HLTF, LPIN2, HMGA2, HMGA1, AHR, MYCN, EAPP, UHRF1, ZMIZ1, CAMK1, TFAP2C, FHOD1, WNT5A, LUM, CRTC1, BMPR2, SOX4, MYBL2, SLC11A1, TFDP2, KDM3A, HSPA5, RUNX1, ETV6, MYSM1, NFATC1, CKAP2, NUCKS1, SMAD4, LMNA, NOTCH3, SALL4, SFRP2, SMARCC1, SALL1, TRPS1, PPRC…	651	1041	16650	1.4986918816983	0.999958517708525	0.0362858955335718	2.95839676358404
GOTERM_BP_FAT	GO:0051240~positive regulation of multicellular organismal process	79	11.3669064748201	0.00155315749579614	IL6ST, AIF1, MMP9, FAM20C, CRABP2, TLR2, GJA1, POSTN, AURKA, RPS6KB1, PNP, GLI3, LGR4, TLR8, SHH, TGFB1, CLEC4E, ROBO1, PRMT5, IL4R, RRAS, MKL2, ADAM8, EGFR, C5AR1, SOX11, HMGA2, MMP14, ECT2, SLIT2, PSEN1, MAPK6, KRT17, ALOX15B, VAMP8, CCR2, AAMP, CAMK1, HAS2, PRDM1, WNT5A, C3AR1, PHLDB1, IFITM1, C3, LUM, CRTC1, MMD, BMPR2, MST1, TRIM16, TIMP2, EPHB3, ZMYND8, CCL24, DCT, SLC11A1, DMD, CAMK2D, RUN…	651	1431	16650	1.41195451603242	0.999963789689015	0.0366339026958122	2.99764513214488
GOTERM_BP_FAT	GO:0021522~spinal cord motor neuron differentiation	7	1.00719424460432	0.00155558554345496	ZC4H2, SOX4, PTCH1, GLI3, HOXD10, SUFU, SHH	651	33	16650	5.42521994134897	0.99996436440784	0.0365592029073808	3.00226387798125
GOTERM_BP_FAT	GO:1902593~single-organism nuclear import	23	3.30935251798561	0.00156342440416719	EGFR, SMAD4, TLR2, LMNA, SNAI2, MXI1, ECT2, GLI3, LGALS9, SHH, SUFU, GAS6, TGFB1, NOV, SLC11A1, GNAQ, CSE1L, HEATR3, SFRP2, MDFIC, TRPS1, BAMBI, TNPO3	651	281	16650	2.09341227020024	0.999966158342929	0.036609496618634	3.01717390110716
GOTERM_BP_FAT	GO:0060349~bone morphogenesis	11	1.58273381294964	0.00156865060430653	SFRP2, BMPR2, ACP5, STC1, CHSY1, COL2A1, HAS2, MMP14, CARM1, GLI3, TGFB1	651	84	16650	3.34924292297564	0.999967303913205	0.0365995519367466	3.02711326545491
GOTERM_BP_FAT	GO:0006801~superoxide metabolic process	9	1.29496402877698	0.00157546226724526	EGFR, NOX3, CYBA, CYBB, NCF2, NCF1, ACP5, MPO, TGFB1	651	57	16650	4.03832161047781	0.999968739012655	0.0366258835003694	3.04006646567047
GOTERM_BP_FAT	GO:0051170~nuclear import	24	3.45323741007194	0.00157990253021182	EGFR, SMAD4, TLR2, LMNA, SNAI2, MXI1, ECT2, GLI3, LGALS9, SHH, SUFU, GAS6, TGFB1, NOV, SLC11A1, GNAQ, CSE1L, HEATR3, SFRP2, MDFIC, TRPS1, GEMIN6, BAMBI, TNPO3	651	299	16650	2.05292603609574	0.999969640415747	0.0365980702427811	3.04850927828713
GOTERM_BP_FAT	GO:0033157~regulation of intracellular protein transport	28	4.02877697841727	0.00159217393279698	XPO4, SNIP1, TLR2, SOX4, MXI1, GLI3, TGFB1, SHH, SUFU, NOV, MDFIC, EGFR, KIF5B, UBE2J1, SMAD4, SNAI2, ECT2, GAS6, LGALS9, STOM, CTSK, GNAQ, SFRP2, CAMK1, MDM2, BAMBI, PDCD5, LCP1	651	373	16650	1.91991697656318	0.999971998713628	0.0367479956595169	3.07183876219433
GOTERM_BP_FAT	GO:0021915~neural tube development	16	2.30215827338129	0.00161722097353967	WNT5A, SOX11, SOX4, LUZP1, FZD2, STK4, GLI3, SHH, SUFU, TGFB1, SALL4, PSEN1, SFRP2, PAX7, ST14, PTCH1	651	161	16650	2.54171794945187	0.999976259056874	0.0371853331505684	3.11943981349632
GOTERM_BP_FAT	GO:1904591~positive regulation of protein import	12	1.72661870503597	0.00164636726850182	EGFR, SFRP2, ARHGEF5, SMAD4, TLR2, BAMBI, PDCD5, GLI3, ECT2, TGFB1, LGALS9, SHH	651	99	16650	3.10012568077084	0.999980407747108	0.0377115708156727	3.17480343273714
GOTERM_BP_FAT	GO:0050678~regulation of epithelial cell proliferation	24	3.45323741007194	0.00165338601051927	WNT5A, B4GALT1, EGFR, C5AR1, EPPK1, SOX11, MST1, BMPR2, GJA1, HMGA2, SNAI2, VASH1, SHH, TGFB1, CCL24, GPX1, CYBA, ROBO1, SFRP2, TGM1, SULF1, PTCH1, HAS2, THBS1	651	300	16650	2.04608294930876	0.99998129330254	0.0377381322076534	3.1881311029855
GOTERM_BP_FAT	GO:1902589~single-organism organelle organization	87	12.5179856115108	0.00166315523718852	KIF23, KIFC1, KIF22, LIMA1, AIF1, CHMP6, TTK, AURKA, AURKB, SHH, TGFB1, ACTG1, NDE1, SLC16A1, CDCA8, VPS13C, TOP2B, DYNC1H1, TOP2A, STX5, KIF11, RPGR, KIF5B, ARHGEF5, TPX2, STXBP1, SPAG1, NUSAP1, SPIRE1, PALLD, CDK2, NCAPD3, SLIT2, BCL2L11, MAD2L1, RCC2, KRT17, TMEM138, VAMP8, KRT14, BUB1B, BIN3, MAPK8, STMN1, DBN1, TNFAIP1, FHOD1, LCP1, SNX10, DSCC1, IQCB1, KRT6C, HAUS6, NUP160, KIAA0101, MYBL2,…	651	1612	16650	1.38034442144744	0.999982459664518	0.0378259171346518	3.20667868499152
GOTERM_BP_FAT	GO:0032506~cytokinetic process	5	0.719424460431655	0.0016843057916769	KIF23, SNX18, SPIRE1, BIN3, AURKB	651	14	16650	9.13429888084266	0.999984741750216	0.0381662400326424	3.24682298726389
GOTERM_BP_FAT	GO:0001649~osteoblast differentiation	18	2.58992805755396	0.00169273793620368	IFITM1, IL6ST, SOX11, TNC, FAM20C, BMPR2, GJA1, SNAI2, GLI3, LGR4, SHH, CITED1, SUFU, CBFB, SFRP2, PTCH1, VCAN, GPNMB	651	195	16650	2.3608649415101	0.999985566506864	0.0382222509529115	3.26282301144393
GOTERM_BP_FAT	GO:0072001~renal system development	23	3.30935251798561	0.00173517440288647	WNT5A, SOX11, ARID5B, SMAD4, SOX4, UMOD, CALB1, GLI3, LGR4, BCL2L11, SHH, CITED1, SLIT2, TGFB1, HOXD11, NOTCH3, EPHA7, SDC1, SALL1, SULF1, PTCH1, HAS2, KIF26B	651	283	16650	2.07861783719529	0.999989087787624	0.0390285225288992	3.34330825024578
GOTERM_BP_FAT	GO:1903530~regulation of secretion by cell	41	5.89928057553957	0.00175029489850145	WNT5A, TNFRSF21, RAB9A, LRRC32, CHMP6, TLR2, GJA1, SOX4, POSTN, TRIM16, LGR4, TLR8, TGFB1, IL11, NOV, SLC16A1, CLEC4E, IL4R, TRPV6, ADAM8, CSF1R, FN1, EGFR, ABR, PFKL, KIF5B, SOX11, STXBP1, SMAD4, PCK2, ITPR3, HMGA2, GAS6, CPT1A, LGALS9, SDC1, VAMP8, ALOX15B, PRAM1, PPID, CCR2	651	630	16650	1.66447224050911	0.999990122779395	0.0392281731610816	3.37197050901071
GOTERM_BP_FAT	GO:0001658~branching involved in ureteric bud morphogenesis	9	1.29496402877698	0.001766280154985	SALL1, SMAD4, PTCH1, GLI3, LGR4, TGFB1, CITED1, SHH, HOXD11	651	58	16650	3.9686953758144	0.999991110427906	0.0394453492371267	3.40226322923252
GOTERM_BP_FAT	GO:0060348~bone development	17	2.44604316546763	0.00177024120461231	PTPRC, PTPN6, FAM20C, BMPR2, ACP5, COL2A1, MMP14, GLI3, TGFB1, SFRP2, SULF1, HAS2, CHSY1, STC1, SRD5A2, CARM1, TYROBP	651	179	16650	2.42900908786654	0.999991339495238	0.0393985177685647	3.40976818830772
GOTERM_BP_FAT	GO:0022607~cellular component assembly	131	18.8489208633094	0.00177092881271328	KIFC1, AIF1, CHMP6, IDE, TLR2, MED24, AURKA, AURKB, SART3, TGFB1, ACTG1, HIST1H2BN, DDX28, PSIP1, H2AFX, LOX, PTPRJ, PRKAB1, SPAG1, SPIRE1, BCL2L11, FARP1, MRTO4, RCC2, TMEM138, KRT14, HAS2, BIN3, STMN1, TNFAIP1, PPP5C, WNT5A, IQCB1, CRTC1, ANLN, ABCA1, MYBL2, RCC1, EPHB3, ZMYND8, PDSS2, DMD, ASF1B, FN1, BECN1, KCTD1, SACS, SMAD4, ITGA2, KCTD2, HIST2H3C, GAS6, KCTD9, MYO10, EPHA7, PLK1, PPID, DSG…	651	2618	16650	1.27977877367956	0.999991378654096	0.0392807829036124	3.41107093578312
GOTERM_BP_FAT	GO:0032386~regulation of intracellular transport	33	4.74820143884892	0.00182530003815874	XPO4, RBM4, SNIP1, TLR2, SOX4, MXI1, GLI3, TGFB1, SHH, SUFU, NOV, MDFIC, IL4R, MSN, EGFR, KIF5B, MAP1B, UBE2J1, SMAD4, SNAI2, ECT2, GAS6, LGALS9, STOM, CTSK, GNAQ, VAMP8, SFRP2, CAMK1, MDM2, PDCD5, BAMBI, LCP1	651	472	16650	1.78815511989377	0.999993975174246	0.0403273948989217	3.51403030040578
GOTERM_BP_FAT	GO:0048598~embryonic morphogenesis	38	5.46762589928058	0.00183312427538911	WNT5A, PHLDB1, MMP9, CRABP2, BMPR2, PRRX1, UGDH, GJA1, SOX4, LUZP1, COL2A1, MMP2, GLI3, HOXD10, SUFU, SHH, TGFB1, FN1, ABR, TBX3, SOX11, SMAD4, ITGA2, FZD2, MMP14, HMGA2, STK4, BCL2L11, MYCN, SALL4, PSEN1, GNAQ, SFRP2, SALL1, SULF1, ST14, ROR2, PTCH1	651	571	16650	1.70208301387331	0.999994277999001	0.0403614803583596	3.52883799100386
GOTERM_BP_FAT	GO:0052547~regulation of peptidase activity	29	4.1726618705036	0.00185804712632848	C3, MMP9, TIMP2, APLP2, GPX1, CASP3, PAK2, ROBO1, SERPINB10, THBS1, FN1, HERPUD1, MMP14, A2ML1, LGALS9, GAS6, BCL2L11, TANK, WFDC8, EPHA7, UMODL1, SFRP2, SERPINB8, TFPI, MDM2, ANTXR1, PDCD5, WFDC5, WFDC3	651	396	16650	1.87299259879905	0.999995144811352	0.0407631127376075	3.57599113751927
GOTERM_BP_FAT	GO:0006935~chemotaxis	37	5.32374100719424	0.00187963967788874	WNT5A, C3AR1, ENAH, AIF1, BMPR2, MST1, CXCR1, EPHB3, GLI3, TGFB1, SHH, NOV, CCL24, ROBO1, SEMA3F, GPNMB, THBS1, ADAM8, CSF1R, PTPRJ, C5AR1, KIF5B, ARHGEF5, SMAD4, DPYSL4, ITGA2, GAS6, SLIT2, LGALS9, LSP1, EPHA7, CXCL14, CCR2, LTB4R2, PLA2G7, KIF26A, KIF26B	651	552	16650	1.71433580444801	0.999995788897118	0.0410905180727102	3.61682579336192
GOTERM_BP_FAT	GO:0001822~kidney development	22	3.16546762589928	0.00189593926732652	SOX11, ARID5B, SMAD4, SOX4, UMOD, CALB1, GLI3, LGR4, BCL2L11, SHH, CITED1, SLIT2, TGFB1, HOXD11, NOTCH3, EPHA7, SDC1, SALL1, SULF1, PTCH1, HAS2, KIF26B	651	267	16650	2.10738880546782	0.999996217872199	0.0413026184201936	3.64763981823901
GOTERM_BP_FAT	GO:1901137~carbohydrate derivative biosynthetic process	47	6.76258992805755	0.00191033510965456	ADCY4, ADCY7, LUM, ALG2, GALNT4, BMPR2, UPP1, UGDH, BCAN, CAD, DPY19L4, EDEM3, ABCA1, TIMP2, TGFB1, APLP1, CANT1, XYLT1, DSEL, ACAN, FUT3, THBS1, B4GALT1, SOAT1, TCIRG1, UBE2J1, CHST2, AK2, TKT, MON2, GART, MGAT1, PARP16, SDC1, PSEN1, SDF2L1, CCR2, LTB4R2, ATP6V0A1, HAS2, CHSY1, VCAN, PARP3, UGGT2, MUC17, MUC5B, MUC16	651	756	16650	1.59004461999854	0.999996560259871	0.0414727512125774	3.67484707553368
GOTERM_BP_FAT	GO:0051649~establishment of localization in cell	104	14.9640287769784	0.00192223523373566	KIFC1, RAB9A, XPO4, CHMP6, RBM4, SNIP1, TLR2, MXI1, TGFB1, CITED1, SHH, NOV, CDCA8, VPS13C, DHX38, MDFIC, PSIP1, DNAJC5, EGFR, KIF5B, NCF1, UBE2J1, SPIRE1, BCL2L11, CLEC4M, VAMP8, CAMK1, MAPK8, KIF26A, KIF26B, SOX4, ABCA1, SLC11A1, CSE1L, DMD, SCARB2, GAD1, PTPN6, HERPUD1, BECN1, SMAD4, CDC23, NDC80, GAS6, LGALS9, MYO10, HEATR3, SFRP2, TRPS1, PDCD5, KIF23, KIF22, VPS37B, SDCBP2, GLI3, NDE1, IL4R,…	651	2004	16650	1.32729931841386	0.999996819766275	0.0415888094320039	3.69733207457552
GOTERM_BP_FAT	GO:0002521~leukocyte differentiation	33	4.74820143884892	0.0019442623089131	PRTN3, MMP9, FAM20C, SPI1, SOX4, PNP, GLI3, CBFB, TGFB1, SHH, IL11, CLEC4E, IL4R, RRAS, ADAM8, RUNX1, TYROBP, CSF1R, BATF3, PTPN6, PTPRC, APCS, L3MBTL3, OSTM1, MMP14, LGALS9, GAS6, CLPTM1, TFRC, PSEN1, FANCD2, PRDM1, SNX10	651	474	16650	1.78061016158199	0.999997249568349	0.0419180054433137	3.7389385637641
GOTERM_BP_FAT	GO:0016032~viral process	57	8.20143884892086	0.00195312502872906	ABCF3, IL6ST, CHMP6, DUOX2, IDE, VPS37B, DEK, TLR8, TGFB1, PAK2, MDFIC, GTF2A2, PSIP1, H2AFX, TOP2A, CCNA2, CUL1, BATF3, APCS, RCOR1, RBL1, HMGA2, HMGA1, BCL2L11, CLEC4M, STOM, VAMP8, CCR2, RPS4Y1, MDM2, MST1R, STMN1, CARM1, NUP160, IFITM1, CRTC1, POLA1, RCC1, NUP210, BUB1, SCARB2, MRC1, PTPRC, CARD9, NUCKS1, BECN1, FDPS, SUV39H1, ITGA2, CDC25C, TRIM23, GAS6, LGALS9, TRAF3IP2, TFRC, HNRNPUL1, PPID	651	966	16650	1.50914503248705	0.999997405649532	0.0419678236589057	3.7556743601012
GOTERM_BP_FAT	GO:0042330~taxis	37	5.32374100719424	0.00197033304309084	WNT5A, C3AR1, ENAH, AIF1, BMPR2, MST1, CXCR1, EPHB3, GLI3, TGFB1, SHH, NOV, CCL24, ROBO1, SEMA3F, GPNMB, THBS1, ADAM8, CSF1R, PTPRJ, C5AR1, KIF5B, ARHGEF5, SMAD4, DPYSL4, ITGA2, GAS6, SLIT2, LGALS9, LSP1, EPHA7, CXCL14, CCR2, LTB4R2, PLA2G7, KIF26A, KIF26B	651	553	16650	1.71123573970217	0.999997683859714	0.0421923783456445	3.78816099523825
GOTERM_BP_FAT	GO:0016049~cell growth	31	4.46043165467626	0.00197739161089153	DCBLD2, WNT5A, SLC44A4, CRABP2, BMPR2, GJA1, POSTN, AURKA, TGFB1, NOV, CDKN2C, SEMA3F, CAMK2D, DCX, ACSL4, FN1, EGFR, PTPRJ, MAP1B, SMAD4, ADIPOR2, MMP14, SLIT2, CYBA, EPHA7, ADNP2, KRT17, SFRP2, BIN3, KIF26A, DNM2	651	436	16650	1.81847968545216	0.999997789161249	0.0422032307774882	3.80148370171519
GOTERM_BP_FAT	GO:0071214~cellular response to abiotic stimulus	22	3.16546762589928	0.00198964118359941	EGFR, RAD51AP1, NUCKS1, ITGA2, GJA1, AURKB, HMGA2, SNAI2, ECT2, TLR8, TANK, TGFB1, CYBA, SFRP2, PPID, POLD1, MDM2, CNN2, MAPK8, H2AFX, MYLK, DNM2	651	268	16650	2.09952541440264	0.999997960668902	0.042322174934241	3.82460002466545
GOTERM_BP_FAT	GO:0021904~dorsal/ventral neural tube patterning	6	0.863309352517986	0.00204626324550142	PSEN1, PAX7, PTCH1, GLI3, SUFU, SHH	651	24	16650	6.39400921658986	0.999998595962415	0.0433612769652704	3.93138375322261
GOTERM_BP_FAT	GO:0050663~cytokine secretion	16	2.30215827338129	0.00206078678024926	WNT5A, TNFRSF21, LRRC32, TLR2, TRIM16, POSTN, ABCA1, PNP, LGR4, GAS6, LGALS9, CLEC4E, ALOX15B, IL4R, FN1, CSF1R	651	165	16650	2.48010054461667	0.999998724159572	0.0435225353636149	3.95875559854991
GOTERM_BP_FAT	GO:0002520~immune system development	50	7.19424460431655	0.00207575157995443	MMP9, FAM20C, SPI1, SART3, GLI3, PNP, CBFB, TGFB1, SHH, IL11, CASP3, CLEC4E, IL4R, RRAS, ADAM8, TOP2A, BATF3, APCS, OSTM1, MMP14, MECOM, STK4, BCL2L11, CRKL, PSEN1, FANCD2, PRDM1, SNX10, WNT5A, PRTN3, CD248, SOX4, ANLN, EPHB3, CNN2, ETV6, RUNX1, CSF1R, HSPA9, TYROBP, PTPN6, PTPRC, JARID2, L3MBTL3, GAS6, LGALS9, CLPTM1, CCNB2, TFRC, SFRP2	651	821	16650	1.55761491268937	0.999998844020943	0.0436918088201587	3.98695133461042
GOTERM_BP_FAT	GO:0009100~glycoprotein metabolic process	29	4.1726618705036	0.00207860114124567	ALG2, GALNT4, BMPR2, BCAN, COL2A1, DPY19L4, EDEM3, CANT1, XYLT1, DSEL, ACAN, FUT3, THBS1, SOAT1, B4GALT1, APCS, UBE2J1, MGAT1, PARP16, PSEN1, SDF2L1, SULF1, PARP3, VCAN, CHSY1, UGGT2, MUC17, MUC5B, MUC16	651	399	16650	1.85890994768026	0.999998865534781	0.043611161675725	3.9923194087488
GOTERM_BP_FAT	GO:0072078~nephron tubule morphogenesis	10	1.43884892086331	0.00207913536019448	SALL1, SMAD4, PTCH1, GLI3, LGR4, TGFB1, CITED1, SHH, KIF26B, HOXD11	651	73	16650	3.50356669402184	0.999998869523281	0.0434836281431823	3.99332575193426
GOTERM_BP_FAT	GO:0071478~cellular response to radiation	15	2.15827338129496	0.00210792956510248	RAD51AP1, NUCKS1, AURKB, HMGA2, SNAI2, ECT2, TANK, TGFB1, CYBA, SFRP2, POLD1, PPID, MDM2, H2AFX, DNM2	651	149	16650	2.57476881204961	0.999999064987218	0.0439335404217536	4.04755247240111
GOTERM_BP_FAT	GO:0051093~negative regulation of developmental process	46	6.61870503597122	0.0021310862366995	WNT5A, TNFRSF21, LGMN, BMPR2, GJA1, POSTN, GLI3, SUFU, CITED1, SHH, TGFB1, NOV, ROBO1, IL4R, SEMA3F, WWC3, CEACAM5, RUNX1, THBS1, THBS2, HSPA9, EGFR, DIXDC1, APCS, ABR, TBX3, PTPRG, SOX11, HMGA2, SNAI2, STK4, SLIT2, GAS6, VASH1, MYCN, NOTCH3, EPHA7, RCC2, PSEN1, CXCL14, SFRP2, CCR2, SULF1, MDM2, PTCH1, CARM1	651	739	16650	1.59201312023347	0.999999197373986	0.0442657727735098	4.09114121460911
GOTERM_BP_FAT	GO:0072091~regulation of stem cell proliferation	9	1.29496402877698	0.00220242705118436	DCT, PTPRC, TBX3, SOX11, HMGA2, SNAI2, GLI3, TGFB1, SHH	651	60	16650	3.83640552995392	0.999999498542694	0.0455712399510022	4.225310839869
GOTERM_BP_FAT	GO:0043009~chordate embryonic development	38	5.46762589928058	0.00220855772398158	WNT5A, BMPR2, PRRX1, GJA1, SOX4, LUZP1, COL2A1, GLI3, HOXD10, CITED1, SUFU, SHH, TGFB1, PAX7, EGFR, TBX3, NASP, SOX11, SMAD4, FZD2, MMP14, STK4, VASH1, BCL2L11, MYCN, MGAT1, CCNB1, CCNB2, SALL4, PSEN1, SFRP2, ZMIZ1, SULF1, ST14, DSC3, ROR2, PTCH1, PRDM1	651	577	16650	1.68438371043615	0.999999518408799	0.0455522141238108	4.23683239216256
GOTERM_BP_FAT	GO:0000086~G2/M transition of mitotic cell cycle	17	2.44604316546763	0.00221952515609532	HAUS6, TPX2, AURKA, HMGA2, CDC25C, CDK2, HMMR, CCNB1, NDE1, CCNB2, RCC2, PLK1, ACTR1A, DYNC1H1, CCNA2, CUL1, DNM2	651	183	16650	2.37591599304978	0.999999552005579	0.0456305564454412	4.25744052642144
GOTERM_BP_FAT	GO:0071459~protein localization to chromosome, centromeric region	5	0.719424460431655	0.00222642068748774	RCC2, MTBP, TTK, BUB1B, AURKB	651	15	16650	8.52534562211981	0.999999571918325	0.0456267947250033	4.27039528214969
GOTERM_BP_FAT	GO:0022617~extracellular matrix disassembly	11	1.58273381294964	0.00223183041359262	CTSK, MMP9, ACAN, BCAN, MMP14, TIMP2, ADAM8, MMP2, TGFB1, LCP1, FN1	651	88	16650	3.19700460829493	0.999999586918915	0.0455933747704599	4.28055746505518
GOTERM_BP_FAT	GO:0050707~regulation of cytokine secretion	15	2.15827338129496	0.00224387860571376	WNT5A, TNFRSF21, LRRC32, TLR2, TRIM16, POSTN, LGR4, GAS6, LGALS9, TLR8, CLEC4E, ALOX15B, IL4R, FN1, CSF1R	651	150	16650	2.55760368663594	0.99999961846558	0.0456923662821671	4.30318634302854
GOTERM_BP_FAT	GO:0051222~positive regulation of protein transport	32	4.60431654676259	0.00231601380740794	WNT5A, XPO4, SNIP1, TLR2, GJA1, SOX4, POSTN, TRIM16, GLI3, TGFB1, SHH, CLEC4E, IL4R, ADAM8, CSF1R, EGFR, KIF5B, ARHGEF5, SMAD4, PCK2, ECT2, GAS6, LGALS9, STOM, CTSK, ALOX15B, SFRP2, PPID, CAMK1, MDM2, BAMBI, PDCD5	651	460	16650	1.77920256461631	0.999999762886461	0.0469826467207295	4.43856431266283
GOTERM_BP_FAT	GO:0006260~DNA replication	23	3.30935251798561	0.00234927760773533	EGFR, NUCKS1, GMNN, NASP, POLA1, KIAA0101, CDC25C, MCM4, HMGA1, CDK2, MCM5, TGFB1, MCM6, FICD, MCM7, POLD1, PARP3, RBM14, INO80E, TOP2B, TOP2A, TNFAIP1, DSCC1	651	290	16650	2.02844430319402	0.999999809589004	0.047495675617694	4.50093009209305
GOTERM_BP_FAT	GO:0016485~protein processing	20	2.87769784172662	0.00235017359553427	HIST1H2BA, C3AR1, C9, C5AR1, ASTL, SEC11C, CFB, C3, LGMN, IDE, MMP14, GLI3, SHH, GAS6, PSEN1, MDM2, PTCH1, ZMPSTE24, THBS1, ADAM8	651	236	16650	2.16746075138639	0.999999810710747	0.0473680134350212	4.50260943131742
GOTERM_BP_FAT	GO:0009892~negative regulation of metabolic process	126	18.1294964028777	0.00235130452016417	AIF1, MMP9, RBM4, SNIP1, IDE, AURKB, MXI1, SHH, CITED1, TGFB1, CDKN2C, MDFIC, H2AFX, RBM10, PTPRJ, EGFR, ANAPC5, RCOR1, RBL1, UBE2J1, H2AFJ, MECOM, FARP1, AHR, WFDC8, UHRF1, MAD2L1, CCR2, TFPI, TFAP2C, PRDM1, WFDC5, RNF20, PPP5C, WFDC3, WNT5A, MST1, BMPR2, ACP5, SOX4, TIMP2, TIPRL, DMD, TFDP2, RUNX1, PGGT1B, SETDB1, PTPN6, HERPUD1, BECN1, PIF1, MPHOSPH10, KCTD1, SMAD4, SUV39H1, CDC23, TSN, GAS6, …	651	2522	16650	1.27778772607506	0.999999812117193	0.0472457450134491	4.50472906982871
GOTERM_BP_FAT	GO:0030216~keratinocyte differentiation	13	1.8705035971223	0.0023792957096623	WNT5A, HRNR, KRT10, TRIM16, PALLD, STK4, CASP3, KRT17, ALOX15B, ST14, TGM1, CNFN, TGM3	651	119	16650	2.79402083414011	0.999999843785861	0.0476498893808035	4.55717740684083
GOTERM_BP_FAT	GO:0001558~regulation of cell growth	29	4.1726618705036	0.00239233476563747	DCBLD2, WNT5A, SLC44A4, CRABP2, BMPR2, GJA1, TGFB1, NOV, CDKN2C, SEMA3F, CAMK2D, ACSL4, FN1, EGFR, PTPRJ, MAP1B, SMAD4, ADIPOR2, MMP14, SLIT2, CYBA, EPHA7, ADNP2, TFRC, KRT17, SFRP2, KAZALD1, KIF26A, DNM2	651	403	16650	1.84045922859659	0.999999856657245	0.0477598071756257	4.58159993262878
GOTERM_BP_FAT	GO:0001841~neural tube formation	12	1.72661870503597	0.00244604731697887	WNT5A, SALL4, SFRP2, SOX11, ST14, SOX4, LUZP1, PTCH1, FZD2, STK4, TGFB1, SUFU	651	104	16650	2.95108117688763	0.99999989941463	0.048659422458313	4.68214256611171
GOTERM_BP_FAT	GO:0085029~extracellular matrix assembly	6	0.863309352517986	0.00247674326633607	PHLDB1, HAS2, LOX, ANTXR1, TGFB1, GAS6	651	25	16650	6.13824884792627	0.99999991784893	0.0491072803766325	4.73955608159556
GOTERM_BP_FAT	GO:0000910~cytokinesis	13	1.8705035971223	0.00255239944529969	CKAP2, KIF23, SNX18, BECN1, PLK1, NUSAP1, SPIRE1, BIN3, ANLN, STMN1, AURKB, ECT2, KIF20A	651	120	16650	2.77073732718894	0.999999950122844	0.0504190243440946	4.88092285218464
GOTERM_BP_FAT	GO:0017038~protein import	25	3.59712230215827	0.00255727932147228	TLR2, MXI1, GLI3, SUFU, SHH, TGFB1, NOV, SLC11A1, CSE1L, MDFIC, TNPO3, EGFR, ARHGEF5, LMNA, SMAD4, SNAI2, ECT2, GAS6, LGALS9, GNAQ, SFRP2, HEATR3, TRPS1, BAMBI, PDCD5	651	329	16650	1.9434678469878	0.999999951702676	0.0503620840951132	4.89003426954009
KEGG_PATHWAY	hsa05200:Pathways in cancer	31	4.46043165467626	0.00383450157835105	WNT5A, ADCY4, CKS1B, WNT5B, ADCY7, MMP9, SPI1, MMP2, GLI3, TGFB1, SHH, SUFU, CASP3, PIK3R3, RUNX1, CSF1R, FN1, EGFR, SMAD4, ITGA2, FZD2, ARHGEF12, MECOM, STK4, CDK2, LAMA1, CRKL, GNAQ, MDM2, PTCH1, MAPK8	318	393	6910	1.71403651959608	0.606854272083275	0.144094940807176	4.84723679475431
