# Supplementary material for: Lag penalized weighted correlation for time series clustering
Source: BMC Bioinformatics. 2020 Jul 17;21:21. doi: 10.1186/s12859-019-3324-1 (PMC6966853; doi:10.1186/s12859-019-3324-1)
Supplement: Supplementary file 4 — Additional file 4 Cluster assignments and DAVID enrichment for axolotl hLPWC as tab-delimited text files. The cluster assignment files contain the mapped human official gene symbols and do not have a header row. [file 12859_2019_3324_MOESM4_ESM.zip › cluster2_table.txt]

Category	Term	Count	X.	PValue	Genes	List.Total	Pop.Hits	Pop.Total	Fold.Enrichment	Bonferroni	Benjamini	FDR
GOTERM_BP_FAT	GO:0006614~SRP-dependent cotranslational protein targeting to membrane	54	6.79245283018868	2.88082625116682e-46	RPL17, RPL19, RPL14, RPL13, RPLP2, RPS3, RPLP0, RPL26L1, RPL12, RPS27A, RPL35A, RPS4X, RPS18, RPL41, RPS17, RPS15, RPS12, RPL3L, RPS13, RPS10, RPS11, UBA52, RPL35, RPL27A, RPS15A, RPL36, RPL37, RPL38, RPL39, RPS25, RPL30, RPS27, RPS28, RPS29, RPL32, RPL6, RPL31, RPL9, RPL34, RPS20, RPS23, RPS24, RPL26, RPS9, RPL27, RPS8, RPS7, RPL29, RPL23, RPL22, RPL13A, RPL21, RPL37A, SSR3	745	96	16650	12.5713087248322	1.88607694663892e-42	1.88607694663892e-42	5.63793114953503e-43
GOTERM_BP_FAT	GO:0045047~protein targeting to ER	55	6.91823899371069	3.40982120399618e-45	RPL17, RPL19, RPL14, RPL13, RPLP2, RPS3, RPLP0, RPL26L1, RPL12, RPS27A, RPL35A, RPS4X, RPS18, RPL41, RPS17, RPS15, RPS12, RPL3L, RPS13, RPS10, RPS11, UBA52, SEC61G, RPL35, RPL27A, RPS15A, RPL36, RPL37, RPL38, RPL39, RPS25, RPL30, RPS27, RPS28, RPS29, RPL32, RPL6, RPL31, RPL9, RPL34, RPS20, RPS23, RPS24, RPL26, RPS9, RPL27, RPS8, RPS7, RPL29, RPL23, RPL22, RPL13A, RPL21, RPL37A, SSR3	745	104	16650	11.8191791430046	2.2324099422563e-41	1.11620497112815e-41	6.67320258296338e-42
GOTERM_BP_FAT	GO:0006613~cotranslational protein targeting to membrane	54	6.79245283018868	4.23968164746361e-44	RPL17, RPL19, RPL14, RPL13, RPLP2, RPS3, RPLP0, RPL26L1, RPL12, RPS27A, RPL35A, RPS4X, RPS18, RPL41, RPS17, RPS15, RPS12, RPL3L, RPS13, RPS10, RPS11, UBA52, RPL35, RPL27A, RPS15A, RPL36, RPL37, RPL38, RPL39, RPS25, RPL30, RPS27, RPS28, RPS29, RPL32, RPL6, RPL31, RPL9, RPL34, RPS20, RPS23, RPS24, RPL26, RPS9, RPL27, RPS8, RPS7, RPL29, RPL23, RPL22, RPL13A, RPL21, RPL37A, SSR3	745	103	16650	11.7169479377077	2.77571957459443e-40	9.25239858198142e-41	8.29728388328372e-41
GOTERM_BP_FAT	GO:0072599~establishment of protein localization to endoplasmic reticulum	55	6.91823899371069	4.87289181788025e-44	RPL17, RPL19, RPL14, RPL13, RPLP2, RPS3, RPLP0, RPL26L1, RPL12, RPS27A, RPL35A, RPS4X, RPS18, RPL41, RPS17, RPS15, RPS12, RPL3L, RPS13, RPS10, RPS11, UBA52, SEC61G, RPL35, RPL27A, RPS15A, RPL36, RPL37, RPL38, RPL39, RPS25, RPL30, RPS27, RPS28, RPS29, RPL32, RPL6, RPL31, RPL9, RPL34, RPS20, RPS23, RPS24, RPL26, RPS9, RPL27, RPS8, RPS7, RPL29, RPL23, RPL22, RPL13A, RPL21, RPL37A, SSR3	745	108	16650	11.3814317673378	3.1902822731662e-40	7.9757056829155e-41	9.53651007491829e-41
GOTERM_BP_FAT	GO:0070972~protein localization to endoplasmic reticulum	55	6.91823899371069	4.2200695051823e-39	RPL17, RPL19, RPL14, RPL13, RPLP2, RPS3, RPLP0, RPL26L1, RPL12, RPS27A, RPL35A, RPS4X, RPS18, RPL41, RPS17, RPS15, RPS12, RPL3L, RPS13, RPS10, RPS11, UBA52, SEC61G, RPL35, RPL27A, RPS15A, RPL36, RPL37, RPL38, RPL39, RPS25, RPL30, RPS27, RPS28, RPS29, RPL32, RPL6, RPL31, RPL9, RPL34, RPS20, RPS23, RPS24, RPL26, RPS9, RPL27, RPS8, RPS7, RPL29, RPL23, RPL22, RPL13A, RPL21, RPL37A, SSR3	745	128	16650	9.60308305369128	2.76287950504285e-35	5.5257590100857e-36	8.25890187123696e-36
GOTERM_BP_FAT	GO:0000184~nuclear-transcribed mRNA catabolic process, nonsense-mediated decay	53	6.66666666666667	9.60531577028784e-38	RPL17, RPL19, RPL14, RPL13, RPLP2, RPS3, RPLP0, RPL26L1, RPL12, RPS27A, RPL35A, RPS4X, RPS18, RPL41, RPS17, RPS15, RPS12, RPL3L, RPS13, RPS10, RPS11, UBA52, RPL35, RPL27A, RPS15A, RPL36, RPL37, RPL38, RPL39, RPS25, RPL30, RPS27, RPS28, RPL32, RPS29, RPL6, RPL31, RPL9, RPL34, RPS20, RPS23, RPS24, RPL26, RPS9, RPL27, RPS8, RPS7, RPL29, RPL23, RPL22, RPL13A, RPL21, RPL37A	745	123	16650	9.63005401866099	6.28860023480745e-34	1.04810003913458e-34	1.87981170195502e-34
GOTERM_BP_FAT	GO:0003012~muscle system process	87	10.9433962264151	5.56650612806959e-35	MEF2C, MEF2A, TNNC2, MYBPC2, PTGS2, TNNC1, MYBPC1, MYBPC3, ANKRD2, PGAM2, MYL10, TTN, PRKG1, ACTG2, DES, SLN, CTGF, HMOX1, PDE4B, IL1B, LMOD2, CHRNA1, LMOD3, ERRFI1, HSP90AA1, MYH1, ACTA1, CRYAB, ACTA2, MYH3, MYH2, MYH4, ACTN2, MYH7, ACTN3, MYH6, CACNG1, MYH8, TRDN, TNNT3, TNNT1, SMTN, RYR1, SMPX, CASQ1, CASQ2, SGCA, ALDOA, CAV3, FXYD1, SRI, CAV1, MYL4, MYL2, MYL3, SRL, MYL1, TRIM72, TPM1, TPM4, …	745	405	16650	4.80089485458613	3.64439156204716e-31	5.20627366006737e-32	1.08939504007956e-31
GOTERM_BP_FAT	GO:0019080~viral gene expression	59	7.42138364779874	1.49205387654307e-32	RPL17, RPL19, RPL14, RPL13, RPLP2, RPS3, TRIM8, RPLP0, PCBP2, RPL26L1, RPL12, RPS27A, ZFP36, RPL35A, RPS4X, NUPL2, RPS18, RPL41, RPS17, JUN, RPS15, RPS12, RPL3L, RPS13, RPS10, RPS11, UBA52, RPL35, RPL27A, RPS15A, RPL36, RPL37, RPL38, RPL39, RPS25, RPL30, RPS27, RPS28, RPS29, RPL32, RPL6, RPL31, RPL34, RPL9, EIF3F, RPS20, RPS23, RPS24, RPL26, RPS9, RPL27, RPS8, RPS7, RPL29, RPL23, RPL13A, RPL22, R…	745	192	16650	6.86765939597315	9.76847672972747e-29	1.22105959121593e-29	2.92002928810425e-29
KEGG_PATHWAY	hsa03010:Ribosome	56	7.0440251572327	3.31121714996299e-32	RPL17, RPL19, RPL14, RPL13, RPLP2, RPL22L1, RPS3, RPLP0, RPL26L1, RPL12, RPS27A, RPL36AL, RPL35A, RPS4X, RPS18, RPL41, RPS17, RPS15, RPS12, RPL3L, RPS13, RPS10, RPS11, UBA52, RPL35, RPL27A, RPS15A, RPL36, RPL37, RPL38, RPL39, RPS25, RPL30, RPS27, RPS28, RPS29, RPL32, RPL6, RPL31, RPL34, RPL9, RSL24D1, RPS20, RPS23, RPS24, RPL26, RPS9, RPL27, RPS8, RPS7, RPL29, RPL23, RPL22, RPL13A, RPL21, RPL37A	424	136	6910	6.71059933407325	8.14559418890895e-30	8.14559418890895e-30	4.29067131627666e-29
GOTERM_BP_FAT	GO:0019083~viral transcription	57	7.16981132075472	4.50148471263611e-32	RPL17, RPL19, RPL14, RPL13, RPLP2, RPS3, TRIM8, RPLP0, RPL26L1, RPL12, RPS27A, ZFP36, RPL35A, RPS4X, NUPL2, RPS18, RPL41, RPS17, JUN, RPS15, RPS12, RPL3L, RPS13, RPS10, RPS11, UBA52, RPL35, RPL27A, RPS15A, RPL36, RPL37, RPL38, RPL39, RPS25, RPL30, RPS27, RPS28, RPS29, RPL32, RPL6, RPL31, RPL34, RPL9, RPS20, RPS23, RPS24, RPL26, RPS9, RPL27, RPS8, RPS7, RPL29, RPL23, RPL22, RPL13A, RPL21, RPL37A	745	181	16650	7.03808075939041	2.94712204136286e-28	3.27458004595873e-29	8.8096464929975e-29
GOTERM_BP_FAT	GO:0006413~translational initiation	57	7.16981132075472	5.67458320647707e-31	RPL17, RPL19, RPL14, RPL13, RPLP2, RPS3, RPLP0, PCBP2, RPL26L1, RPL12, RPS27A, RPL35A, RPS4X, RPS18, RPL41, RPS17, EIF4A2, RPS15, RPS12, RPL3L, RPS13, RPS10, RPS11, UBA52, RPL35, RPL27A, RPS15A, RPL36, RPL37, RPL38, MTIF2, RPL39, RPS25, RPL30, RPS27, RPS28, RPS29, RPL32, RPL6, RPL31, RPL34, RPL9, EIF3F, RPS20, RPS23, RPS24, RPL26, RPS9, RPL27, RPS8, RPS7, RPL29, RPL23, RPL22, RPL13A, RPL21, RPL37A	745	189	16650	6.74017257909875	3.71514962528054e-27	3.71514962528054e-28	1.11054630273059e-27
GOTERM_BP_FAT	GO:0006936~muscle contraction	74	9.30817610062893	6.95650414318758e-31	TNNC2, PTGS2, MYBPC2, TNNC1, MYBPC1, MYBPC3, ANKRD2, PGAM2, MYL10, TTN, PRKG1, ACTG2, DES, CTGF, PDE4B, LMOD2, CHRNA1, LMOD3, HSP90AA1, MYH1, ACTA1, ACTA2, CRYAB, MYH3, MYH2, MYH4, ACTN2, MYH7, ACTN3, MYH6, CACNG1, MYH8, TRDN, TNNT3, TNNT1, SMTN, RYR1, SMPX, CASQ1, CASQ2, SGCA, ALDOA, CAV3, FXYD1, SRI, CAV1, MYL4, MYL2, MYL3, MYL1, TRIM72, TPM1, TPM4, MYOT, SORBS1, MYOM2, ARG2, MYBPH, MYOM1, HRC,…	745	331	16650	4.9964516717695	4.55442326254491e-27	4.14038478413173e-28	1.36142509062674e-27
GOTERM_BP_FAT	GO:0006612~protein targeting to membrane	56	7.0440251572327	7.32086948556382e-30	RPL17, RPL19, RPL14, RPL13, RPLP2, RPS3, RPLP0, RPL26L1, RPL12, RPS27A, RPL35A, RPS4X, RPS18, RPL41, RPS17, RPS15, RPS12, RPL3L, RPS13, RPS10, RPS11, UBA52, RPL35, RPL27A, RPS15A, RPL36, RPL37, RPL38, RPL39, RPS25, RPL30, RPS27, RPS28, RPS29, RPL32, RPL6, RPL31, RPL34, RPL9, RPS20, EHD3, RPS23, RPS24, RPL26, RPS9, RPL27, RPS8, RPS7, RPL29, RPL23, RPL22, RPL13A, RPL21, SPTBN1, RPL37A, SSR3	745	190	16650	6.58707170611091	4.79297325219863e-26	3.99414437683219e-27	1.43273333813948e-26
GOTERM_BP_FAT	GO:0044033~multi-organism metabolic process	59	7.42138364779874	9.47578232577475e-30	RPL17, RPL19, RPL14, RPL13, RPLP2, RPS3, TRIM8, RPLP0, PCBP2, RPL26L1, RPL12, RPS27A, ZFP36, RPL35A, RPS4X, NUPL2, RPS18, RPL41, RPS17, JUN, RPS15, RPS12, RPL3L, RPS13, RPS10, RPS11, UBA52, RPL35, RPL27A, RPS15A, RPL36, RPL37, RPL38, RPL39, RPS25, RPL30, RPS27, RPS28, RPS29, RPL32, RPL6, RPL31, RPL34, RPL9, EIF3F, RPS20, RPS23, RPS24, RPL26, RPS9, RPL27, RPS8, RPS7, RPL29, RPL23, RPL13A, RPL22, R…	745	214	16650	6.16163833657405	6.20379468868473e-26	4.77214976052671e-27	1.85446131362698e-26
GOTERM_BP_FAT	GO:0000956~nuclear-transcribed mRNA catabolic process	55	6.91823899371069	5.503447611417e-27	RPL17, RPL19, RPL14, RPL13, RPLP2, RPS3, RPLP0, RPL26L1, RPL12, RPS27A, ZFP36, RPL35A, RPS4X, RPS18, RPL41, RPS17, EIF4A2, RPS15, RPS12, RPL3L, RPS13, RPS10, RPS11, UBA52, RPL35, RPL27A, RPS15A, RPL36, RPL37, RPL38, RPL39, RPS25, RPL30, RPS27, RPS28, RPS29, RPL32, RPL6, RPL31, RPL9, RPL34, RPS20, RPS23, RPS24, RPL26, RPS9, RPL27, RPS8, RPS7, RPL29, RPL23, RPL22, RPL13A, RPL21, RPL37A	745	206	16650	5.96696422753633	3.60310715119471e-23	2.57364796513908e-24	1.0770541508942e-23
GOTERM_BP_FAT	GO:0033275~actin-myosin filament sliding	27	3.39622641509434	8.37688179082754e-27	MYL4, MYBPC2, MYL2, TNNC2, TNNC1, MYBPC1, MYL3, MYBPC3, MYL1, TTN, TPM1, TPM4, DES, ACTA1, MYH3, MYH2, MYH4, MYH7, ACTN2, MYH6, ACTN3, MYH8, TNNI1, TNNI2, TNNT3, TNNT1, NEB	745	38	16650	15.879547862946	5.48434450845479e-23	3.6562296723032e-24	1.63940059784413e-23
GOTERM_BP_FAT	GO:0030049~muscle filament sliding	27	3.39622641509434	8.37688179082754e-27	MYL4, MYBPC2, MYL2, TNNC2, TNNC1, MYBPC1, MYL3, MYBPC3, MYL1, TTN, TPM1, TPM4, DES, ACTA1, MYH3, MYH2, MYH4, MYH7, ACTN2, MYH6, ACTN3, MYH8, TNNI1, TNNI2, TNNT3, TNNT1, NEB	745	38	16650	15.879547862946	5.48434450845479e-23	3.6562296723032e-24	1.63940059784413e-23
GOTERM_BP_FAT	GO:0006402~mRNA catabolic process	55	6.91823899371069	2.27362702491137e-25	RPL17, RPL19, RPL14, RPL13, RPLP2, RPS3, RPLP0, RPL26L1, RPL12, RPS27A, ZFP36, RPL35A, RPS4X, RPS18, RPL41, RPS17, EIF4A2, RPS15, RPS12, RPL3L, RPS13, RPS10, RPS11, UBA52, RPL35, RPL27A, RPS15A, RPL36, RPL37, RPL38, RPL39, RPS25, RPL30, RPS27, RPS28, RPS29, RPL32, RPL6, RPL31, RPL9, RPL34, RPS20, RPS23, RPS24, RPL26, RPS9, RPL27, RPS8, RPS7, RPL29, RPL23, RPL22, RPL13A, RPL21, RPL37A	745	221	16650	5.5619666555316	1.48854361320947e-21	9.30339758255921e-23	4.4496097676771e-22
GOTERM_BP_FAT	GO:0006401~RNA catabolic process	56	7.0440251572327	1.58096385371303e-23	RPL17, RPL19, RPL14, RPL13, RPLP2, RPS3, RPLP0, RPL26L1, RPL12, RPS27A, ZFP36, RPL35A, RPS4X, RPS18, RPL41, RPS17, EIF4A2, RPS15, RPS12, RPL3L, RPS13, RPS10, RPS11, UBA52, PABPC4, RPL35, RPL27A, RPS15A, RPL36, RPL37, RPL38, RPL39, RPS25, RPL30, RPS27, RPS28, RPS29, RPL32, RPL6, RPL31, RPL34, RPL9, RPS20, RPS23, RPS24, RPL26, RPS9, RPL27, RPS8, RPS7, RPL29, RPL23, RPL22, RPL13A, RPL21, RPL37A	745	249	16650	5.02627961510471	1.03505703502592e-19	6.08857079427013e-21	3.09403087170824e-20
GOTERM_BP_FAT	GO:0090150~establishment of protein localization to membrane	68	8.55345911949686	2.2657495593504e-23	RPL17, RPL19, RPL14, RPL13, RPLP2, RPS3, DYNLL2, RPLP0, RPL26L1, RPL12, RPS27A, F11R, RPL35A, HSP90AA1, ACTN2, GZMB, RPS4X, RPS18, KRT18, RPL41, RPS17, RPS15, RPS12, RPL3L, RPS13, RPS10, RPS11, UBA52, CAV3, RPL35, RPL27A, RPS15A, RPL36, RPL37, BCL2L1, RPL38, RPL39, RPS25, RPS27, RPL30, RPS28, RPS29, RPL32, SORBS1, RPL6, RPL31, RPL34, RPL9, RPS20, RPS23, EHD3, RPS24, RPL26, RPS9, S100A10, RPL27, R…	745	368	16650	4.12970528158739	1.48338623650671e-19	8.24103464725948e-21	4.43419314598824e-20
GOTERM_BP_FAT	GO:0006364~rRNA processing	55	6.91823899371069	4.58003174300291e-21	RPL17, RPL19, RPL14, RPL13, RPLP2, RPS3, RPLP0, RPL26L1, RPL12, RPS27A, RPL35A, RPS4X, RPS18, RPL41, RPS17, RIOK3, RPS15, RPS12, RPL3L, RPS13, RPS10, RPS11, UBA52, RPL35, RPL27A, RPS15A, RPL36, RPL37, RPL38, RPL39, RPS25, RPL30, RPS27, RPS28, RPS29, RPL32, RPL6, RPL31, RPL34, RPL9, RPS20, RPS23, RPS24, PNO1, RPL26, RPS9, RPL27, RPS8, RPS7, RPL29, RPL23, RPL22, RPL13A, RPL21, RPL37A	745	269	16650	4.56949676904269	2.998546782144e-17	1.5781825169179e-18	8.96336723510372e-18
GOTERM_BP_FAT	GO:0061061~muscle structure development	83	10.440251572327	1.46920335651488e-20	MEF2C, MEF2A, TNNC1, UCHL1, MYBPC3, ANKRD2, ANKRD1, ZEB1, TTN, CXCL10, FOS, SIK1, CHRNA1, LMOD2, JPH1, LMOD3, GPC1, COL11A1, EGR1, ACTA1, CRYAB, MYH3, EFNB2, LDB3, ACTN2, MYH7, ACTN3, MYH6, NEXN, CD164, FLNC, MURC, KRT19, BVES, SMTN, EREG, SGCG, BTG1, XIRP2, CFL2, ITGB1BP2, RYR1, CASQ1, CASQ2, SGCA, KDM6B, SGCB, CAV3, SRI, RBP4, CAV1, MYL2, USP2, MYL3, FHL1, DCN, SOX6, TRIM72, TPM1, TCF7L2, XBP1,…	745	589	16650	3.14934879958068	9.6188743751029e-17	4.80943718755145e-18	2.8753095974954e-17
GOTERM_BP_FAT	GO:0016072~rRNA metabolic process	55	6.91823899371069	1.58522314844752e-20	RPL17, RPL19, RPL14, RPL13, RPLP2, RPS3, RPLP0, RPL26L1, RPL12, RPS27A, RPL35A, RPS4X, RPS18, RPL41, RPS17, RIOK3, RPS15, RPS12, RPL3L, RPS13, RPS10, RPS11, UBA52, RPL35, RPL27A, RPS15A, RPL36, RPL37, RPL38, RPL39, RPS25, RPL30, RPS27, RPS28, RPS29, RPL32, RPL6, RPL31, RPL34, RPL9, RPS20, RPS23, RPS24, PNO1, RPL26, RPS9, RPL27, RPS8, RPS7, RPL29, RPL23, RPL22, RPL13A, RPL21, RPL37A	745	276	16650	4.45360373504523	1.03784559528859e-16	4.94212188232661e-18	3.10236653945247e-17
GOTERM_BP_FAT	GO:0007517~muscle organ development	62	7.79874213836478	2.24875621603212e-19	MEF2C, MEF2A, TNNC1, MYBPC3, ANKRD2, ANKRD1, TTN, CXCL10, FOS, CHRNA1, JPH1, GPC1, COL11A1, EGR1, ACTA1, CRYAB, MYH3, EFNB2, MYH7, MYH6, ACTN3, CD164, MURC, SMTN, BVES, SGCG, XIRP2, CFL2, ITGB1BP2, RYR1, CASQ1, SGCA, SGCB, CAV3, SRI, RBP4, CAV1, MYL2, USP2, MYL3, FHL1, SOX6, DCN, TRIM72, TPM1, XBP1, CYP26B1, COL6A3, MYOG, KLF5, TBX5, MYF5, MYLPF, SMYD1, TNNI1, FXR1, LAMA2, ATF3, NUPR1, NEB, KLHL3…	745	366	16650	3.78589503795797	1.47226069463623e-15	6.69209406652832e-17	4.40093626366497e-16
GOTERM_BP_FAT	GO:0046034~ATP metabolic process	50	6.28930817610063	2.59971664883233e-19	LDHA, PGAM2, NDUFS5, UQCR10, UQCR11, ATP5L, MYC, ATP6, EDARADD, ATP5J, ND2, MYH3, FBP1, COX4I2, MYH4, MYH7, MYH6, PFKM, ACTN3, NDUFC1, MYH8, DDIT4, SLC25A33, UQCRH, PGM1, SURF1, ALDOA, PFKFB3, COX7B, PFKFB1, HK2, CYTB, ATP5G2, COX7A2L, HSPA1B, NDUFB1, NDUFB2, TPI1, ENO3, MYOG, ND6, GAPDH, ATP5J2, NDUFA3, AK1, NDUFA6, PARK7, GPI, COX3, PGK1	745	243	16650	4.59855828983346	1.70203448999053e-15	7.40014995648056e-17	5.08778461334838e-16
GOTERM_BP_FAT	GO:0072657~protein localization to membrane	72	9.05660377358491	6.25373824378978e-19	RPL17, RPL19, RPL14, GRIK2, RPL13, RPLP2, RPS3, DYNLL2, RPLP0, RPL26L1, RPL12, RPS27A, F11R, RPL35A, HSP90AA1, ACTN2, GZMB, RPS4X, RPS18, KRT18, RPL41, RPS17, RPS15, RPS12, RPL3L, RPS13, RPS10, RPS11, EMP2, UBA52, CAV3, CAV1, RPL35, RPL27A, RPS15A, RPL36, RPL37, BCL2L1, RPL38, RPL39, RPS25, RPS27, RPL30, RPS28, RPS29, RPL32, SORBS1, RPL6, RPL31, RPL34, RPL9, RPS20, RPS23, EHD3, RPS24, RPL26, RPS9…	745	489	16650	3.29064931856549	4.09432242820917e-15	1.70596767842049e-16	1.22389004305346e-15
GOTERM_BP_FAT	GO:0019058~viral life cycle	69	8.67924528301887	7.55509715866701e-19	RPL17, RPL19, RPL14, RPL13, RPLP2, RPS3, ISG15, TRIM8, CXCR4, RPLP0, PCBP2, RPL26L1, RPL12, RPS27A, ZFP36, ICAM1, F11R, RPL35A, EFNB2, RPS4X, NUPL2, RPS18, RPL41, RPS17, JUN, RPS15, CLDN1, RPS12, RPL3L, RPS13, RPS10, RPS11, UBA52, CAV1, RPL35, RPL27A, RPS15A, RPL36, RPL37, RPL38, HSPA1B, RPL39, RPS25, RPS27, RPL30, RPS28, RPS29, RPL32, RPL6, RPL31, RPL34, RPL9, EIF3F, FCN1, RPS20, RPS23, RPS24, R…	745	455	16650	3.38918799321484	4.94632210977929e-15	1.97852884391172e-16	1.47857294730497e-15
GOTERM_BP_FAT	GO:0019439~aromatic compound catabolic process	66	8.30188679245283	1.08286925611389e-18	RPL17, RPL19, RPL14, RPL13, RPLP2, RPS3, FAH, HMOX1, RPLP0, PDE4B, RPL26L1, RPL12, RPS27A, ATP5J, ZFP36, RPL35A, RPS4X, TAT, RPS18, RPL41, RPS17, EIF4A2, RPS15, RPS12, RPL3L, CYP2A6, RPS13, RPS10, RPS11, UBA52, XDH, PABPC4, RPL35, RPL27A, RPS15A, DPYS, RPL36, RPL37, RPL38, RPL39, RPS25, RPS27, RPL30, RPS28, RPS29, RPL32, RPL6, RPL31, RPL34, RPL9, RPS20, RPS23, RPS24, RPL26, RPS9, RPL27, RPS8, RPS…	745	423	16650	3.48707696701414	7.08954501977765e-15	2.72674808452987e-16	2.11923308719003e-15
GOTERM_BP_FAT	GO:0009167~purine ribonucleoside monophosphate metabolic process	52	6.54088050314465	1.00418607039838e-17	LDHA, PGAM2, NDUFS5, UQCR10, UQCR11, ATP5L, MYC, EDARADD, ATP6, ATP5J, ND2, MYH3, COX4I2, FBP1, MYH4, MYH7, MYH6, PFKM, ACTN3, NDUFC1, MYH8, DDIT4, SLC25A33, UQCRH, PGM1, SURF1, ALDOA, PFKFB3, COX7B, PFKFB1, HK2, CYTB, ATP5G2, COX7A2L, HSPA1B, NDUFB1, NDUFB2, TPI1, ENO3, MYOG, ND6, GAPDH, ADSSL1, ATP5J2, NDUFA3, AK1, NDUFA6, PARK7, AMPD1, GPI, COX3, PGK1	745	285	16650	4.0777110561639	6.57440620289816e-14	2.43496526033265e-15	1.96524588177961e-14
GOTERM_BP_FAT	GO:0009126~purine nucleoside monophosphate metabolic process	52	6.54088050314465	1.17036352139319e-17	LDHA, PGAM2, NDUFS5, UQCR10, UQCR11, ATP5L, MYC, EDARADD, ATP6, ATP5J, ND2, MYH3, COX4I2, FBP1, MYH4, MYH7, MYH6, PFKM, ACTN3, NDUFC1, MYH8, DDIT4, SLC25A33, UQCRH, PGM1, SURF1, ALDOA, PFKFB3, COX7B, PFKFB1, HK2, CYTB, ATP5G2, COX7A2L, HSPA1B, NDUFB1, NDUFB2, TPI1, ENO3, MYOG, ND6, GAPDH, ADSSL1, ATP5J2, NDUFA3, AK1, NDUFA6, PARK7, AMPD1, GPI, COX3, PGK1	745	286	16650	4.06345332519829	7.66236997456123e-14	2.73656070520044e-15	2.29046404685796e-14
GOTERM_BP_FAT	GO:0009205~purine ribonucleoside triphosphate metabolic process	50	6.28930817610063	1.53035476189887e-17	LDHA, PGAM2, NDUFS5, UQCR10, UQCR11, ATP5L, MYC, ATP6, EDARADD, ATP5J, ND2, MYH3, FBP1, COX4I2, MYH4, MYH7, MYH6, PFKM, ACTN3, NDUFC1, MYH8, DDIT4, SLC25A33, UQCRH, PGM1, SURF1, ALDOA, PFKFB3, COX7B, PFKFB1, HK2, CYTB, ATP5G2, COX7A2L, HSPA1B, NDUFB1, NDUFB2, TPI1, ENO3, MYOG, ND6, GAPDH, ATP5J2, NDUFA3, AK1, NDUFA6, PARK7, GPI, COX3, PGK1	745	267	16650	4.18520473569112	1.00192326261519e-13	3.45490780212135e-15	2.99498617053157e-14
GOTERM_BP_FAT	GO:1901566~organonitrogen compound biosynthetic process	132	16.6037735849057	1.81516431984544e-17	RPL17, RPL19, SGMS2, RPL14, RPL13, RBM3, RPLP2, RPL22L1, SGMS1, GSTM5, MTHFD1L, GOT2, GSTM1, GSTM4, GATA3, RPLP0, RPL26L1, IL1B, SMOX, RPL12, RPS27A, RPL36AL, ATP6, RPL35A, GATM, PCBD1, CHAC1, UGCG, CDO1, PTHLH, RPS18, GLUL, PYCR2, RPS17, HAS1, SLC25A33, RPS15, BHMT, RPS12, HSPB1, RPS13, RPS10, RPS11, SURF1, UBA52, ALDOA, PABPC4, IGF2BP2, MTIF2, ACAT1, RPS25, ARG1, RPS27, RPS28, RPS29, RPL6, ARG2…	745	1375	16650	2.1455033557047	1.18838808020281e-13	3.96129360067604e-15	3.55237371786522e-14
GOTERM_BP_FAT	GO:0030198~extracellular matrix organization	56	7.0440251572327	2.41544139348811e-17	MMP8, MMP3, MMP1, TTR, APP, DSPP, CTGF, HTRA1, SERPINE1, COL11A1, CYR61, ICAM1, F11R, OLFML2B, MMP19, CST3, CTSS, MMP13, MMP12, MMP10, HAS1, SERPINF2, COL1A2, COL1A1, NCAN, MFAP5, CTSG, ITGB4, DCN, SERPINH1, ABI3BP, TIMP1, LAMB3, LAMB2, CRISPLD2, COL6A3, COL6A1, COL8A1, DPT, SPP1, COL4A2, COL4A1, TNXB, FBN1, MYF5, NID2, SPARC, PARK7, COL5A1, LAMA2, LAMA4, FBLN1, COL14A1, LAMA3, FBLN5, CAPG	745	334	16650	3.74713659928465	1.58138948031667e-13	5.10125638811828e-15	4.72714807660032e-14
GOTERM_BP_FAT	GO:0070252~actin-mediated cell contraction	31	3.89937106918239	2.44885182364393e-17	CAV3, MYL4, CAV1, MYBPC2, MYL2, TNNC2, TNNC1, MYBPC1, MYL3, MYBPC3, MYL1, TTN, TPM1, TPM4, DES, ACTA1, MYH3, MYH2, MYH4, MYH7, ACTN2, MYH6, ACTN3, MYH8, TNNI1, TNNI2, TNNT3, TNNT1, NEB, KCNN2, EMP2	745	100	16650	6.92818791946309	1.60326328893968e-13	5.0101977779365e-15	4.79253407647398e-14
GOTERM_BP_FAT	GO:0042254~ribosome biogenesis	56	7.0440251572327	2.76786685952246e-17	RPL17, RPL19, RPL14, RPL13, RPLP2, RPS3, RPLP0, RPL26L1, RPL12, RPS27A, RPL35A, RPS4X, RPS18, RPL41, RPS17, RIOK3, RPS15, RPS12, RPL3L, RPS13, RPS10, RPS11, UBA52, RPL35, RPL27A, RPS15A, RPL36, RPL37, RPL38, RPL39, RPS25, RPL30, RPS27, RPS28, RPS29, RPL32, RPL6, RPL31, RPL34, RPL9, RSL24D1, RPS20, RPS23, RPS24, PNO1, RPL26, RPS9, RPL27, RPS8, RPS7, RPL29, RPL23, RPL22, RPL13A, RPL21, RPL37A	745	335	16650	3.73595111689873	1.81212243292935e-13	5.49128009978592e-15	5.41686357472857e-14
GOTERM_BP_FAT	GO:0043062~extracellular structure organization	56	7.0440251572327	2.76786685952246e-17	MMP8, MMP3, MMP1, TTR, APP, DSPP, CTGF, HTRA1, SERPINE1, COL11A1, CYR61, ICAM1, F11R, OLFML2B, MMP19, CST3, CTSS, MMP13, MMP12, MMP10, HAS1, SERPINF2, COL1A2, COL1A1, NCAN, MFAP5, CTSG, ITGB4, DCN, SERPINH1, ABI3BP, TIMP1, LAMB3, LAMB2, CRISPLD2, COL6A3, COL6A1, COL8A1, DPT, SPP1, COL4A2, COL4A1, TNXB, FBN1, MYF5, NID2, SPARC, PARK7, COL5A1, LAMA2, LAMA4, FBLN1, COL14A1, LAMA3, FBLN5, CAPG	745	335	16650	3.73595111689873	1.81212243292935e-13	5.49128009978592e-15	5.41686357472857e-14
GOTERM_BP_FAT	GO:0009199~ribonucleoside triphosphate metabolic process	50	6.28930817610063	3.91386778775202e-17	LDHA, PGAM2, NDUFS5, UQCR10, UQCR11, ATP5L, MYC, ATP6, EDARADD, ATP5J, ND2, MYH3, FBP1, COX4I2, MYH4, MYH7, MYH6, PFKM, ACTN3, NDUFC1, MYH8, DDIT4, SLC25A33, UQCRH, PGM1, SURF1, ALDOA, PFKFB3, COX7B, PFKFB1, HK2, CYTB, ATP5G2, COX7A2L, HSPA1B, NDUFB1, NDUFB2, TPI1, ENO3, MYOG, ND6, GAPDH, ATP5J2, NDUFA3, AK1, NDUFA6, PARK7, GPI, COX3, PGK1	745	273	16650	4.09322221402758	2.56240924064125e-13	7.5364977665919e-15	7.65964872292853e-14
GOTERM_BP_FAT	GO:0009144~purine nucleoside triphosphate metabolic process	50	6.28930817610063	4.56395439472772e-17	LDHA, PGAM2, NDUFS5, UQCR10, UQCR11, ATP5L, MYC, ATP6, EDARADD, ATP5J, ND2, MYH3, FBP1, COX4I2, MYH4, MYH7, MYH6, PFKM, ACTN3, NDUFC1, MYH8, DDIT4, SLC25A33, UQCRH, PGM1, SURF1, ALDOA, PFKFB3, COX7B, PFKFB1, HK2, CYTB, ATP5G2, COX7A2L, HSPA1B, NDUFB1, NDUFB2, TPI1, ENO3, MYOG, ND6, GAPDH, ATP5J2, NDUFA3, AK1, NDUFA6, PARK7, GPI, COX3, PGK1	745	274	16650	4.0782834468231	2.98802094222824e-13	8.53720269208068e-15	8.93190300410197e-14
GOTERM_BP_FAT	GO:0009161~ribonucleoside monophosphate metabolic process	52	6.54088050314465	6.00745990240163e-17	LDHA, PGAM2, NDUFS5, UQCR10, UQCR11, ATP5L, MYC, EDARADD, ATP6, ATP5J, ND2, MYH3, COX4I2, FBP1, MYH4, MYH7, MYH6, PFKM, ACTN3, NDUFC1, MYH8, DDIT4, SLC25A33, UQCRH, PGM1, SURF1, ALDOA, PFKFB3, COX7B, PFKFB1, HK2, CYTB, ATP5G2, COX7A2L, HSPA1B, NDUFB1, NDUFB2, TPI1, ENO3, MYOG, ND6, GAPDH, ADSSL1, ATP5J2, NDUFA3, AK1, NDUFA6, PARK7, AMPD1, GPI, COX3, PGK1	745	297	16650	3.91295505389465	7.2686301422209e-13	2.02060590481778e-14	2.22044604925031e-13
GOTERM_BP_FAT	GO:0034655~nucleobase-containing compound catabolic process	59	7.42138364779874	1.15236556809966e-16	RPL17, RPL19, RPL14, RPL13, RPLP2, RPS3, RPLP0, PDE4B, RPL26L1, RPL12, RPS27A, ZFP36, RPL35A, RPS4X, RPS18, RPL41, RPS17, EIF4A2, RPS15, RPS12, RPL3L, RPS13, RPS10, RPS11, UBA52, XDH, PABPC4, RPL35, RPL27A, RPS15A, DPYS, RPL36, RPL37, RPL38, RPL39, RPS25, RPL30, RPS27, RPS28, RPS29, RPL32, RPL6, RPL31, RPL34, RPL9, RPS20, RPS23, RPS24, RPL26, RPS9, RPL27, RPS8, RPS7, RPL29, RPL23, RPL13A, RPL22, …	745	380	16650	3.46997527375486	7.2686301422209e-13	1.96509475358653e-14	2.22044604925031e-13
GOTERM_BP_FAT	GO:0030048~actin filament-based movement	34	4.27672955974843	2.57162147584073e-16	SRI, CAV3, MYL4, CAV1, MYBPC2, MYL2, TNNC2, TNNC1, MYBPC1, MYL3, MYBPC3, MYL1, TTN, TPM1, TPM4, DES, PDE4B, ACTA1, MYH3, MYH2, MYH4, MYH7, ACTN2, MYH6, ACTN3, MYH8, TNNI1, TNNI2, TNNT3, TNNT1, NEB, KCNN2, EMP2, MYH10	745	132	16650	5.75655887736425	1.45372602844418e-12	3.83026943495679e-14	4.32986979603811e-13
GOTERM_BP_FAT	GO:0044419~interspecies interaction between organisms	105	13.2075471698113	2.69986664434285e-16	MEF2C, RPL17, RPL19, RPL14, RPL13, F2RL1, RPLP2, TSPAN7, CXCL12, MMP1, B2M, CXCL10, ISG15, HTRA1, RPLP0, GATA3, RPL26L1, TPT1, RPL12, SPON2, RPS27A, SATB1, F11R, RPL35A, EFNB2, HLA-B, NUPL2, DDIT4, RPS18, KRT19, KRT18, RPS17, JUN, RPS15, RPS12, RPS13, HSPB1, RPS10, RPS11, TNFAIP3, UBA52, CAV1, CLU, BCL2L1, HSPA1B, RPS25, RPS27, RPS28, RPS29, RPL6, RPL9, EIF3F, RPS20, RPS23, RPS24, ODC1, RPS9, RPS…	745	998	16650	2.35134698928057	1.45372602844418e-12	3.73034936274053e-14	4.32986979603811e-13
GOTERM_BP_FAT	GO:0044403~symbiosis, encompassing mutualism through parasitism	105	13.2075471698113	2.69986664434285e-16	MEF2C, RPL17, RPL19, RPL14, RPL13, F2RL1, RPLP2, TSPAN7, CXCL12, MMP1, B2M, CXCL10, ISG15, HTRA1, RPLP0, GATA3, RPL26L1, TPT1, RPL12, SPON2, RPS27A, SATB1, F11R, RPL35A, EFNB2, HLA-B, NUPL2, DDIT4, RPS18, KRT19, KRT18, RPS17, JUN, RPS15, RPS12, RPS13, HSPB1, RPS10, RPS11, TNFAIP3, UBA52, CAV1, CLU, BCL2L1, HSPA1B, RPS25, RPS27, RPS28, RPS29, RPL6, RPL9, EIF3F, RPS20, RPS23, RPS24, ODC1, RPS9, RPS…	745	998	16650	2.35134698928057	1.45372602844418e-12	3.73034936274053e-14	4.32986979603811e-13
GOTERM_BP_FAT	GO:0046700~heterocycle catabolic process	61	7.67295597484277	3.91634798175695e-16	RPL17, RPL19, RPL14, RPL13, RPLP2, RPS3, HMOX1, RPLP0, PDE4B, RPL26L1, RPL12, RPS27A, ZFP36, RPL35A, RPS4X, RPS18, RPL41, RPS17, EIF4A2, RPS15, RPS12, RPL3L, RPS13, CYP2A6, RPS10, RPS11, UBA52, XDH, PABPC4, RPL35, RPL27A, RPS15A, DPYS, RPL36, RPL37, RPL38, RPL39, RPS25, RPS27, RPL30, RPS28, RPS29, RPL32, RPL6, RPL31, RPL34, RPL9, RPS20, RPS23, RPS24, RPL26, RPS9, RPL27, RPS8, RPS7, RPL29, RPL23, …	745	411	16650	3.31700387008279	2.90745205688836e-12	7.27196081129478e-14	8.65973959207622e-13
GOTERM_BP_FAT	GO:0009123~nucleoside monophosphate metabolic process	52	6.54088050314465	5.37671632281233e-16	LDHA, PGAM2, NDUFS5, UQCR10, UQCR11, ATP5L, MYC, EDARADD, ATP6, ATP5J, ND2, MYH3, COX4I2, FBP1, MYH4, MYH7, MYH6, PFKM, ACTN3, NDUFC1, MYH8, DDIT4, SLC25A33, UQCRH, PGM1, SURF1, ALDOA, PFKFB3, COX7B, PFKFB1, HK2, CYTB, ATP5G2, COX7A2L, HSPA1B, NDUFB1, NDUFB2, TPI1, ENO3, MYOG, ND6, GAPDH, ADSSL1, ATP5J2, NDUFA3, AK1, NDUFA6, PARK7, AMPD1, GPI, COX3, PGK1	745	311	16650	3.73680916722415	3.63431507111045e-12	8.85957973650875e-14	1.08801856413265e-12
GOTERM_BP_FAT	GO:0016032~viral process	102	12.8301886792453	5.88606450886761e-16	MEF2C, RPL17, RPL19, RPL14, RPL13, F2RL1, RPLP2, TSPAN7, CXCL12, MMP1, B2M, CXCL10, ISG15, HTRA1, RPLP0, GATA3, RPL26L1, TPT1, RPL12, SPON2, RPS27A, SATB1, F11R, RPL35A, EFNB2, HLA-B, NUPL2, DDIT4, RPS18, KRT19, KRT18, RPS17, JUN, RPS15, RPS12, RPS13, HSPB1, RPS10, RPS11, TNFAIP3, UBA52, CAV1, CLU, BCL2L1, HSPA1B, RPS25, RPS27, RPS28, RPS29, RPL6, RPL9, EIF3F, RPS20, RPS23, RPS24, ODC1, RPS9, RPS…	745	966	16650	2.35983158947851	3.63431507111045e-12	8.64863736182997e-14	1.08801856413265e-12
GOTERM_BP_FAT	GO:0044270~cellular nitrogen compound catabolic process	61	7.67295597484277	8.41497927931428e-16	RPL17, RPL19, RPL14, RPL13, RPLP2, RPS3, HMOX1, RPLP0, PDE4B, RPL26L1, RPL12, RPS27A, ZFP36, RPL35A, RPS4X, RPS18, RPL41, RPS17, EIF4A2, RPS15, BHMT, RPS12, RPL3L, RPS13, RPS10, RPS11, UBA52, XDH, PABPC4, RPL35, RPL27A, RPS15A, DPYS, RPL36, RPL37, RPL38, RPL39, RPS25, RPS27, RPL30, RPS28, RPS29, RPL32, RPL6, RPL31, RPL34, RPL9, RPS20, RPS23, RPS24, RPL26, RPS9, RPL27, RPS8, RPS7, RPL29, RPL23, RP…	745	418	16650	3.26145595838284	5.81490411377672e-12	1.35225164399344e-13	1.7430501486615e-12
GOTERM_BP_FAT	GO:0044764~multi-organism cellular process	102	12.8301886792453	9.2344037399743e-16	MEF2C, RPL17, RPL19, RPL14, RPL13, F2RL1, RPLP2, TSPAN7, CXCL12, MMP1, B2M, CXCL10, ISG15, HTRA1, RPLP0, GATA3, RPL26L1, TPT1, RPL12, SPON2, RPS27A, SATB1, F11R, RPL35A, EFNB2, HLA-B, NUPL2, DDIT4, RPS18, KRT19, KRT18, RPS17, JUN, RPS15, RPS12, RPS13, HSPB1, RPS10, RPS11, TNFAIP3, UBA52, CAV1, CLU, BCL2L1, HSPA1B, RPS25, RPS27, RPS28, RPS29, RPL6, RPL9, EIF3F, RPS20, RPS23, RPS24, ODC1, RPS9, RPS…	745	973	16650	2.34285438379881	5.81490411377672e-12	1.32116539930394e-13	1.7430501486615e-12
GOTERM_BP_FAT	GO:1901361~organic cyclic compound catabolic process	63	7.92452830188679	1.1656986384962e-15	RPL17, RPL19, RPL14, RPL13, RPLP2, RPS3, FAH, HMOX1, RPLP0, PDE4B, RPL26L1, RPL12, RPS27A, ZFP36, RPL35A, RPS4X, TAT, RPS18, RPL41, RPS17, EIF4A2, RPS15, RPS12, RPL3L, RPS13, CYP2A6, RPS10, RPS11, UBA52, XDH, PABPC4, RPL35, RPL27A, RPS15A, DPYS, RPL36, RPL37, RPL38, RPL39, RPS25, RPS27, RPL30, RPS28, RPS29, RPL32, RPL6, RPL31, RPL34, RPL9, RPS20, RPS23, RPS24, RPL26, RPS9, RPL27, RPS8, RPS7, RPL2…	745	445	16650	3.16401478018249	7.2686301422209e-12	1.6153745008296e-13	2.17603712826531e-12
GOTERM_BP_FAT	GO:0043604~amide biosynthetic process	85	10.6918238993711	1.43781163975023e-15	RPL17, RPL19, SGMS2, RPL14, RPL13, RBM3, CPEB4, RPLP2, RPL22L1, SGMS1, RPS3, ANG, RPLP0, PCBP2, RPL26L1, ALOX12B, RPL12, RPS27A, CYR61, RPL36AL, ZFP36, RPL35A, CHAC1, SLC25A6, UGCG, RPS4X, RPS18, RPL41, RPS17, SLC25A33, EIF4A2, RPS15, RPL3L, RPS12, RPS13, HSPB1, RPS10, RPS11, EEF1D, EIF5A2, UBA52, PABPC4, RPL27A, RPL35, RPS15A, RPL36, IGF2BP2, RPL37, RPL38, MTIF2, RPL39, RPS25, ARG1, RPS27, RPL30…	745	736	16650	2.58106580099212	9.44921918488717e-12	2.05391259555654e-13	2.8199664825479e-12
GOTERM_BP_FAT	GO:0043603~cellular amide metabolic process	103	12.9559748427673	1.44769950397244e-15	RPL17, RPL19, RPL14, PTGS2, CNDP1, SGMS2, RPL13, RBM3, RPLP2, PGAM2, FOXO3, SGMS1, RPL22L1, GSTM5, MTHFD1L, GSTM1, APP, GSTM4, RPLP0, RPL26L1, ERAP1, CPA3, RPL12, RPS27A, RPL36AL, RPL35A, F10, CHAC1, UGCG, RPS18, RPS17, SLC25A33, RPS15, RPS12, RPS13, HSPB1, RPS10, RPS11, UBA52, PABPC4, CLU, IGF2BP2, MTIF2, RPS25, ARG1, RPS27, RPS28, RPS29, RPL6, ARG2, RPL9, EIF3F, RPS20, RPS23, RPS24, EEF1A1, EEF…	745	994	16650	2.31584135686603	9.44921918488717e-12	2.01061389759616e-13	2.8199664825479e-12
GOTERM_BP_FAT	GO:1902582~single-organism intracellular transport	82	10.314465408805	1.47572935237116e-15	RPL17, RPL19, PTGS2, RPL14, RPL13, UCHL1, RPLP2, RTN2, RPS3, APP, HMOX1, RPLP0, C8ORF4, RPL26L1, ATP5L, IL1B, RPL12, RPS27A, ATP6, ATP5J, RPL35A, HSP90AA1, PRKAB2, RPS4X, NUPL2, RPS18, DACT1, RPL41, RPS17, JUN, RPS15, RPL3L, RPS12, RPS13, RPS10, RPS11, UBA52, SRI, RPL27A, RPL35, RPS15A, RPL36, KEAP1, ATP5G2, RPL37, RPL38, RPL39, RPS25, RPS27, RPL30, RPS28, RPS29, RPL32, RPL6, RPL31, XBP1, RPL9, R…	745	695	16650	2.63685963980493	9.44921918488717e-12	1.9684254226604e-13	2.8199664825479e-12
GOTERM_BP_FAT	GO:0009141~nucleoside triphosphate metabolic process	50	6.28930817610063	1.60450123803333e-15	LDHA, PGAM2, NDUFS5, UQCR10, UQCR11, ATP5L, MYC, ATP6, EDARADD, ATP5J, ND2, MYH3, FBP1, COX4I2, MYH4, MYH7, MYH6, PFKM, ACTN3, NDUFC1, MYH8, DDIT4, SLC25A33, UQCRH, PGM1, SURF1, ALDOA, PFKFB3, COX7B, PFKFB1, HK2, CYTB, ATP5G2, COX7A2L, HSPA1B, NDUFB1, NDUFB2, TPI1, ENO3, MYOG, ND6, GAPDH, ATP5J2, NDUFA3, AK1, NDUFA6, PARK7, GPI, COX3, PGK1	745	297	16650	3.76245678259101	1.01760821991093e-11	2.07722727907367e-13	3.04201108747293e-12
GOTERM_BP_FAT	GO:1901700~response to oxygen-containing compound	133	16.7295597484277	2.11281805505359e-15	MEF2C, LDHA, PTGS2, ROMO1, FOXO1, ANKRD1, SGMS1, FOXO3, MMP3, CXCL11, CXCL12, CXCL10, B2M, GOT2, APP, CTGF, GATA3, RPLP0, GAB1, PDE4B, SERPINE1, IL1B, CIB2, SPON2, IRS2, CRYAB, SOCS3, SOCS1, CST3, KRT13, ACTN2, PIM3, CDO1, IRS1, DDIT4, CD38, GLUL, SERPINF1, SLC25A33, RYR3, JUN, COL1A2, WFDC1, EFNA5, COL1A1, ATP6V1G3, TNFAIP3, SRI, RBP4, CAV1, PFKFB1, BCL2L1, TRIM72, SESN1, TIMP1, ARG1, P2RY4, JUN…	745	1466	16650	2.02756896820092	1.38103972702197e-11	2.76223488526739e-13	4.13002965160558e-12
GOTERM_BP_FAT	GO:0030239~myofibril assembly	22	2.76729559748428	2.84712007544471e-15	CAV3, MEF2A, MYL2, ACTA1, MYH3, LDB3, ACTN2, MYOZ1, MYOZ2, MYH6, ANKRD1, TTN, TPM1, KRT19, CFL2, KRT8, TMOD4, LMOD2, CASQ1, LMOD3, CASQ2, MYH10	745	53	16650	9.27694061035836	1.88984383697743e-11	3.70592445619877e-13	5.65103519534205e-12
GOTERM_BP_FAT	GO:0006941~striated muscle contraction	36	4.52830188679245	3.81790498817737e-15	ALDOA, SRI, CAV3, CAV1, MYL4, MYL2, TNNC2, TNNC1, MYL3, MYBPC3, MYL1, PGAM2, TTN, TPM1, CTGF, ARG2, PDE4B, CHRNA1, HRC, EHD3, DTNA, HSP90AA1, MYH3, MYH7, MYH6, ACTN3, MYH8, TNNI1, TNNI2, TNNT3, TNNT1, ATP2A1, KCNN2, SMPX, CASQ1, CASQ2	745	161	16650	4.99729042477802	2.47133424835511e-11	4.7528647684203e-13	7.38298311375729e-12
GOTERM_BP_FAT	GO:0044248~cellular catabolic process	140	17.6100628930818	1.31687948184705e-14	RPL17, RPL19, CNDP1, RPL14, RPL13, PGAM2, RPLP2, ZNRF3, FAH, GOT2, GSTM1, GSTM4, ISG15, RPLP0, PDE4B, RPL26L1, ERAP1, IL1B, RPL12, RPS27A, RPL35A, IRS2, PCBD1, CHAC1, CST3, CDO1, TAT, IRS1, RPS18, GLUL, RPS17, RPS15, BHMT, PGM1, RPS12, RNF24, RPS13, RPS10, RPS11, TNFAIP3, UBA52, CAV3, XDH, CAV1, CLU, PABPC4, KEAP1, TRIM72, ACAT1, TIMP3, TIMP1, RPS25, ARG1, RPS27, TPI1, RPS28, RPS29, RPL6, RPL9, R…	745	1616	16650	1.93617516114028	8.64966986924287e-11	1.63202784619898e-12	2.58570942435199e-11
GOTERM_BP_FAT	GO:0042278~purine nucleoside metabolic process	54	6.79245283018868	1.33206706216529e-14	LDHA, PGAM2, NDUFS5, UQCR10, UQCR11, ATP5L, MYC, EDARADD, ATP6, ATP5J, ND2, MYH3, COX4I2, FBP1, MYH4, MYH7, NDUFC1, MYH6, PFKM, ACTN3, MYH8, DDIT4, SLC25A33, UQCRH, PGM1, SURF1, ALDOA, PFKFB3, COX7B, PFKFB1, HK2, CYTB, ATP5G2, COX7A2L, HSPA1B, ACAT1, NDUFB1, NDUFB2, TPI1, ENO3, MYOG, ND6, GAPDH, ADSSL1, ATP5J2, NDUFA3, AK1, NDUFA6, MACROD1, PARK7, GPI, COX3, GAMT, PGK1	745	359	16650	3.3616870127685	8.72235617066508e-11	1.61526347852714e-12	2.60680366181987e-11
GOTERM_BP_FAT	GO:0006412~translation	76	9.55974842767296	1.52810793752543e-14	RPL17, RPL19, RPL14, RPL13, RBM3, CPEB4, RPLP2, RPL22L1, RPS3, ANG, RPLP0, PCBP2, RPL26L1, RPL12, RPS27A, RPL36AL, ZFP36, RPL35A, SLC25A6, RPS4X, RPS18, RPL41, RPS17, SLC25A33, EIF4A2, RPS15, RPS12, RPL3L, RPS13, HSPB1, RPS10, RPS11, EEF1D, EIF5A2, UBA52, PABPC4, RPL27A, RPL35, RPS15A, RPL36, IGF2BP2, RPL37, RPL38, MTIF2, RPL39, RPS25, RPS27, RPL30, RPS28, RPS29, RPL32, RPL6, RPL31, RPL9, RPL34, …	745	641	16650	2.64980263640076	1.00307095962648e-10	1.82376336255174e-12	2.99871238951255e-11
GOTERM_BP_FAT	GO:0051146~striated muscle cell differentiation	44	5.53459119496855	2.01516002607539e-14	CAV3, MEF2C, MEF2A, MYL2, UCHL1, ANKRD2, ANKRD1, SOX6, TRIM72, TTN, TPM1, CXCL10, XBP1, KRT8, CYP26B1, MYOG, SIK1, LMOD2, LMOD3, RBM24, ACTA1, MYH3, TBX5, EFNB2, MYF5, LDB3, MYOZ1, SMYD1, ACTN2, MYOZ2, MYH6, ACTN3, NEXN, FLNC, KRT19, BVES, CFL2, RYR1, TMOD4, CASQ1, CASQ2, KDM6B, SGCB, MYH10	745	250	16650	3.93342281879195	1.3228906858842e-10	2.36233255179741e-12	3.95461441371481e-11
GOTERM_BP_FAT	GO:0006518~peptide metabolic process	88	11.0691823899371	2.79976318535123e-14	RPL17, RPL19, CNDP1, RPL14, RPL13, RBM3, CPEB4, RPLP2, RPL22L1, GSTM5, RPS3, GSTM1, GSTM4, ANG, RPLP0, PCBP2, RPL26L1, ERAP1, CPA3, RPL12, RPS27A, RPL36AL, ZFP36, RPL35A, F10, CHAC1, SLC25A6, RPS4X, RPS18, RPL41, RPS17, SLC25A33, EIF4A2, RPS15, RPL3L, RPS12, RPS13, HSPB1, RPS10, RPS11, EEF1D, CTSH, EIF5A2, UBA52, CTSG, CLU, PABPC4, RPL27A, RPL35, RPS15A, RPL36, IGF2BP2, RPL37, RPL38, MTIF2, RPL39…	745	818	16650	2.40429267652319	1.83169479583967e-10	3.21354054477752e-12	5.47561995745127e-11
GOTERM_BP_FAT	GO:0006091~generation of precursor metabolites and energy	55	6.91823899371069	3.35358981512201e-14	LDHA, PGAM2, BNIP3, NDUFS5, UQCR10, UQCR11, COX17, MYC, RPS27A, EDARADD, IRS2, ND2, COX4I2, FBP1, PFKM, ACTN3, NDUFC1, IRS1, DDIT4, SLC25A33, UQCRH, PGM1, SURF1, UBA52, UGP2, ALDOA, PFKFB3, COX7B, PFKFB1, HK2, CYTB, COX7A2L, NDUFB1, NDUFB2, TPI1, SORBS1, ENO3, MYOG, GAPDH, ND6, PHLDA2, NDUFA3, COX7A1, NDUFA6, GYG1, NR4A3, ADIPOQ, PARK7, LEP, GPI, COX3, PYGM, GFPT2, COQ10B, PGK1	745	379	16650	3.24325760124666	2.19512630295071e-10	3.78475029094716e-12	6.56141807553468e-11
GOTERM_BP_FAT	GO:0046128~purine ribonucleoside metabolic process	53	6.66666666666667	3.69813639124264e-14	LDHA, PGAM2, NDUFS5, UQCR10, UQCR11, ATP5L, MYC, EDARADD, ATP6, ATP5J, ND2, MYH3, COX4I2, FBP1, MYH4, MYH7, NDUFC1, MYH6, PFKM, ACTN3, MYH8, DDIT4, SLC25A33, UQCRH, PGM1, SURF1, ALDOA, PFKFB3, COX7B, PFKFB1, HK2, CYTB, ATP5G2, COX7A2L, HSPA1B, ACAT1, NDUFB1, NDUFB2, TPI1, ENO3, MYOG, ND6, GAPDH, ADSSL1, ATP5J2, NDUFA3, AK1, NDUFA6, PARK7, GPI, COX3, GAMT, PGK1	745	356	16650	3.32723776487444	2.42045383735956e-10	4.10249612059488e-12	7.23532345148215e-11
GOTERM_BP_FAT	GO:0072594~establishment of protein localization to organelle	77	9.68553459119497	3.80080347359852e-14	RPL17, RPL19, PTGS2, RPL14, MYBPC1, RPL13, RPLP2, RPS3, DYNLL2, RPLP0, C8ORF4, RPL26L1, IL1B, RPL12, RPS27A, RPL35A, HSP90AA1, HIST1H1B, SLC25A6, UGCG, GZMB, RPS4X, RPS18, DACT1, RPL41, RPS17, JUN, RPS15, RPS12, RPL3L, RPS13, RPS10, RPS11, TNFAIP3, UBA52, SEC61G, SRI, HK2, RPL27A, RPL35, RPS15A, RPL36, KEAP1, RPL37, RPL38, RPL39, RPS25, RPS27, RPL30, RPS28, RPS29, RPL32, RPL6, RPL31, XBP1, RPL9, …	745	666	16650	2.58389261744966	2.48587150863955e-10	4.14313028329616e-12	7.43072270381617e-11
GOTERM_BP_FAT	GO:0043043~peptide biosynthetic process	77	9.68553459119497	4.09515337284848e-14	RPL17, RPL19, RPL14, RPL13, RBM3, CPEB4, RPLP2, RPL22L1, RPS3, ANG, RPLP0, PCBP2, RPL26L1, RPL12, RPS27A, RPL36AL, ZFP36, RPL35A, CHAC1, SLC25A6, RPS4X, RPS18, RPL41, RPS17, SLC25A33, EIF4A2, RPS15, RPS12, RPL3L, RPS13, HSPB1, RPS10, RPS11, EEF1D, EIF5A2, UBA52, PABPC4, RPL27A, RPL35, RPS15A, RPL36, IGF2BP2, RPL37, RPL38, MTIF2, RPL39, RPS25, RPS27, RPL30, RPS28, RPS29, RPL32, RPL6, RPL31, RPL9, …	745	667	16650	2.58001871547448	2.68212452247951e-10	4.39692726672547e-12	8.01803068384288e-11
GOTERM_BP_FAT	GO:0010035~response to inorganic substance	61	7.67295597484277	1.61236861977565e-13	MEF2C, LDHA, MEF2A, PTGS2, TNNC1, FOXO1, PGAM2, BNIP3, FOXO3, HVCN1, MMP3, TTN, RPS3, B2M, FOS, APP, RPLP0, HMOX1, RHOB, MYC, ICAM1, ACTA1, CRYAB, CST3, FBP1, CYB5A, TAT, GPR37L1, SERPINF1, JUN, RYR3, COL1A1, CA2, TNFAIP3, CASQ2, KDM6B, CAV1, CYTB, ARG1, SLC30A1, KRT8, JUND, MYOG, CCS, ND6, TXNIP, CRIP1, EEF1A2, HBA2, SPARC, NR4A3, PARK7, GPI, CDKN1B, GPR37, DUSP1, PON1, AREG, KLF2, IGFBP2, KLF4	745	469	16650	2.90679870064824	1.05540509665047e-09	1.70227165696701e-11	3.15480974677484e-10
GOTERM_BP_FAT	GO:0055002~striated muscle cell development	31	3.89937106918239	1.96652985472523e-13	CAV3, MEF2A, MYL2, UCHL1, ANKRD1, TTN, TPM1, KRT8, MYOG, LMOD2, LMOD3, ACTA1, MYH3, MYF5, LDB3, ACTN2, MYOZ1, MYOZ2, MYH6, ACTN3, FLNC, NEXN, KRT19, BVES, CFL2, RYR1, TMOD4, CASQ1, CASQ2, MYH10, SGCB	745	135	16650	5.13199105145414	1.28727439818732e-09	2.04328776121088e-11	3.84792198104833e-10
GOTERM_BP_FAT	GO:0014706~striated muscle tissue development	51	6.41509433962264	2.79196872751255e-13	CAV3, MEF2C, RBP4, CAV1, MEF2A, MYL2, USP2, TNNC1, MYL3, MYBPC3, ANKRD2, ANKRD1, DCN, SOX6, TTN, TPM1, ALDH1A2, FOS, CYP26B1, MYOG, SIK1, CHRNA1, GPC1, COL11A1, EGR1, KLF5, ACTA1, TBX5, EFNB2, MYF5, MYLPF, ACTN2, SMYD1, MYH7, ACTN3, MYH6, NEXN, TNNI1, EYA1, BVES, ATF3, NUPR1, SGCG, XIRP2, CFL2, KLHL31, RYR1, CASQ1, KDM6B, MYH10, SGCB	745	350	16650	3.25656759348035	1.82806048076856e-09	2.85634849106486e-11	5.46451772720502e-10
GOTERM_BP_FAT	GO:0044802~single-organism membrane organization	89	11.1949685534591	2.81187887603215e-13	RPL17, RPL19, RPL14, GLDN, GRIK2, RPL13, RPLP2, BNIP3, RPS3, CXCR4, DYNLL2, RPLP0, RPL26L1, RPL12, MYC, RPS27A, F11R, RPL35A, HSP90AA1, MYH2, ACTN2, GZMB, NUPL2, RPS4X, TRDN, RPS18, KRT18, RPL41, RPS17, RPS15, RPL3L, RPS12, RPS13, RPS10, RPS11, EMP2, UBA52, CAV3, CAV1, CLU, HK2, RPL27A, RPL35, RPS15A, RPL36, RPL37, BCL2L1, HSPA1B, RPL38, TRIM72, RPL39, RPS25, RPS27, RPL30, RPS28, RPS29, SORBS1, R…	745	866	16650	2.29683649270735	1.84114401502455e-09	2.83253420718665e-11	5.50359757767183e-10
GOTERM_BP_FAT	GO:0072358~cardiovascular system development	94	11.8238993710692	3.59762214789011e-13	MEF2C, SAT1, MEF2A, PTGS2, TNNC1, MYBPC3, FOXO1, CXCR2, ANKRD1, TTN, CXCL10, CTGF, ANG, GATA3, HMOX1, GAB1, SERPINE1, ERAP1, RHOB, IL1B, SIK1, COX17, COL11A1, ERRFI1, CYR61, EGR1, SOCS3, ACTA2, EFNB2, MMP19, ACTN2, MYH7, SYNJ2BP, MYH6, NEXN, EYA1, BVES, SERPINF1, SGCG, EREG, XIRP2, BTG1, SERPINF2, F3, JUN, RYR1, COL1A2, HSPB1, ADAMTS1, COL1A1, TNFAIP3, EMP2, CTSH, KDM6B, SGCB, CAV3, XDH, SRI, RBP…	745	945	16650	2.2230744646852	2.35503616607957e-09	3.56823459668476e-11	7.03981317684566e-10
GOTERM_BP_FAT	GO:0072359~circulatory system development	94	11.8238993710692	3.59762214789011e-13	MEF2C, SAT1, MEF2A, PTGS2, TNNC1, MYBPC3, FOXO1, CXCR2, ANKRD1, TTN, CXCL10, CTGF, ANG, GATA3, HMOX1, GAB1, SERPINE1, ERAP1, RHOB, IL1B, SIK1, COX17, COL11A1, ERRFI1, CYR61, EGR1, SOCS3, ACTA2, EFNB2, MMP19, ACTN2, MYH7, SYNJ2BP, MYH6, NEXN, EYA1, BVES, SERPINF1, SGCG, EREG, XIRP2, BTG1, SERPINF2, F3, JUN, RYR1, COL1A2, HSPB1, ADAMTS1, COL1A1, TNFAIP3, EMP2, CTSH, KDM6B, SGCB, CAV3, XDH, SRI, RBP…	745	945	16650	2.2230744646852	2.35503616607957e-09	3.56823459668476e-11	7.03981317684566e-10
GOTERM_BP_FAT	GO:0060537~muscle tissue development	52	6.54088050314465	4.77517103964414e-13	CAV3, MEF2C, RBP4, ZFAND5, CAV1, MEF2A, MYL2, USP2, TNNC1, MYL3, MYBPC3, ANKRD2, ANKRD1, DCN, SOX6, TTN, TPM1, ALDH1A2, FOS, CYP26B1, MYOG, SIK1, CHRNA1, COL11A1, GPC1, EGR1, KLF5, ACTA1, TBX5, EFNB2, MYF5, MYLPF, ACTN2, SMYD1, MYH7, ACTN3, MYH6, NEXN, TNNI1, EYA1, BVES, ATF3, NUPR1, SGCG, XIRP2, CFL2, KLHL31, RYR1, CASQ1, KDM6B, MYH10, SGCB	745	367	16650	3.16661485287932	3.12623782416921e-09	4.66602312343412e-11	9.34508026517733e-10
GOTERM_BP_FAT	GO:0030029~actin filament-based process	75	9.43396226415094	5.14047359350299e-13	MEF2C, MEF2A, TNNC2, PDLIM7, MYBPC2, MYBPC1, TNNC1, F2RL1, MYBPC3, IQGAP2, ANKRD1, TTN, PRKG1, SDC4, CXCL12, DES, CTGF, ANG, PDE4B, ZYX, LMOD2, LMOD3, ICAM1, F11R, ACTA1, MYH3, MYH2, LDB3, MYH4, ACTN2, MYH7, ACTN3, MYH6, MYH8, TNNT3, RND3, KRT19, TNNT1, SERPINF2, XIRP2, CFL2, EFNA5, PDE4DIP, CASQ1, EMP2, CASQ2, SPTB, ALDOA, CAV3, SRI, CAV1, MYL4, MYL2, PLEK2, CNN3, MYL3, MYL1, TAC1, TPM1, TPM4, C…	745	672	16650	2.49430728667306	3.36537575584828e-09	4.94908558579255e-11	1.00599528707335e-09
GOTERM_BP_FAT	GO:0006979~response to oxidative stress	54	6.79245283018868	6.1106723138017e-13	LDHA, PTGS2, ANKRD2, BNIP3, ROMO1, FOXO1, PDLIM1, FOXO3, MMP3, RPS3, FOS, APP, HMOX1, GAB1, RHOB, GPX8, CRYAB, CST3, TAT, GPR37L1, CD38, PYCR2, BTG1, PRDX6, JUN, HSPB1, CA3, COL1A1, TNFAIP3, KDM6B, MCL1, HSPA1B, TPM1, SESN1, ANGPTL7, ARG1, XBP1, CCS, ND6, TXNIP, NDUFA6, NR4A2, HBA2, NR4A3, ADIPOQ, PARK7, GPR37, DUSP1, FBLN5, HEBP2, PON2, AREG, KLF2, KLF4	745	394	16650	3.06305999386775	4.00065403027838e-09	5.79805092826291e-11	1.19588783320523e-09
GOTERM_BP_FAT	GO:0055001~muscle cell development	32	4.0251572327044	6.19671911510123e-13	CAV3, MEF2A, MYL2, UCHL1, ANKRD1, TTN, TPM1, KRT8, MYOG, LMOD2, LMOD3, ACTA1, MYH3, MYF5, LDB3, ACTN2, MYOZ1, MYOZ2, MYH6, ACTN3, FLNC, NEXN, KRT19, BVES, SGCG, CFL2, RYR1, TMOD4, CASQ1, CASQ2, MYH10, SGCB	745	150	16650	4.76778523489933	4.05734934538771e-09	5.79620795804203e-11	1.21284093879126e-09
GOTERM_BP_FAT	GO:0009119~ribonucleoside metabolic process	53	6.66666666666667	8.67199647702818e-13	LDHA, PGAM2, NDUFS5, UQCR10, UQCR11, ATP5L, MYC, EDARADD, ATP6, ATP5J, ND2, MYH3, COX4I2, FBP1, MYH4, MYH7, NDUFC1, MYH6, PFKM, ACTN3, MYH8, DDIT4, SLC25A33, UQCRH, PGM1, SURF1, ALDOA, PFKFB3, COX7B, PFKFB1, HK2, CYTB, ATP5G2, COX7A2L, HSPA1B, ACAT1, NDUFB1, NDUFB2, TPI1, ENO3, MYOG, ND6, GAPDH, ADSSL1, ATP5J2, NDUFA3, AK1, NDUFA6, PARK7, GPI, COX3, GAMT, PGK1	745	385	16650	3.07661466050728	5.67752700408874e-09	7.99651456162565e-11	1.69714242659325e-09
GOTERM_BP_FAT	GO:0034470~ncRNA processing	55	6.91823899371069	9.55081708532188e-13	RPL17, RPL19, RPL14, RPL13, RPLP2, RPS3, RPLP0, RPL26L1, RPL12, RPS27A, RPL35A, RPS4X, RPS18, RPL41, RPS17, RIOK3, RPS15, RPS12, RPL3L, RPS13, RPS10, RPS11, UBA52, RPL35, RPL27A, RPS15A, RPL36, RPL37, RPL38, RPL39, RPS25, RPL30, RPS27, RPS28, RPS29, RPL32, RPL6, RPL31, RPL34, RPL9, RPS20, RPS23, RPS24, PNO1, RPL26, RPS9, RPL27, RPS8, RPS7, RPL29, RPL23, RPL22, RPL13A, RPL21, RPL37A	745	411	16650	2.99074119433694	6.25320251135264e-09	8.68500826811669e-11	1.86922699541014e-09
GOTERM_BP_FAT	GO:1902580~single-organism cellular localization	103	12.9559748427673	1.03587799818834e-12	RPL17, RPL19, RPL14, PTGS2, GRIK2, RPL13, RPLP2, APP, RPLP0, C8ORF4, RPL26L1, IL1B, RPL12, RPS27A, ATP6, F11R, RPL35A, PRKAB2, ACTN2, NUPL2, RPS18, KRT18, RPS17, JUN, RPS15, RPS12, RPS13, RPS10, RPS11, EMP2, UBA52, CAV3, SRI, CAV1, KEAP1, BCL2L1, RPS25, RPS27, RPS28, RPS29, RPL6, RPL9, RPS20, AXIN2, STX11, RPS23, RPS24, ATP5J2, RPS9, S100A10, NR4A3, RPS8, RPS7, PKP3, ATP2A1, SPTBN1, SYT16, RPL37A…	745	1102	16650	2.08888049793542	6.7816319226921e-09	9.28990218085346e-11	2.02718952735381e-09
GOTERM_BP_FAT	GO:0044057~regulation of system process	62	7.79874213836478	1.15756914615313e-12	MEF2A, PTGS2, TNNC2, TNNC1, F2RL1, MYBPC3, PRKG1, DES, SLN, CTGF, HMOX1, PDE4B, IL1B, ERRFI1, ICAM1, SGK1, HSP90AA1, MYH7, MYH6, ACTN3, CACNG1, TRDN, TNNT3, CD38, TNNT1, BVES, RYR3, HSPB7, RYR1, CASQ1, EMP2, CASQ2, SRI, FXYD1, CAV3, CAV1, MYL4, CCK, MYL2, MYL3, SRL, TAC1, TPM1, ANXA6, C1QTNF1, MYBPH, MYOG, EHD3, HRC, MAG, LMCD1, NR4A3, TRIM63, ADIPOQ, CACNA1S, TNNI1, TNNI2, LEP, ATP2A1, KCNN2, HB…	745	504	16650	2.74928092042186	7.57827378627951e-09	1.02409081215171e-10	2.26532126390566e-09
GOTERM_BP_FAT	GO:0009116~nucleoside metabolic process	55	6.91823899371069	1.16741886005959e-12	LDHA, PGAM2, NDUFS5, UQCR10, UQCR11, ATP5L, MYC, EDARADD, ATP6, ATP5J, ND2, MYH3, COX4I2, FBP1, MYH4, MYH7, NDUFC1, MYH6, PFKM, ACTN3, MYH8, DDIT4, SLC25A33, UQCRH, PGM1, SURF1, ALDOA, PFKFB3, COX7B, PFKFB1, HK2, DPYS, CYTB, ATP5G2, COX7A2L, HSPA1B, ACAT1, NDUFB1, NDUFB2, TPI1, ENO3, MYOG, ND6, GAPDH, ADSSL1, ATP5J2, NDUFA3, AK1, NDUFA6, MACROD1, PARK7, GPI, COX3, GAMT, PGK1	745	413	16650	2.97625818613192	7.64296459454528e-09	1.01906150185016e-10	2.28466134899463e-09
GOTERM_BP_FAT	GO:0031032~actomyosin structure organization	31	3.89937106918239	2.06548266175512e-12	CAV3, MEF2A, MYL2, CNN3, TAC1, ANKRD1, TTN, SDC4, TPM1, SORBS1, CTGF, KRT8, ZYX, LMOD2, LMOD3, F11R, ACTA1, MYH3, LDB3, S100A10, ACTN2, MYOZ1, MYOZ2, MYH6, KRT19, SERPINF2, CFL2, TMOD4, CASQ1, CASQ2, MYH10	745	147	16650	4.71305300643747	1.35225594055655e-08	1.77928449751619e-10	4.04221101035773e-09
GOTERM_BP_FAT	GO:0090257~regulation of muscle system process	36	4.52830188679245	2.48052770501826e-12	CAV3, SRI, MEF2A, CAV1, MYL2, TNNC2, PTGS2, TNNC1, MYL3, SRL, MYBPC3, PRKG1, TPM1, ANXA6, SLN, CTGF, PDE4B, MYBPH, MYOG, ERRFI1, HRC, EHD3, HSP90AA1, LMCD1, MYH7, NR4A3, ACTN3, TRIM63, TNNI1, TNNI2, TNNT3, TNNT1, ATP2A1, CASQ1, CASQ2, KLF4	745	198	16650	4.06345332519829	1.62403002157419e-08	2.10912953768627e-10	4.85460560639694e-09
GOTERM_BP_FAT	GO:0061024~membrane organization	97	12.2012578616352	3.03804236205867e-12	RPL17, RPL19, GLDN, RPL14, GRIK2, RPL13, F2RL1, BNIP3, RPLP2, MBP, RPS3, CXCR4, DYNLL2, RPLP0, RPL26L1, IGLL1, RPL12, MYC, RPS27A, F11R, RPL35A, HSP90AA1, MYH2, ACTN2, GZMB, NUPL2, RPS4X, TRDN, RPS18, KRT18, SGCG, RPL41, RPS17, RPS15, RPL3L, RPS12, RPS13, RPS10, RPS11, EMP2, UBA52, SGCA, SGCB, CAV3, CAV1, CLU, HK2, RPL27A, RPL35, RPS15A, RPL36, RPL37, BCL2L1, HSPA1B, RPL38, TRIM72, RPL39, RPS25, …	745	1027	16650	2.1108591518922	1.98898792991287e-08	2.5499846678656e-10	5.94555515931461e-09
GOTERM_BP_FAT	GO:0006928~movement of cell or subcellular component	143	17.9874213836478	4.43197566228529e-12	MEF2C, PTGS2, TNNC2, TNNC1, F2RL1, PRKG1, CXCL11, TTN, CXCL12, MMP1, CXCL10, SLC7A7, APP, CTGF, GATA3, SERPINE1, GAB1, PDE4B, IL1B, SPON2, LGI1, S100A2, MATN2, F11R, IRS2, F10, MYH3, EFNB2, MYH2, MYH4, MYH7, ACTN2, MYH6, SYNJ2BP, ACTN3, CERCAM, MYH8, DDIT4, TNNT3, TNNT1, SERPINF1, HAS1, F3, JUN, COL1A2, HSPB1, EFNA5, COL1A1, EMP2, SPTB, SRI, CAV3, ZFAND5, MYL4, CAV1, OLFM4, MYL2, MYL3, TNFRSF12A,…	745	1795	16650	1.78044904750332	2.90163710836566e-08	3.67295860392858e-10	8.67368399326551e-09
GOTERM_BP_FAT	GO:1901657~glycosyl compound metabolic process	55	6.91823899371069	9.13974386489261e-12	LDHA, PGAM2, NDUFS5, UQCR10, UQCR11, ATP5L, MYC, EDARADD, ATP6, ATP5J, ND2, MYH3, COX4I2, FBP1, MYH4, MYH7, NDUFC1, MYH6, PFKM, ACTN3, MYH8, DDIT4, SLC25A33, UQCRH, PGM1, SURF1, ALDOA, PFKFB3, COX7B, PFKFB1, HK2, DPYS, CYTB, ATP5G2, COX7A2L, HSPA1B, ACAT1, NDUFB1, NDUFB2, TPI1, ENO3, MYOG, ND6, GAPDH, ADSSL1, ATP5J2, NDUFA3, AK1, NDUFA6, MACROD1, PARK7, GPI, COX3, GAMT, PGK1	745	435	16650	2.8257347836149	5.98375421434483e-08	7.47969353120936e-10	1.78868586608871e-08
GOTERM_BP_FAT	GO:0010243~response to organonitrogen compound	80	10.062893081761	1.0826197753239e-11	MEF2C, LDHA, PTGS2, CPEB4, FOXO1, HLCS, ZEB1, FOXO3, CXCL12, FOS, APP, CTGF, HMOX1, RPLP0, PDE4B, GAB1, IL1B, CIB2, CHRNA1, MYC, ERRFI1, GHR, EGR1, ICAM1, IRS2, HSP90AA1, SOCS3, MMP19, SOCS1, ACTN2, CDO1, IRS1, NLRP1, EREG, BTG1, SLC25A33, JUN, RYR3, COL1A2, RYR1, NAIP, ATP6V1G3, CA2, COL1A1, TNFAIP3, CASQ2, CAV1, CREM, PFKFB1, TAC1, CYTB, ASNS, BCL2L1, TRIM72, SESN1, TIMP1, ARG1, SORBS1, XBP1, J…	745	789	16650	2.26605762114987	7.08793174153399e-08	8.75053363103007e-10	2.11875073041767e-08
GOTERM_BP_FAT	GO:0006605~protein targeting	74	9.30817610062893	1.12710442991097e-11	RPL17, RPL19, PTGS2, RPL14, MYBPC1, RPL13, RPLP2, RPS3, RPLP0, C8ORF4, RPL26L1, IL1B, RPL12, RPS27A, RPL35A, HSP90AA1, SLC25A6, UGCG, SYNJ2BP, RPS4X, RPS18, DACT1, RPL41, RPS17, JUN, RPS15, RPS12, RPL3L, RPS13, RPS10, RPS11, UBA52, SEC61G, SRI, RPL27A, RPL35, RPS15A, RPL36, KEAP1, RPL37, RPL38, RPL39, RPS25, RPS27, RPL30, RPS28, RPS29, RPL32, RPL6, RPL31, XBP1, RPL9, RPL34, RPS20, AXIN2, RPS23, E…	745	701	16650	2.35923752261869	7.37918572912832e-08	8.9990070950563e-10	2.20581330978575e-08
GOTERM_BP_FAT	GO:0042692~muscle cell differentiation	49	6.16352201257862	1.312901382098e-11	MEF2C, MEF2A, UCHL1, ANKRD2, ZEB1, ANKRD1, TTN, CXCL10, LMOD2, SIK1, LMOD3, ACTA1, MYH3, EFNB2, LDB3, ACTN2, MYH6, ACTN3, FLNC, NEXN, KRT19, BVES, EREG, SGCG, BTG1, CFL2, RYR1, CASQ1, CASQ2, KDM6B, SGCB, CAV3, MYL2, SOX6, TRIM72, TCF7L2, TPM1, XBP1, CYP26B1, KRT8, MYOG, RBM24, TBX5, MYF5, MYOZ1, SMYD1, MYOZ2, TMOD4, MYH10	745	362	16650	3.02513997552746	8.59559089461115e-08	1.03561337283509e-09	2.56942578324981e-08
GOTERM_BP_FAT	GO:0022613~ribonucleoprotein complex biogenesis	58	7.29559748427673	1.44876537684311e-11	RPL17, RPL19, RPL14, RPL13, RPLP2, RPS3, RPLP0, RPL26L1, RPL12, RPS27A, RPL35A, RPS4X, RPS18, RPL41, RPS17, RIOK3, RPS15, RPS12, RPL3L, RPS13, RPS10, RPS11, SNRPF, UBA52, RPL35, RPL27A, RPS15A, RPL36, RPL37, RPL38, RPL39, RPS25, RPS27, RPL30, RPS28, RPS29, RPL32, RPL6, RPL31, RPL34, RPL9, EIF3F, RSL24D1, RPS20, RPS23, RPS24, PNO1, RPL26, RPS9, RPL27, RPS8, RPS7, RPL29, RPL23, RPL13A, RPL22, RPL21…	745	480	16650	2.7005033557047	9.48505307629688e-08	1.12917308836558e-09	2.83530754430217e-08
GOTERM_BP_FAT	GO:0009057~macromolecule catabolic process	105	13.2075471698113	3.40406125432896e-11	RPL17, RPL19, RPL14, RPL13, RPLP2, FOXO1, ZNRF3, ISG15, RPLP0, RPL26L1, IL1B, RPL12, RPS27A, RPL35A, CST3, RPS18, RPS17, RPS15, PGM1, RPS12, RPS13, RNF24, RPS10, RPS11, TNFAIP3, UBA52, CAV3, CAV1, PABPC4, CLU, KEAP1, TRIM72, TIMP3, CHIT1, TIMP1, RPS25, RPS27, RPS28, RPS29, RPL6, RPL9, RPS20, RPS23, RPS24, GABARAPL2, RPS9, RPS8, RPS7, PSMB9, LYVE1, CDKN1B, PLK2, RPL37A, UCHL1, BNIP3, SDC4, RPS3, R…	745	1201	16650	1.95390865553873	2.22864170784653e-07	2.62193167177571e-09	6.66193877840726e-08
GOTERM_BP_FAT	GO:0044085~cellular component biogenesis	200	25.1572327044025	8.14840641232521e-11	MEF2C, RPL17, MEF2A, RPL19, RPL14, RPL13, RPLP2, APP, CTGF, RPLP0, RPL26L1, RPL12, F11R, PCBD1, CRYAB, MYH3, MYH6, RPS18, GLUL, KRT19, RPS17, HAS1, SERPINF2, JUN, RYR3, RPS15, RPS12, RPS13, RPS10, PDE4DIP, EFNA5, RPS11, PMP22, SURF1, ALDOA, TPPP3, OLFM4, HSPA1B, ACAT1, CD74, RPS25, ARG1, CDC42EP2, LAMB3, RPS27, RPS28, RPS29, RPS20, RPS23, RPS24, KLF5, TMEM120A, S100A10, RPS9, HBA2, MYOZ1, MYOZ2, …	745	2914	16650	1.53390482419977	5.33475878916612e-07	6.20320950162068e-09	1.59468627192183e-07
GOTERM_BP_FAT	GO:0010033~response to organic substance	194	24.4025157232704	1.57369950396865e-10	MEF2C, LDHA, PTGS2, AQP4, SGMS1, B2M, GOT2, APP, ISG15, HTRA1, CTGF, RPLP0, GAB1, SERPINE1, CHRNA1, F11R, CRYAB, KRT13, PIM3, MYH6, CD38, GLUL, KRT18, SERPINF1, HAS1, SERPINF2, F3, JUN, RYR3, RYR1, WFDC1, EFNA5, ATP6V1G3, RBP4, PFKFB1, BCL2L1, HSPA1B, SERPINH1, ACAT1, CD74, ARG1, SPP1, KLF5, CRIP1, PON1, RGS8, AREG, KLF2, KLF4, CPEB4, ZEB1, SIK1, MYC, ERRFI1, CYR61, GHR, ZFP36, ICAM1, ACTA1, MMP1…	745	2822	16650	1.53639429411289	1.03030017117867e-06	1.18425367290342e-08	3.07981307123839e-07
GOTERM_BP_FAT	GO:0009719~response to endogenous stimulus	123	15.4716981132075	2.51708922825449e-10	MEF2C, LDHA, PTGS2, LMO3, FOXO1, ANKRD1, FOXO3, CXCL12, APP, HTRA1, CTGF, GATA3, RPLP0, GAB1, PDE4B, IL1B, CIB2, CHRNA1, RPS27A, F11R, IRS2, SOCS3, SOCS1, ACTN2, MYH6, CDO1, TAT, IRS1, DDIT4, CD38, SERPINF1, SLC25A33, HAS1, RYR3, JUN, RYR1, COL1A2, EFNA5, COL1A1, ATP6V1G3, TNFAIP3, UBA52, CAV3, CAV1, PFKFB1, SOX6, BCL2L1, TRIM72, ACAT1, SESN1, TIMP1, ARG1, P2RY4, JUND, SPP1, KLF5, EEF1A1, NR4A2, …	745	1548	16650	1.77579210238801	1.64793665324847e-06	1.87265681850235e-08	4.92607743485252e-07
GOTERM_BP_FAT	GO:0006096~glycolytic process	19	2.38993710691824	2.84142440079768e-10	ALDOA, LDHA, PFKFB3, PFKFB1, HK2, FBP1, PGAM2, ACTN3, PFKM, DDIT4, GPI, TPI1, PGM1, ENO3, MYOG, PGK1, MYC, GAPDH, EDARADD	745	65	16650	6.53278265358802	1.86027913440245e-06	2.09020319941189e-08	5.56082058178475e-07
GOTERM_BP_FAT	GO:0072521~purine-containing compound metabolic process	62	7.79874213836478	2.95207413303496e-10	LDHA, PGAM2, GABBR2, CXCL11, CXCL10, TTR, NDUFS5, UQCR10, UQCR11, PDE4B, ATP5L, MYC, EDARADD, ATP6, ATP5J, ND2, MYH3, COX4I2, FBP1, MYH4, MYH7, NDUFC1, ACTN3, MYH6, PFKM, MYH8, DDIT4, PTHLH, SLC25A33, UQCRH, PGM1, SURF1, ALDOA, XDH, PFKFB3, COX7B, PFKFB1, HK2, CYTB, ATP5G2, COX7A2L, HSPA1B, ACAT1, NDUFB1, NDUFB2, TPI1, ENO3, MYOG, ND6, GAPDH, ADSSL1, ATP5J2, NDUFA3, NDUFA6, AK1, MACROD1, PARK7, A…	745	575	16650	2.40980449372629	1.9327210725173e-06	2.1474699130053e-08	5.77736702922493e-07
GOTERM_BP_FAT	GO:0008015~blood circulation	57	7.16981132075472	3.36498715079106e-10	MEF2A, PTGS2, TNNC1, F2RL1, MYBPC3, CXCR2, TTN, PRKG1, CXCL12, CXCL10, DES, CTGF, HMOX1, PDE4B, CPA3, ERAP1, ICAM1, F11R, SGK1, HSP90AA1, ACTA2, MYH7, MYH6, CACNG1, TRDN, CD38, BVES, SGCG, SERPINF2, RYR3, HSPB7, COL1A2, RYR1, CASQ1, EMP2, CASQ2, CTSG, SRI, FXYD1, CAV3, CAV1, MYL4, MYL2, MYL3, MYL1, TAC1, TPM1, EHD3, HRC, ADIPOQ, CACNA1S, TNNI1, TNNI2, LEP, ATP2A1, KCNN2, HBEGF	745	506	16650	2.5175743427859	2.20305467890647e-06	2.42094184699226e-08	6.58545995513293e-07
GOTERM_BP_FAT	GO:0009150~purine ribonucleotide metabolic process	58	7.29559748427673	3.37740814179541e-10	LDHA, PGAM2, GABBR2, CXCL11, CXCL10, NDUFS5, UQCR10, UQCR11, PDE4B, ATP5L, MYC, EDARADD, ATP6, ATP5J, ND2, MYH3, COX4I2, FBP1, MYH4, MYH7, NDUFC1, MYH6, PFKM, ACTN3, MYH8, DDIT4, PTHLH, SLC25A33, UQCRH, PGM1, SURF1, ALDOA, PFKFB3, COX7B, PFKFB1, HK2, CYTB, ATP5G2, COX7A2L, HSPA1B, ACAT1, NDUFB1, NDUFB2, TPI1, ENO3, MYOG, ND6, GAPDH, ADSSL1, ATP5J2, NDUFA3, AK1, NDUFA6, PARK7, AMPD1, GPI, COX3, PG…	745	520	16650	2.4927723283428	2.21118680443499e-06	2.40346654800661e-08	6.60976884336861e-07
GOTERM_BP_FAT	GO:0006757~ATP generation from ADP	19	2.38993710691824	3.74596340700044e-10	ALDOA, LDHA, PFKFB3, PFKFB1, HK2, FBP1, PGAM2, ACTN3, PFKM, DDIT4, GPI, TPI1, PGM1, ENO3, MYOG, PGK1, MYC, GAPDH, EDARADD	745	66	16650	6.43380109823063	2.4524793222902e-06	2.63707773395794e-08	7.33105109951282e-07
GOTERM_BP_FAT	GO:0046031~ADP metabolic process	20	2.51572327044025	3.79287536618222e-10	ALDOA, LDHA, PFKFB3, AK1, PFKFB1, HK2, FBP1, PGAM2, ACTN3, PFKM, DDIT4, GPI, TPI1, PGM1, ENO3, MYOG, PGK1, MYC, GAPDH, EDARADD	745	74	16650	6.04026845637584	2.48319211637593e-06	2.64169698338534e-08	7.42285910515506e-07
GOTERM_BP_FAT	GO:1901698~response to nitrogen compound	83	10.440251572327	3.80352228156341e-10	MEF2C, LDHA, PTGS2, CPEB4, FOXO1, HLCS, ZEB1, FOXO3, MMP3, CXCL12, GSTM1, FOS, APP, CTGF, HMOX1, RPLP0, PDE4B, GAB1, IL1B, CIB2, CHRNA1, MYC, ERRFI1, GHR, EGR1, ICAM1, IRS2, HSP90AA1, SOCS3, MMP19, SOCS1, ACTN2, CDO1, IRS1, NLRP1, EREG, BTG1, SLC25A33, JUN, RYR3, RYR1, COL1A2, NAIP, ATP6V1G3, CA2, COL1A1, TNFAIP3, CASQ2, CAV1, CREM, PFKFB1, TAC1, CYTB, ASNS, BCL2L1, TRIM72, SESN1, TIMP1, ARG1, SO…	745	895	16650	2.07258820441678	2.49016271536284e-06	2.62122713534652e-08	7.44369599292583e-07
GOTERM_BP_FAT	GO:0044265~cellular macromolecule catabolic process	88	11.0691823899371	3.99999133657617e-10	RPL17, RPL19, RPL14, RPL13, UCHL1, RPLP2, BNIP3, ZNRF3, RPS3, RMND5A, ISG15, RPLP0, PCBP2, RPL26L1, RPL12, GPC1, RPS27A, ZFP36, RPL35A, HERC6, CST3, CTSS, RPS4X, RFWD2, RPS18, DACT1, RPL41, RPS17, EIF4A2, CTSO, RPS15, RPL3L, RPS12, RPS13, RNF24, RPS10, RPS11, TNFAIP3, CTSH, UBA52, CAV3, CAV1, USP2, CLU, PABPC4, RPL27A, RPL35, RPS15A, RPL36, KEAP1, RPL37, RPL38, TRIM72, RPL39, TRIB1, UBE2R2, RPS25…	745	976	16650	2.01507316536473	2.61879097329665e-06	2.7279107972511e-08	7.82819731259821e-07
GOTERM_BP_FAT	GO:0045214~sarcomere organization	14	1.76100628930818	4.03567565650201e-10	CAV3, KRT19, CFL2, MYH3, KRT8, LDB3, ACTN2, ANKRD1, MYH6, LMOD2, TTN, CASQ1, TPM1, CASQ2	745	32	16650	9.77768456375839	2.6421530159304e-06	2.72387264965701e-08	7.89803222822627e-07
GOTERM_BP_FAT	GO:0003013~circulatory system process	57	7.16981132075472	4.52994374393227e-10	MEF2A, PTGS2, TNNC1, F2RL1, MYBPC3, CXCR2, TTN, PRKG1, CXCL12, CXCL10, DES, CTGF, HMOX1, PDE4B, CPA3, ERAP1, ICAM1, F11R, SGK1, HSP90AA1, ACTA2, MYH7, MYH6, CACNG1, TRDN, CD38, BVES, SGCG, SERPINF2, RYR3, HSPB7, COL1A2, RYR1, CASQ1, EMP2, CASQ2, CTSG, SRI, FXYD1, CAV3, CAV1, MYL4, MYL2, MYL3, MYL1, TAC1, TPM1, EHD3, HRC, ADIPOQ, CACNA1S, TNNI1, TNNI2, LEP, ATP2A1, KCNN2, HBEGF	745	510	16650	2.49782866166601	2.96575006897282e-06	3.02628002657457e-08	8.86534323729649e-07
GOTERM_BP_FAT	GO:0032963~collagen metabolic process	24	3.0188679245283	4.71819344449535e-10	COL4A2, COL4A1, TNXB, MMP19, MMP8, CST3, CTSS, MMP3, SERPINH1, MMP13, MMP1, COL5A1, MMP12, MMP10, ARG1, CTGF, SERPINF2, COL6A3, COL1A2, COL6A1, COL1A1, COL8A1, COL11A1, ERRFI1	745	110	16650	4.87614399023795	3.08899658862938e-06	3.12020334014562e-08	9.23375731431975e-07
GOTERM_BP_FAT	GO:0007155~cell adhesion	130	16.3522012578616	7.97451847713187e-10	LDHA, LMO1, CADM1, RPL14, GLDN, F2RL1, PDLIM1, MMRN1, PRKG1, CXCL12, B2M, DSPP, APP, CTGF, GATA3, SERPINE1, IL1B, SPON2, F11R, SATB1, EFNB2, ACTN2, ACTN3, HLA-E, CERCAM, RND3, BTN3A1, KRT18, HAS1, SERPINF2, HSPB1, EFNA5, COL1A1, CSTA, EMP2, ALDOA, CAV1, OLFM4, TNFRSF12A, ITGB4, TAGLN2, CD74, ABI3BP, LAMB4, LAMB3, LAMB2, RPL6, PPL, SFTPD, SPP1, S100A11, S100A10, NR4A3, LAMA2, EPHA4, LYVE1, LAMA4, …	745	1699	16650	1.71004657299398	5.22090384658114e-06	5.22091734289631e-08	1.56065600442901e-06
GOTERM_BP_FAT	GO:0006163~purine nucleotide metabolic process	59	7.42138364779874	8.41155648979319e-10	LDHA, PGAM2, GABBR2, CXCL11, CXCL10, NDUFS5, UQCR10, UQCR11, PDE4B, ATP5L, MYC, EDARADD, ATP6, ATP5J, ND2, MYH3, COX4I2, FBP1, MYH4, MYH7, NDUFC1, MYH6, PFKM, ACTN3, MYH8, DDIT4, PTHLH, SLC25A33, UQCRH, PGM1, SURF1, ALDOA, XDH, PFKFB3, COX7B, PFKFB1, HK2, CYTB, ATP5G2, COX7A2L, HSPA1B, ACAT1, NDUFB1, NDUFB2, TPI1, ENO3, MYOG, ND6, GAPDH, ADSSL1, ATP5J2, NDUFA3, NDUFA6, AK1, PARK7, AMPD1, GPI, COX…	745	547	16650	2.4105861133946	5.50703121071638e-06	5.45252101247229e-08	1.64618670916994e-06
GOTERM_BP_FAT	GO:1901701~cellular response to oxygen-containing compound	83	10.440251572327	9.02010702745248e-10	MEF2C, PTGS2, CPEB4, ROMO1, FOXO1, BNIP3, ANKRD1, ZEB1, SGMS1, FOXO3, MMP3, CXCL10, RPS3, B2M, FOS, APP, RPLP0, PDE4B, GAB1, SERPINE1, RHOB, IL1B, SPON2, CIB2, MYC, ERRFI1, GHR, EGR1, ZFP36, ICAM1, IRS2, SOCS3, SOCS1, CST3, KRT13, ACTN2, PIM3, IRS1, GPR37L1, DDIT4, SERPINF1, SLC25A33, RYR3, COL1A2, EFNA5, ATP6V1G3, CA2, COL1A1, TNFAIP3, KDM6B, SRI, CAV1, BCL2L1, TRIM72, TPM1, SESN1, TRIB1, ALDH1A…	745	912	16650	2.03395443306252	5.90544654210934e-06	5.7896703986593e-08	1.76528317519242e-06
GOTERM_BP_FAT	GO:0009259~ribonucleotide metabolic process	58	7.29559748427673	9.92072821479386e-10	LDHA, PGAM2, GABBR2, CXCL11, CXCL10, NDUFS5, UQCR10, UQCR11, PDE4B, ATP5L, MYC, EDARADD, ATP6, ATP5J, ND2, MYH3, COX4I2, FBP1, MYH4, MYH7, NDUFC1, MYH6, PFKM, ACTN3, MYH8, DDIT4, PTHLH, SLC25A33, UQCRH, PGM1, SURF1, ALDOA, PFKFB3, COX7B, PFKFB1, HK2, CYTB, ATP5G2, COX7A2L, HSPA1B, ACAT1, NDUFB1, NDUFB2, TPI1, ENO3, MYOG, ND6, GAPDH, ADSSL1, ATP5J2, NDUFA3, AK1, NDUFA6, PARK7, AMPD1, GPI, COX3, PG…	745	535	16650	2.42288151539861	6.49507997885213e-06	6.30592317252265e-08	1.94153968458011e-06
GOTERM_BP_FAT	GO:0022610~biological adhesion	130	16.3522012578616	9.98979324119731e-10	LDHA, LMO1, CADM1, RPL14, GLDN, F2RL1, PDLIM1, MMRN1, PRKG1, CXCL12, B2M, DSPP, APP, CTGF, GATA3, SERPINE1, IL1B, SPON2, F11R, SATB1, EFNB2, ACTN2, ACTN3, HLA-E, CERCAM, RND3, BTN3A1, KRT18, HAS1, SERPINF2, HSPB1, EFNA5, COL1A1, CSTA, EMP2, ALDOA, CAV1, OLFM4, TNFRSF12A, ITGB4, TAGLN2, CD74, ABI3BP, LAMB4, LAMB3, LAMB2, RPL6, PPL, SFTPD, SPP1, S100A11, S100A10, NR4A3, LAMA2, EPHA4, LYVE1, LAMA4, …	745	1705	16650	1.70402881379283	6.54029637858766e-06	6.28876688502089e-08	1.95505601707779e-06
GOTERM_BP_FAT	GO:0000302~response to reactive oxygen species	33	4.15094339622642	1.1224383732201e-09	LDHA, BNIP3, FOXO1, ROMO1, FOXO3, MMP3, TPM1, RPS3, FOS, ARG1, HMOX1, RHOB, GPX8, CCS, ND6, TXNIP, CRYAB, CST3, HBA2, NR4A3, GPR37L1, PARK7, DUSP1, GPR37, PRDX6, JUN, FBLN5, COL1A1, AREG, TNFAIP3, KLF2, KLF4, KDM6B	745	210	16650	3.51198465963567	7.3485769753745e-06	6.99867021003442e-08	2.1966719221389e-06
GOTERM_BP_FAT	GO:0044259~multicellular organismal macromolecule metabolic process	24	3.0188679245283	1.19164106072738e-09	COL4A2, COL4A1, TNXB, MMP19, MMP8, CST3, CTSS, MMP3, SERPINH1, MMP13, MMP1, COL5A1, MMP12, MMP10, ARG1, CTGF, SERPINF2, COL6A3, COL1A2, COL6A1, COL1A1, COL8A1, COL11A1, ERRFI1	745	115	16650	4.66413772979282	7.80164325164812e-06	7.36006924295651e-08	2.33210519784421e-06
GOTERM_BP_FAT	GO:0042542~response to hydrogen peroxide	25	3.14465408805031	1.24538085849252e-09	LDHA, FOXO1, BNIP3, FOXO3, RPS3, ARG1, HMOX1, RHOB, ND6, TXNIP, CRYAB, CST3, HBA2, NR4A3, GPR37L1, PARK7, DUSP1, GPR37, JUN, COL1A1, AREG, TNFAIP3, KLF2, KDM6B, KLF4	745	125	16650	4.46979865771812	8.15347557991952e-06	7.62010140542557e-08	2.43727705795393e-06
GOTERM_BP_FAT	GO:0006090~pyruvate metabolic process	22	2.76729559748428	1.37278485100618e-09	ALDOA, LDHA, PFKFB3, PFKFB1, HK2, FBP1, PGAM2, ACTN3, PFKM, NR4A3, CDO1, DDIT4, GPI, TPI1, SDS, PGM1, ENO3, MYOG, PGK1, GAPDH, MYC, EDARADD	745	97	16650	5.06884383864942	8.98758226475227e-06	8.32187248001048e-08	2.68661345392829e-06
GOTERM_BP_FAT	GO:0003009~skeletal muscle contraction	14	1.76100628930818	1.51434638664163e-09	HSP90AA1, TNNC2, TNNC1, MYH3, MYH7, ACTN3, MYH8, TNNI1, TNNI2, TNNT3, TNNT1, ATP2A1, CHRNA1, CASQ1	745	35	16650	8.93959731543624	9.91437691100217e-06	9.09580331054372e-08	2.96365696428325e-06
GOTERM_BP_FAT	GO:0006006~glucose metabolic process	31	3.89937106918239	1.78388802573337e-09	ALDOA, MIDN, RBP4, PFKFB3, CREM, PFKFB1, HK2, PGAM2, FOXO1, GOT2, TPI1, SORBS1, ENO3, SIK1, MYC, GAPDH, PHLDA2, IRS2, FBN1, FBP1, FBP2, PFKM, ACTN3, ADIPOQ, IRS1, LEP, GPI, ATF3, SDS, PGM1, PGK1	745	191	16650	3.6273235180435	1.1679046789892e-05	1.06173767000506e-07	3.49116430209406e-06
GOTERM_BP_FAT	GO:0009611~response to wounding	65	8.17610062893082	2.12488756205605e-09	F2RL2, F2RL1, MMRN1, PRKG1, SDC4, CTGF, GATA3, HMOX1, SERPINE1, RHOB, TFPI2, MYC, CYR61, ZFP36, MATN2, RAP2B, F10, MYH2, CST3, MMP12, EREG, SERPINF2, F3, JUN, COL1A2, HSPB1, WFDC1, NAIP, HBG1, COL1A1, HBG2, TNFAIP3, CAV3, CAV1, TNFRSF12A, PABPC4, ITGB4, DCN, TRIM72, FAM46A, TPM1, TIMP1, ARG1, LAMB2, XBP1, C1QTNF1, ENO3, MYOG, EHD3, SPP1, HBD, PLAT, SPARC, COL5A1, PLSCR1, EPHA4, LYVE1, FBLN1, CD59…	745	649	16650	2.23834293337194	1.39115423604119e-05	1.25330074318697e-07	4.15851867385797e-06
GOTERM_BP_FAT	GO:0003008~system process	146	18.3647798742138	2.2501562984822e-09	MEF2C, MEF2A, PTGS2, TNNC2, GRIK2, TNNC1, F2RL1, ANKRD2, PGAM2, AQP4, MYL10, PRKG1, TTN, CXCL12, CXCL10, ZIC2, ACTG2, APP, CTGF, GATA3, PDE4B, IL1B, CPA3, ERAP1, CHRNA1, F11R, MYH1, CRYAB, MYH3, MYH2, MYH4, MYH7, ACTN2, MYH6, ACTN3, MYH8, TNNT3, CD38, TNNT1, SERPINF1, SERPINF2, RYR3, JUN, HSPB7, RYR1, COL1A2, SMPX, COL1A1, EMP2, ALDOA, SRI, CAV3, FXYD1, RBP4, ZFAND5, MYL4, CAV1, MYL2, MYL3, MYL1,…	745	2014	16650	1.62013556113914	1.47316646927909e-05	1.31533680725049e-07	4.4036761792654e-06
GOTERM_BP_FAT	GO:0030574~collagen catabolic process	18	2.26415094339623	2.34766254038614e-09	COL4A2, COL4A1, MMP19, MMP8, CST3, CTSS, MMP3, MMP13, MMP12, COL5A1, MMP1, MMP10, COL6A3, COL1A2, COL6A1, COL1A1, COL8A1, COL11A1	745	65	16650	6.18895198760971	1.53700283432867e-05	1.36018985963382e-07	4.59450106848891e-06
GOTERM_BP_FAT	GO:0019693~ribose phosphate metabolic process	58	7.29559748427673	2.59354621009614e-09	LDHA, PGAM2, GABBR2, CXCL11, CXCL10, NDUFS5, UQCR10, UQCR11, PDE4B, ATP5L, MYC, EDARADD, ATP6, ATP5J, ND2, MYH3, COX4I2, FBP1, MYH4, MYH7, NDUFC1, MYH6, PFKM, ACTN3, MYH8, DDIT4, PTHLH, SLC25A33, UQCRH, PGM1, SURF1, ALDOA, PFKFB3, COX7B, PFKFB1, HK2, CYTB, ATP5G2, COX7A2L, HSPA1B, ACAT1, NDUFB1, NDUFB2, TPI1, ENO3, MYOG, ND6, GAPDH, ADSSL1, ATP5J2, NDUFA3, AK1, NDUFA6, PARK7, AMPD1, GPI, COX3, PG…	745	549	16650	2.36109583012433	1.69798025443368e-05	1.48946889821922e-07	5.07570850905026e-06
GOTERM_BP_FAT	GO:0033365~protein localization to organelle	81	10.188679245283	2.7990088578709e-09	RPL17, RPL19, PTGS2, RPL14, MYBPC1, RPL13, RPLP2, RPS3, TRIM8, DYNLL2, RPLP0, C8ORF4, RPL26L1, IL1B, RPL12, RPS27A, RPL35A, HSP90AA1, HIST1H1B, SLC25A6, UGCG, GZMB, RPS4X, RPS18, DACT1, RPL41, RPS17, JUN, RPS15, RPL3L, RPS12, RPS13, RPS10, COL1A1, RPS11, TNFAIP3, UBA52, SEC61G, SRI, HK2, RPL27A, RPL35, RPS15A, RPL36, KEAP1, RPL37, RPL38, RPL39, RPS25, RPS27, RPL30, RPS28, RPS29, RPL32, RPL6, RPL3…	745	902	16650	2.0069495081772	1.83249427518906e-05	1.59348775619073e-07	5.47780988346958e-06
GOTERM_BP_FAT	GO:0006937~regulation of muscle contraction	27	3.39622641509434	2.96179006251225e-09	CAV3, SRI, CAV1, TNNC2, MYL2, PTGS2, MYL3, TNNC1, MYBPC3, PRKG1, TPM1, ANXA6, CTGF, PDE4B, MYBPH, HRC, EHD3, HSP90AA1, MYH7, ACTN3, TNNI1, TNNI2, TNNT3, TNNT1, ATP2A1, CASQ1, CASQ2	745	151	16650	3.99617760789368	1.93906513896724e-05	1.67162394593134e-07	5.79638145259409e-06
GOTERM_BP_FAT	GO:0048585~negative regulation of response to stimulus	109	13.7106918238994	3.12736285241124e-09	LMO3, LRTM1, F2RL1, FST, FOXO1, SGMS1, FOXO3, PRKG1, CXCL12, ZNRF3, HTRA1, GATA3, SERPINE1, TPT1, C8ORF4, IL1B, RPS27A, SOCS3, CHAC1, SOCS1, FBP1, PIM3, HLA-B, ACTN3, SYNJ2BP, HLA-E, IRS1, DDIT4, BCL2L10, SERPINF1, SERPINF2, HSPB1, WFDC1, TNFAIP3, UBA52, CAV3, XDH, SRI, CAV1, MCL1, CLU, BCL2L1, HSPA1B, TRIM72, SESN1, TIMP3, CD74, OVOL2, AXIN2, SPP1, PLAT, TAOK3, NR4A2, NR4A3, PSMB9, SALL3, EPHA4,…	745	1369	16650	1.77943043714856	2.04746347616247e-05	1.74998654567382e-07	6.12041621828041e-06
GOTERM_BP_FAT	GO:0043500~muscle adaptation	20	2.51572327044025	3.83877746434574e-09	MEF2C, CAV3, MEF2A, ACTA1, TNNC1, SRL, LMCD1, MYH7, ACTN3, NR4A3, MYH6, TRIM63, TNNI1, TNNT1, HMOX1, IL1B, MYOG, CASQ1, ERRFI1, KLF4	745	84	16650	5.32118887823586	2.51321606410393e-05	2.12987065983938e-07	7.51269277898814e-06
GOTERM_BP_FAT	GO:0006165~nucleoside diphosphate phosphorylation	20	2.51572327044025	3.83877746434574e-09	ALDOA, LDHA, PFKFB3, AK1, PFKFB1, HK2, FBP1, PGAM2, ACTN3, PFKM, DDIT4, GPI, TPI1, PGM1, ENO3, MYOG, PGK1, MYC, GAPDH, EDARADD	745	84	16650	5.32118887823586	2.51321606410393e-05	2.12987065983938e-07	7.51269277898814e-06
GOTERM_BP_FAT	GO:0044236~multicellular organism metabolic process	25	3.14465408805031	4.57714587516472e-09	COL4A2, TNXB, COL4A1, MMP8, MMP19, CST3, CTSS, MMP3, MMP13, SERPINH1, MMP1, MMP12, COL5A1, MMP10, ARG1, CTGF, SERPINF2, COL6A3, COL1A2, COL6A1, COL1A1, COL8A1, ERRFI1, COL11A1, GHR	745	133	16650	4.20093858808094	2.99661251813577e-05	2.51819919361296e-07	8.9577190776069e-06
GOTERM_BP_FAT	GO:0072593~reactive oxygen species metabolic process	33	4.15094339622642	4.59764192347598e-09	XDH, CAV1, PTGS2, F2RL1, CLU, HK2, BNIP3, ROMO1, FOXO3, MMP3, SESN1, CTGF, ARG2, SFTPD, IL1B, CCS, CYR61, ICAM1, HSP90AA1, CRYAB, ND2, HBA2, PARK7, DDIT4, VDAC1, LEP, PRDX6, SLC25A33, FBLN5, AGXT2, KLF2, GADD45A, KLF4	745	222	16650	3.32214765100671	3.01003087865848e-05	2.50839650273171e-07	8.99783093588624e-06
GOTERM_BP_FAT	GO:0009628~response to abiotic stimulus	88	11.0691823899371	5.47560803756375e-09	LDHA, ZAK, PTGS2, CPEB4, FOXO1, BNIP3, PDLIM1, ANKRD1, FOXO3, HVCN1, TTN, CXCL12, CXCL10, FOS, APP, ALAS2, CXCR4, CTGF, ANG, GATA3, HMOX1, SLC2A1, SLC24A1, C8ORF4, RHOB, IL1B, SIK1, COL11A1, MYC, ERRFI1, RPS27A, ATP6, EGR1, ICAM1, F11R, HSP90AA1, ACTA1, CRYAB, CST3, KRT13, CTSS, RHBDD1, DDIT4, RFWD2, CD38, EYA1, SERPINF1, JUN, RYR1, CA2, COL1A1, EEF1D, CASQ1, GADD45A, UBA52, CAV3, CAV1, SLC38A2, …	745	1029	16650	1.91128416850921	3.58481636244523e-05	2.96271081556831e-07	1.07160575080201e-05
GOTERM_BP_FAT	GO:0048646~anatomical structure formation involved in morphogenesis	95	11.9496855345912	6.9340760500806e-09	MEF2C, SAT1, MEF2A, PTGS2, MMP8, FOXO1, CXCR2, ANKRD1, SDC4, TTN, MTHFD1L, CXCL10, SPRY1, HTRA1, CTGF, ANG, GATA3, HMOX1, SERPINE1, ERAP1, RHOB, IL1B, LMOD2, COL11A1, LMOD3, GPC1, CYR61, ACTA1, MYH3, EFNB2, MMP19, LDB3, ACTN2, SYNJ2BP, MYH6, EYA1, KRT19, SERPINF1, EREG, BTG1, F3, CFL2, JUN, HSPB1, ADAMTS1, COL1A1, TNFAIP3, CASQ1, CTSH, CASQ2, KDM6B, CAV3, RBP4, CAV1, MYL2, TNFRSF12A, ITGB4, DCN, …	745	1151	16650	1.84461716977942	4.53963658795242e-05	3.7210973669044e-07	1.35703571380041e-05
GOTERM_BP_FAT	GO:0001944~vasculature development	61	7.67295597484277	7.63343390455058e-09	SAT1, MEF2C, PTGS2, FOXO1, CXCR2, CXCL10, CTGF, ANG, HMOX1, SERPINE1, IL1B, RHOB, ERAP1, ERRFI1, CYR61, EGR1, ACTA2, SOCS3, EFNB2, MMP19, SYNJ2BP, EYA1, EREG, SERPINF1, BTG1, SERPINF2, F3, JUN, COL1A2, HSPB1, COL1A1, TNFAIP3, EMP2, CTSH, SGCB, XDH, ZFAND5, CAV1, TNFRSF12A, DCN, TCF7L2, ALDH1A2, OVOL2, XBP1, COL8A1, SCG2, KLF5, COL4A2, COL4A1, TBX5, SPARC, COL5A1, LEP, GPI, CDH13, LAMA4, BMPER, SR…	745	610	16650	2.23489932885906	4.99748430516922e-05	4.06309607181576e-07	1.49390375847602e-05
GOTERM_BP_FAT	GO:0009179~purine ribonucleoside diphosphate metabolic process	20	2.51572327044025	1.06661094881197e-08	ALDOA, LDHA, PFKFB3, AK1, PFKFB1, HK2, FBP1, PGAM2, ACTN3, PFKM, DDIT4, GPI, TPI1, PGM1, ENO3, MYOG, PGK1, MYC, GAPDH, EDARADD	745	89	16650	5.02224568282935	6.98285807479992e-05	5.63153219501622e-07	2.08741449347905e-05
GOTERM_BP_FAT	GO:0009135~purine nucleoside diphosphate metabolic process	20	2.51572327044025	1.06661094881197e-08	ALDOA, LDHA, PFKFB3, AK1, PFKFB1, HK2, FBP1, PGAM2, ACTN3, PFKM, DDIT4, GPI, TPI1, PGM1, ENO3, MYOG, PGK1, MYC, GAPDH, EDARADD	745	89	16650	5.02224568282935	6.98285807479992e-05	5.63153219501622e-07	2.08741449347905e-05
GOTERM_BP_FAT	GO:0042326~negative regulation of phosphorylation	48	6.0377358490566	1.19199094440449e-08	CAV3, XDH, MIDN, CAV1, LMO3, LRTM1, F2RL1, UCHL1, FOXO1, DCN, TIMP3, SPRY4, TRIB1, SPRY2, SPRY1, XBP1, MAS1, IL1B, MYOG, ERRFI1, MYC, IRS2, SOCS3, TAOK3, SOCS1, FBP1, ACTN3, SYNJ2BP, SAMSN1, ADIPOQ, PARK7, DDIT4, PWP1, DUSP5, FBLN1, YWHAG, DACT1, CDKN1B, ATF3, DUSP1, JUN, ASH1L, HSPB1, GADD45B, TNFAIP3, GADD45A, KLF4, DUSP7	745	428	16650	2.50642915386063	7.80366022461454e-05	6.24316983222073e-07	2.33278980243945e-05
GOTERM_BP_FAT	GO:0044243~multicellular organism catabolic process	18	2.26415094339623	1.27053979867139e-08	COL4A2, COL4A1, MMP19, MMP8, CST3, CTSS, MMP3, MMP13, MMP12, COL5A1, MMP1, MMP10, COL6A3, COL1A2, COL6A1, COL1A1, COL8A1, COL11A1	745	72	16650	5.58724832214765	8.31787813992957e-05	6.601762975178e-07	2.48651408352174e-05
GOTERM_BP_FAT	GO:0046939~nucleotide phosphorylation	20	2.51572327044025	1.2963156655339e-08	ALDOA, LDHA, PFKFB3, AK1, PFKFB1, HK2, FBP1, PGAM2, ACTN3, PFKM, DDIT4, GPI, TPI1, PGM1, ENO3, MYOG, PGK1, MYC, GAPDH, EDARADD	745	90	16650	4.96644295302013	8.48661858594557e-05	6.68265817682645e-07	2.53695882856952e-05
GOTERM_BP_FAT	GO:0016051~carbohydrate biosynthetic process	30	3.77358490566038	1.33846975058718e-08	ALDOA, RBP4, PFKFB1, PGAM2, FOXO1, GOT2, TPI1, SORBS1, SLC2A1, MAS1, ENO3, B3GNT2, SIK1, GAPDH, RPS27A, IRS2, FBP1, FBP2, GYG1, ADIPOQ, IRS1, LEP, GPI, ATF3, HAS1, SDS, PGM1, PGK1, UBA52, UGP2	745	196	16650	3.42076427886591	8.7625775504252e-05	6.84606131784449e-07	2.61945659940643e-05
GOTERM_BP_FAT	GO:0060047~heart contraction	34	4.27672955974843	1.47545391115948e-08	SRI, FXYD1, CAV3, MEF2A, MYL4, CAV1, MYL2, TNNC1, MYL3, MYBPC3, MYL1, TAC1, TTN, TPM1, CTGF, PDE4B, HRC, EHD3, HSP90AA1, MYH7, MYH6, CACNG1, CACNA1S, TNNI1, TNNI2, TRDN, BVES, SGCG, RYR3, ATP2A1, KCNN2, RYR1, CASQ1, CASQ2	745	245	16650	3.10149294617176	9.65933030679933e-05	7.48821180840409e-07	2.88754187893758e-05
GOTERM_BP_FAT	GO:0009605~response to external stimulus	146	18.3647798742138	1.49579179274072e-08	MEF2C, LDHA, PTGS2, F2RL1, ROMO1, FOXO1, ANKRD1, SGMS1, FOXO3, PRKG1, CXCL11, TTN, CXCL12, CXCL10, B2M, APP, ISG15, HTRA1, GATA3, SLC2A1, PDE4B, SERPINE1, TPT1, ERAP1, IGLL1, IL1B, SPON2, LGI1, MATN2, SATB1, SOCS3, EFNB2, CST3, HLA-B, HLA-E, DDIT4, GLUL, SERPINF1, SERPINF2, F3, JUN, WFDC1, HSPB1, EFNA5, COL1A1, TNFAIP3, SPTB, CAV3, CAV1, SLC38A2, CLU, PFKFB1, BCL2L1, ACAT1, CD74, CHIT1, ARG1, LAM…	745	2073	16650	1.57402461173865	9.79246943159096e-05	7.53303479705814e-07	2.92734417928209e-05
GOTERM_BP_FAT	GO:0009185~ribonucleoside diphosphate metabolic process	20	2.51572327044025	1.57087590415631e-08	ALDOA, LDHA, PFKFB3, AK1, PFKFB1, HK2, FBP1, PGAM2, ACTN3, PFKM, DDIT4, GPI, TPI1, PGM1, ENO3, MYOG, PGK1, MYC, GAPDH, EDARADD	745	91	16650	4.9118666568331	0.0001028399580566	7.85077909015719e-07	3.07428777213126e-05
GOTERM_BP_FAT	GO:0006094~gluconeogenesis	18	2.26415094339623	1.58822222504201e-08	ALDOA, RBP4, PFKFB1, FBP1, FOXO1, PGAM2, FBP2, ADIPOQ, GOT2, GPI, TPI1, ATF3, SDS, PGM1, ENO3, SIK1, PGK1, GAPDH	745	73	16650	5.51071067389905	0.000103975503768283	7.87733853369055e-07	3.10823542570837e-05
GOTERM_BP_FAT	GO:0003015~heart process	34	4.27672955974843	1.98609002862127e-08	SRI, FXYD1, CAV3, MEF2A, MYL4, CAV1, MYL2, TNNC1, MYL3, MYBPC3, MYL1, TAC1, TTN, TPM1, CTGF, PDE4B, HRC, EHD3, HSP90AA1, MYH7, MYH6, CACNG1, CACNA1S, TNNI1, TNNI2, TRDN, BVES, SGCG, RYR3, ATP2A1, KCNN2, RYR1, CASQ1, CASQ2	745	248	16650	3.06397488633903	0.000130020861833668	9.77663546786189e-07	3.88688375485557e-05
GOTERM_BP_FAT	GO:0019319~hexose biosynthetic process	18	2.26415094339623	3.02858853807462e-08	ALDOA, RBP4, PFKFB1, FBP1, FOXO1, PGAM2, FBP2, ADIPOQ, GOT2, GPI, TPI1, ATF3, SDS, PGM1, ENO3, SIK1, PGK1, GAPDH	745	76	16650	5.29318262098198	0.000198262037906738	1.47971304265138e-06	5.92710818092534e-05
GOTERM_BP_FAT	GO:0001101~response to acid chemical	36	4.52830188679245	3.12906439008833e-08	MEF2C, RBP4, PTGS2, CPEB4, HLCS, ASNS, BCL2L1, ZEB1, SESN1, ALDH1A2, ARG1, CTGF, XBP1, KRT8, CYP26B1, COL6A1, MYOG, MYC, ICAM1, COL4A1, SOCS1, KRT13, SPARC, CDO1, LEP, CD38, CDKN1B, SERPINF1, DUSP1, PON1, COL1A2, NAIP, COL1A1, IGFBP2, CTSH, KLF4	745	278	16650	2.89411423881029	0.000204838866169732	1.51747920795753e-06	6.12374468467181e-05
GOTERM_BP_FAT	GO:0016310~phosphorylation	153	19.2452830188679	3.31068804618597e-08	MEF2C, MEF2A, LDHA, SGMS2, ZAK, GRIK2, LMO3, LRTM1, F2RL1, PGAM2, FOXO1, SGMS1, PRKG1, TTN, CXCL10, UQCR10, APP, UQCR11, CTGF, GAB1, IL1B, RPS27A, EDARADD, IRS2, CRYAB, SOCS3, PRKAB2, SOCS1, FBP1, PIM3, ACTN2, SYNJ2BP, ACTN3, IRS1, DDIT4, RIOK3, SLC25A33, SERPINF2, JUN, PGM1, HSPB1, EFNA5, TNFAIP3, EMP2, SURF1, UBA52, SPTB, ALDOA, XDH, CAV3, CAV1, PFKFB3, CLU, PFKFB1, COX7B, CCNG1, TIMP3, CD74, T…	745	2229	16650	1.53404933744027	0.000216727261208471	1.59375424435559e-06	6.47919169538547e-05
GOTERM_BP_FAT	GO:0006886~intracellular protein transport	85	10.6918238993711	3.34424605438279e-08	RPL17, RPL19, PTGS2, RPL14, GRIK2, MYBPC1, RPL13, RPLP2, RTN2, RPS3, RPLP0, C8ORF4, RPL26L1, RHOB, IL1B, RPL12, RPS27A, RPL35A, HSP90AA1, SLC25A6, UGCG, SYNJ2BP, NUPL2, RPS4X, RHBDD1, RPS18, DACT1, RPL41, RPS17, JUN, RPS15, RPL3L, RPS12, RPS13, RPS10, RPS11, UBA52, SEC61G, COPZ2, SRI, RPL27A, RPL35, RPS15A, RPL36, KEAP1, RPL37, RPL38, RPL39, TCF7L2, CD74, RPS25, RPS27, RPL30, RPS28, RPS29, RPL32,…	745	1020	16650	1.86241610738255	0.000218923825750172	1.59815779643413e-06	6.54486647988506e-05
GOTERM_BP_FAT	GO:0001568~blood vessel development	57	7.16981132075472	3.63976423020189e-08	SAT1, MEF2C, PTGS2, FOXO1, CXCR2, CXCL10, CTGF, ANG, HMOX1, SERPINE1, IL1B, RHOB, ERAP1, CYR61, EGR1, ACTA2, SOCS3, EFNB2, MMP19, SYNJ2BP, EYA1, EREG, SERPINF1, BTG1, SERPINF2, F3, JUN, COL1A2, HSPB1, COL1A1, TNFAIP3, CTSH, XDH, CAV1, TNFRSF12A, DCN, TCF7L2, ALDH1A2, OVOL2, XBP1, COL8A1, SCG2, KLF5, COL4A2, COL4A1, TBX5, SPARC, COL5A1, LEP, GPI, CDH13, LAMA4, BMPER, SRPX2, HIF3A, KLF4, MYH10	745	576	16650	2.21161912751678	0.000238266978680124	1.72677654364239e-06	7.12321099216595e-05
GOTERM_BP_FAT	GO:0050881~musculoskeletal movement	14	1.76100628930818	3.66679344477678e-08	HSP90AA1, TNNC2, TNNC1, MYH3, MYH7, ACTN3, MYH8, TNNI1, TNNI2, TNNT3, TNNT1, ATP2A1, CHRNA1, CASQ1	745	44	16650	7.11104331909701	0.000240036158064338	1.72708463341831e-06	7.17610857070561e-05
GOTERM_BP_FAT	GO:0050879~multicellular organismal movement	14	1.76100628930818	3.66679344477678e-08	HSP90AA1, TNNC2, TNNC1, MYH3, MYH7, ACTN3, MYH8, TNNI1, TNNI2, TNNT3, TNNT1, ATP2A1, CHRNA1, CASQ1	745	44	16650	7.11104331909701	0.000240036158064338	1.72708463341831e-06	7.17610857070561e-05
GOTERM_BP_FAT	GO:1901652~response to peptide	48	6.0377358490566	3.73416553574015e-08	CAV1, PFKFB1, CYTB, FOXO1, FOXO3, TRIM72, CXCL12, TIMP1, ARG1, SORBS1, XBP1, CTGF, JUND, GAB1, MAS1, PCSK9, IL1B, ERRFI1, MYC, GHR, KLF5, EGR1, IRS2, SOCS3, FBN1, SOCS1, NR4A2, ACTN2, NR4A3, SPARC, CDO1, IRS1, ADIPOQ, NLRP1, LEP, YWHAG, CDKN1B, EREG, SLC25A33, BTG1, COL1A1, AREG, ATP6V1G3, CA2, KLF2, IGFBP2, TNFAIP3, KLF4	745	444	16650	2.41610738255034	0.000244445940188465	1.74625434645748e-06	7.30795925774075e-05
GOTERM_BP_FAT	GO:0010942~positive regulation of cell death	59	7.42138364779874	3.82418945064307e-08	MEF2C, LDHA, ZAK, PTGS2, GRIK2, FOXO1, BNIP3, CXCR2, ANKRD1, FOXO3, MMP3, RPS3, CTGF, DYNLL2, HMOX1, RHOB, SIK1, MYC, RPS27A, CYR61, ICAM1, GZMB, NLRP1, DDIT4, BCL2L10, BTG1, F3, JUN, G0S2, GADD45B, GADD45A, CTSH, UBA52, XDH, CAV1, CCK, MCL1, TNFRSF12A, CLU, BCL2L1, TIMP3, ALDH1A2, XBP1, SQSTM1, PCSK9, AXIN2, TXNIP, EEF1A2, HBA2, NR4A3, ADIPOQ, PARK7, LEP, YWHAG, CDKN1B, ATF3, DUSP1, NUPR1, HEBP2	745	607	16650	2.17230742014307	0.00025033834846544	1.77566997205947e-06	7.48414076712223e-05
GOTERM_BP_FAT	GO:0006942~regulation of striated muscle contraction	19	2.38993710691824	4.35250356426278e-08	CAV3, SRI, CAV1, HSP90AA1, MYL2, MYL3, MYBPC3, MYH7, ACTN3, TNNI1, TNNT3, CTGF, PDE4B, ATP2A1, MYBPH, CASQ1, CASQ2, EHD3, HRC	745	87	16650	4.88081462624392	0.000284917818049513	2.00674738681794e-06	8.51807897883639e-05
GOTERM_BP_FAT	GO:0043409~negative regulation of MAPK cascade	25	3.14465408805031	4.56747452972033e-08	CAV3, CAV1, LMO3, F2RL1, UCHL1, FOXO1, TIMP3, SPRY4, SPRY2, SPRY1, XBP1, IL1B, MYC, ERRFI1, TAOK3, SYNJ2BP, ADIPOQ, DUSP5, FBLN1, ATF3, DACT1, DUSP1, ASH1L, DUSP7, KLF4	745	149	16650	3.7498310886897	0.000298987858653232	2.09113462779076e-06	8.93878830954264e-05
GOTERM_BP_FAT	GO:0006007~glucose catabolic process	12	1.50943396226415	4.91471461491675e-08	ALDOA, GPI, TPI1, PFKFB3, PFKFB1, HK2, ENO3, PGAM2, ACTN3, PFKM, PGK1, GAPDH	745	31	16650	8.65122320848669	0.000321714612376067	2.2344862092849e-06	9.61835513457743e-05
GOTERM_BP_FAT	GO:0071417~cellular response to organonitrogen compound	50	6.28930817610063	4.91706743609085e-08	MEF2C, PTGS2, CPEB4, FOXO1, ZEB1, FOXO3, APP, RPLP0, GAB1, PDE4B, IL1B, CIB2, MYC, ERRFI1, GHR, EGR1, ICAM1, IRS2, SOCS3, SOCS1, ACTN2, IRS1, SLC25A33, RYR3, RYR1, COL1A2, CA2, ATP6V1G3, COL1A1, CASQ2, CAV1, BCL2L1, TRIM72, SESN1, ARG1, SORBS1, XBP1, MAS1, COL6A1, PCSK9, KLF5, COL4A1, FBN1, NR4A2, NR4A3, ADIPOQ, LEP, YWHAG, KLF2, KLF4	745	477	16650	2.34266177029252	0.000321868601805719	2.22013831219225e-06	9.62295972017913e-05
GOTERM_BP_FAT	GO:0002181~cytoplasmic translation	15	1.88679245283019	5.31880615631502e-08	RPL35A, CPEB4, RPL26, RPL36, RPLP2, RPL22L1, RPL29, RPL31, RPL6, RPL22, RPL9, RPLP0, PCBP2, EIF3F, RPL26L1	745	53	16650	6.32518677978979	0.000348161625640886	2.38508104588586e-06	0.000104091831487629
GOTERM_BP_FAT	GO:0015980~energy derivation by oxidation of organic compounds	35	4.40251572327044	5.3430351516884e-08	COX7B, BNIP3, CYTB, COX7A2L, NDUFB1, NDUFB2, NDUFS5, UQCR10, UQCR11, SORBS1, ND6, MYC, RPS27A, IRS2, NDUFA3, ND2, NDUFA6, COX4I2, PFKM, NDUFC1, NR4A3, GYG1, ACTN3, IRS1, PARK7, LEP, COX3, PYGM, UQCRH, GFPT2, PGM1, COQ10B, SURF1, UBA52, UGP2	745	271	16650	2.88640134723495	0.000349747344595031	2.37964696769843e-06	0.000104566005443285
GOTERM_BP_FAT	GO:0006119~oxidative phosphorylation	21	2.64150943396226	5.61473277874585e-08	NDUFA3, NDUFA6, ND2, COX7B, COX4I2, CYTB, ACTN3, COX7A2L, NDUFC1, NDUFB1, PARK7, NDUFB2, NDUFS5, UQCR10, UQCR11, COX3, UQCRH, MYOG, ND6, MYC, SURF1	745	108	16650	4.34563758389262	0.000367529010002698	2.48375749212215e-06	0.000109883268084587
GOTERM_BP_FAT	GO:0042127~regulation of cell proliferation	115	14.4654088050314	5.78150050485295e-08	MEF2C, LMO1, PTGS2, ANKRD2, ROMO1, FOXO1, FOXO3, CXCL11, CXCL12, CXCL10, HTRA1, CTGF, GATA3, IL1B, IRS2, EFNB2, CST3, SYNJ2BP, HLA-E, IRS1, PTHLH, CD38, GLUL, SERPINF1, SLC25A33, SERPINF2, F3, JUN, WFDC1, ADAMTS1, TNFAIP3, PMP22, EMP2, CAV3, XDH, RBP4, CAV1, BCL2L1, CD74, TIMP1, ARG1, OVOL2, JUND, SFTPD, AXIN2, KLF5, ODC1, S100A11, RPS9, NR4A3, CDKN1B, ATF3, CD59, TNK2, AREG, FABP7, KLF4, PLAU, S…	745	1552	16650	1.65601432228603	0.000378443221006441	2.54036488545051e-06	0.000113146998192981
GOTERM_BP_FAT	GO:0070887~cellular response to chemical stimulus	174	21.8867924528302	5.97774581125309e-08	MEF2C, MEF2A, PTGS2, LMO3, LRTM1, F2RL1, ANKRD2, ROMO1, AQP4, FOXO1, ANKRD1, SGMS1, FOXO3, MMP3, CXCL11, CXCL12, CXCL10, B2M, GSTM1, APP, GSTM4, ISG15, HTRA1, CTGF, GATA3, RPLP0, SERPINE1, GAB1, PDE4B, IL1B, CIB2, SPON2, RPS27A, EDARADD, F11R, IRS2, SOCS3, SOCS1, CST3, FBP1, KRT13, PIM3, ACTN2, HLA-B, MYH6, HLA-E, IRS1, DDIT4, PYCR2, KRT18, SERPINF1, SLC25A33, HAS1, F3, RYR3, JUN, RYR1, COL1A2, H…	745	2648	16650	1.46855167379712	0.000391286457321671	2.60908346194633e-06	0.000116987619724895
GOTERM_BP_FAT	GO:0034660~ncRNA metabolic process	56	7.0440251572327	6.26176962809619e-08	RPL17, RPL19, RPL14, RPL13, RPLP2, RPS3, ANG, RPLP0, RPL26L1, RPL12, RPS27A, RPL35A, RPS4X, RPS18, RPL41, RPS17, RIOK3, RPS15, RPS12, RPL3L, RPS13, RPS10, RPS11, UBA52, RPL35, RPL27A, RPS15A, RPL36, RPL37, RPL38, RPL39, RPS25, RPL30, RPS27, RPS28, RPS29, RPL32, RPL6, RPL31, RPL34, RPL9, RPS20, RPS23, RPS24, PNO1, RPL26, RPS9, RPL27, RPS8, RPS7, RPL29, RPL23, RPL22, RPL13A, RPL21, RPL37A	745	570	16650	2.19569056870364	0.00040987404885906	2.71495042170056e-06	0.000122546111480659
GOTERM_BP_FAT	GO:0048738~cardiac muscle tissue development	28	3.52201257861635	6.34998136846952e-08	MEF2C, CAV3, RBP4, MEF2A, MYL2, TNNC1, MYL3, MYBPC3, ANKRD1, SOX6, TTN, TPM1, ALDH1A2, SIK1, COL11A1, TBX5, EFNB2, MYH7, ACTN2, MYH6, NEXN, TNNI1, BVES, SGCG, XIRP2, KDM6B, MYH10, SGCB	745	186	16650	3.36436458107816	0.000415646887920729	2.73508371384512e-06	0.000124272460377828
GOTERM_BP_FAT	GO:0044712~single-organism catabolic process	73	9.18238993710692	6.37523674441521e-08	LDHA, MMP8, PGAM2, MMP3, MMP1, FAH, GOT2, HMOX1, PDE4B, IL1B, MYC, COL11A1, EDARADD, IRS2, PCBD1, MMP19, CST3, FBP1, ACTN3, CTSS, PFKM, FBP2, RHBDD1, CDO1, TAT, IRS1, MMP13, MMP12, DDIT4, MMP10, GLUL, PRDX6, SDS, PGM1, COL1A2, CYP2A6, COL1A1, OAT, ALDOA, XDH, CAV1, PFKFB3, PFKFB1, HK2, DPYS, ACAT1, ARG1, TPI1, XBP1, ADH4, OXCT1, CYP26B1, COL6A3, ENO3, COL6A1, MYOG, COL8A1, GAPDH, COL4A2, COL4A1, …	745	837	16650	1.94919535252941	0.000417299669565052	2.728014339759e-06	0.000124766721232294
GOTERM_BP_FAT	GO:0009725~response to hormone	74	9.30817610062893	6.73191470098648e-08	MEF2C, CLDN4, PTGS2, LMO3, FOXO1, FOXO3, CXCL12, FOS, CTGF, ANG, GAB1, IL1B, SIK1, MYC, ERRFI1, GHR, EGR1, ZFP36, ICAM1, IRS2, ACTA1, SOCS3, SOCS1, MMP19, ACTN2, CTSS, CDO1, TAT, IRS1, DDIT4, CD38, SERPINF1, EREG, BTG1, SLC25A33, JUN, EFNA5, ATP6V1G3, CA2, COL1A1, CTSH, CAV1, PFKFB1, TAC1, CYTB, ASNS, TRIM72, ACAT1, TIMP1, ARG1, RPL32, SORBS1, P2RY4, XBP1, OXCT1, JUND, MAS1, PCSK9, SPP1, TXNIP, F…	745	854	16650	1.93656382125961	0.000440641359538363	2.86193402454504e-06	0.000131747091181023
GOTERM_BP_FAT	GO:0046364~monosaccharide biosynthetic process	18	2.26415094339623	6.80032244366934e-08	ALDOA, RBP4, PFKFB1, FBP1, FOXO1, PGAM2, FBP2, ADIPOQ, GOT2, GPI, TPI1, ATF3, SDS, PGM1, ENO3, SIK1, PGK1, GAPDH	745	80	16650	5.02852348993289	0.000445118030748759	2.87236442431116e-06	0.000133085865483551
GOTERM_BP_FAT	GO:1902532~negative regulation of intracellular signal transduction	48	6.0377358490566	7.34832608847302e-08	SRI, CAV3, XDH, CAV1, MCL1, LMO3, LRTM1, F2RL1, CLU, UCHL1, FOXO1, HSPA1B, BCL2L1, DCN, TIMP3, CXCL12, SESN1, CD74, SPRY4, SPRY2, SPRY1, XBP1, TPT1, IL1B, ERRFI1, MYC, SOCS3, TAOK3, SOCS1, FBP1, SYNJ2BP, ACTN3, ADIPOQ, PARK7, DDIT4, BCL2L10, TRDN, DUSP5, FBLN1, ATF3, DACT1, DUSP1, ASH1L, HSPB1, TNFAIP3, CASQ2, KLF4, DUSP7	745	454	16650	2.36288915826509	0.000480979219315225	3.08393708392529e-06	0.000143810576169745
GOTERM_BP_FAT	GO:0061621~canonical glycolysis	11	1.38364779874214	8.27731463317166e-08	ALDOA, GPI, TPI1, PFKFB3, PFKFB1, HK2, ENO3, PGAM2, PFKM, PGK1, GAPDH	745	26	16650	9.45534331440372	0.000541769001644266	3.45168710980115e-06	0.000161991352731761
GOTERM_BP_FAT	GO:0006735~NADH regeneration	11	1.38364779874214	8.27731463317166e-08	ALDOA, GPI, TPI1, PFKFB3, PFKFB1, HK2, ENO3, PGAM2, PFKM, PGK1, GAPDH	745	26	16650	9.45534331440372	0.000541769001644266	3.45168710980115e-06	0.000161991352731761
GOTERM_BP_FAT	GO:0061718~glucose catabolic process to pyruvate	11	1.38364779874214	8.27731463317166e-08	ALDOA, GPI, TPI1, PFKFB3, PFKFB1, HK2, ENO3, PGAM2, PFKM, PGK1, GAPDH	745	26	16650	9.45534331440372	0.000541769001644266	3.45168710980115e-06	0.000161991352731761
GOTERM_BP_FAT	GO:0019320~hexose catabolic process	15	1.88679245283019	8.86400854509184e-08	ALDOA, PFKFB3, PFKFB1, HK2, FBP1, PGAM2, ACTN3, PFKM, FBP2, GPI, TPI1, PGM1, ENO3, PGK1, GAPDH	745	55	16650	6.09517998779744	0.000580158308497669	3.67294683345509e-06	0.000173473248377132
GOTERM_BP_FAT	GO:0050673~epithelial cell proliferation	40	5.0314465408805	1.14883395225821e-07	MEF2C, XDH, CAV1, CXCL12, ALDH1A2, ARG1, OSR2, OVOL2, XBP1, ANG, HTRA1, GATA3, HMOX1, A4GNT, KRT4, COL8A1, ERRFI1, MYC, SCG2, ZFP36, EFNB2, NR4A3, SPARC, SYNJ2BP, MMP12, LEP, CDH13, GLUL, EYA1, BMPER, CDKN1B, EREG, SERPINF1, F3, JUN, WFDC1, AREG, FABP7, TNFAIP3, NFIB	745	347	16650	2.57625282865598	0.000751858844235453	4.73043932625039e-06	0.000224832712980572
GOTERM_BP_FAT	GO:0023057~negative regulation of signaling	93	11.6981132075472	1.18556918988079e-07	PTGS2, GRIK2, LMO3, LRTM1, F2RL1, FST, UCHL1, FOXO1, SGMS1, FOXO3, CXCL12, ZNRF3, SPRY4, SPRY2, SPRY1, HTRA1, GATA3, HMOX1, SERPINE1, TPT1, C8ORF4, IL1B, MYC, GPC1, ERRFI1, RPS27A, EGR1, ICAM1, SOCS3, CHAC1, SOCS1, G3BP1, FBP1, PIM3, ACTN3, SYNJ2BP, IRS1, GPR37L1, DDIT4, BCL2L10, TRDN, CD38, EYA4, EYA1, DACT1, ASH1L, HSPB1, TNFAIP3, TBX18, CASQ2, UBA52, CAV3, XDH, SRI, MIDN, CAV1, MCL1, CLU, BCL2…	745	1186	16650	1.75249272836334	0.000775891035132092	4.85118944770768e-06	0.000232021979895691
GOTERM_BP_FAT	GO:0061615~glycolytic process through fructose-6-phosphate	11	1.38364779874214	1.26217602352974e-07	ALDOA, GPI, TPI1, PFKFB3, PFKFB1, HK2, ENO3, PGAM2, PFKM, PGK1, GAPDH	745	27	16650	9.10514541387025	0.000826005364459981	5.13257499512587e-06	0.000247014313259353
GOTERM_BP_FAT	GO:0061620~glycolytic process through glucose-6-phosphate	11	1.38364779874214	1.26217602352974e-07	ALDOA, GPI, TPI1, PFKFB3, PFKFB1, HK2, ENO3, PGAM2, PFKM, PGK1, GAPDH	745	27	16650	9.10514541387025	0.000826005364459981	5.13257499512587e-06	0.000247014313259353
GOTERM_BP_FAT	GO:0007519~skeletal muscle tissue development	26	3.27044025157233	1.50670107468426e-07	MEF2C, CAV1, MYL3, USP2, ANKRD2, DCN, ANKRD1, FOS, CYP26B1, MYOG, CHRNA1, GPC1, KLF5, EGR1, ACTA1, MYF5, MYLPF, SMYD1, ACTN3, ATF3, BVES, NUPR1, CFL2, RYR1, KLHL31, CASQ1	745	170	16650	3.41808132649033	0.000985950898821586	6.08910040045263e-06	0.000294869051409297
GOTERM_BP_FAT	GO:0019318~hexose metabolic process	31	3.89937106918239	1.51548663490994e-07	ALDOA, MIDN, RBP4, PFKFB3, CREM, PFKFB1, HK2, PGAM2, FOXO1, GOT2, TPI1, SORBS1, ENO3, SIK1, MYC, GAPDH, PHLDA2, IRS2, FBN1, FBP1, FBP2, PFKM, ACTN3, ADIPOQ, IRS1, LEP, GPI, ATF3, SDS, PGM1, PGK1	745	231	16650	2.99921554955112	0.000991697118236434	6.08703162829904e-06	0.00029658842770619
GOTERM_BP_FAT	GO:0001933~negative regulation of protein phosphorylation	43	5.40880503144654	1.53708008129545e-07	CAV3, XDH, CAV1, LMO3, LRTM1, F2RL1, UCHL1, FOXO1, DCN, TIMP3, SPRY4, TRIB1, SPRY2, SPRY1, XBP1, MAS1, IL1B, ERRFI1, MYC, SOCS3, TAOK3, SOCS1, SYNJ2BP, SAMSN1, ADIPOQ, PARK7, DDIT4, PWP1, DUSP5, FBLN1, YWHAG, DACT1, CDKN1B, ATF3, DUSP1, JUN, ASH1L, HSPB1, GADD45B, TNFAIP3, GADD45A, KLF4, DUSP7	745	393	16650	2.44530969824274	0.00100582022975571	6.13611779809453e-06	0.000300814368658919
GOTERM_BP_FAT	GO:1901135~carbohydrate derivative metabolic process	96	12.0754716981132	1.65152220648381e-07	LDHA, PGAM2, GABBR2, CXCL11, SDC4, ART1, CXCL10, NDUFS5, UQCR10, PIGL, UQCR11, PDE4B, ATP5L, IL1B, ITIH5, RPN2, COL11A1, MYC, GPC1, EDARADD, ATP6, ATP5J, ND2, MYH3, UGCG, COX4I2, CST3, FBP1, MYH4, MYH7, NDUFC1, ACTN3, FBP2, MYH6, PFKM, HYAL4, MYH8, DDIT4, PTHLH, PGM3, HAS1, SLC25A33, UQCRH, PGM1, NCAN, SURF1, UGP2, ALDOA, SPOCK3, PFKFB3, CREM, HS3ST1, PFKFB1, COX7B, HK2, DPYS, CYTB, ATP5G2, HSPA1…	745	1247	16650	1.72053196127081	0.00108066733608758	6.5530190019869e-06	0.000323211238839605
GOTERM_BP_FAT	GO:0040011~locomotion	112	14.0880503144654	1.68157042681594e-07	MEF2C, PTGS2, F2RL1, CXCL11, PRKG1, CXCL12, MMP1, SLC7A7, CXCL10, APP, CTGF, GATA3, GAB1, PDE4B, SERPINE1, IL1B, SPON2, LGI1, S100A2, MATN2, F11R, IRS2, F10, EFNB2, SYNJ2BP, DDIT4, SERPINF1, HAS1, F3, JUN, COL1A2, HSPB1, EFNA5, COL1A1, EMP2, SPTB, ZFAND5, CAV1, OLFM4, TNFRSF12A, ITGB4, CD74, TIMP1, LAMB2, OVOL2, SFTPD, B3GNT2, PLTP, PLAT, NR4A2, NR4A3, LAMA2, EPHA4, LAMA4, LAMA3, SRPX2, GPR37, SP…	745	1530	16650	1.63600473746546	0.00110031845657677	6.63205181117288e-06	0.000329091818218608
GOTERM_BP_FAT	GO:0010648~negative regulation of cell communication	92	11.5723270440252	1.9984973713249e-07	PTGS2, GRIK2, LMO3, LRTM1, F2RL1, FST, UCHL1, FOXO1, SGMS1, FOXO3, CXCL12, ZNRF3, SPRY4, SPRY2, SPRY1, HTRA1, GATA3, HMOX1, SERPINE1, TPT1, C8ORF4, IL1B, MYC, GPC1, ERRFI1, RPS27A, EGR1, ICAM1, SOCS3, CHAC1, SOCS1, G3BP1, FBP1, PIM3, ACTN3, SYNJ2BP, IRS1, GPR37L1, DDIT4, BCL2L10, TRDN, CD38, EYA4, EYA1, DACT1, ASH1L, HSPB1, TNFAIP3, TBX18, CASQ2, UBA52, CAV3, XDH, SRI, MIDN, CAV1, MCL1, CLU, BCL2…	745	1182	16650	1.73951555207304	0.0013075607560058	7.83479780774865e-06	0.000391115905262751
GOTERM_BP_FAT	GO:1903522~regulation of blood circulation	36	4.52830188679245	2.08765723014142e-07	FXYD1, CAV3, SRI, MEF2A, MYL4, CAV1, MYL2, PTGS2, MYL3, F2RL1, TAC1, TPM1, DES, CTGF, HMOX1, PDE4B, HRC, EHD3, ICAM1, HSP90AA1, MYH7, MYH6, CACNG1, CACNA1S, TRDN, LEP, CD38, BVES, RYR3, ATP2A1, KCNN2, HSPB7, RYR1, HBEGF, CASQ1, CASQ2	745	300	16650	2.68187919463087	0.00136585570029502	8.13561768797655e-06	0.000408564900733488
GOTERM_BP_FAT	GO:0016071~mRNA metabolic process	61	7.67295597484277	2.41917197967853e-07	RPL17, RPL19, RPL14, RPL13, RPLP2, RPS3, APP, RPLP0, PCBP2, RPL26L1, RPL12, RPS27A, ZFP36, RPL35A, KHDRBS3, RPS4X, RPS18, RPL41, RPS17, EIF4A2, RPS15, RPS12, RPL3L, RPS13, RPS10, RPS11, SNRPF, UBA52, RPL35, RPL27A, RPS15A, RPL36, RPL37, RPL38, HSPA1B, RPL39, RPS25, RPS27, RPL30, RPS28, RPS29, RPL32, RPL6, RPL31, RPL34, RPL9, RPS20, RPS23, RPS24, RPL26, RPS9, RPL27, RPS8, RPS7, RPL29, RPL23, RPL13…	745	672	16650	2.02870325982742	0.00158257848637444	9.37174357895643e-06	0.000473443839810184
GOTERM_BP_FAT	GO:0022617~extracellular matrix disassembly	18	2.26415094339623	2.93891400744147e-07	FBN1, MMP19, MMP8, CST3, CTSS, DCN, MMP3, MMP13, MMP1, MMP12, TIMP1, MMP10, LAMB3, LAMA3, HTRA1, CAPG, CTSG, SPP1	745	88	16650	4.57138499084808	0.00192225737583207	1.13182140872858e-05	0.000575159630256117
GOTERM_BP_FAT	GO:2000377~regulation of reactive oxygen species metabolic process	24	3.0188679245283	3.15341135632947e-07	XDH, ICAM1, CAV1, HSP90AA1, PTGS2, CRYAB, F2RL1, CLU, HK2, ROMO1, BNIP3, FOXO1, FOXO3, MMP3, PARK7, VDAC1, LEP, SLC25A33, FBLN5, IL1B, AGXT2, KLF2, GADD45A, KLF4	745	153	16650	3.50572443742598	0.00206240904636446	1.20732530861645e-05	0.000617137671887757
GOTERM_BP_FAT	GO:0014070~response to organic cyclic compound	75	9.43396226415094	3.36748443785749e-07	MEF2C, LDHA, PTGS2, CLDN4, LMO3, FOXO1, HLCS, ANKRD1, FOXO3, CXCL10, FOS, APP, CTGF, HMOX1, RPLP0, PDE4B, IL1B, CIB2, CHRNA1, MYC, ERRFI1, GHR, ZFP36, ICAM1, HSP90AA1, ACTA1, CRYAB, MMP19, CST3, CDO1, TAT, DDIT4, CD38, SERPINF1, JUN, RYR3, RYR1, WFDC1, EFNA5, CA2, COL1A1, CASQ2, CAV1, CREM, PFKFB1, TAC1, CYTB, ASNS, BCL2L1, ACAT1, ALDH1A2, ARG1, PLIN2, RPL32, JUND, MYOG, AXIN2, ND6, SPP1, KLF5, T…	745	906	16650	1.85008222587671	0.00220226388345091	1.28178971102733e-05	0.000659032665939474
GOTERM_BP_FAT	GO:0060048~cardiac muscle contraction	21	2.64150943396226	3.40041288759793e-07	CAV3, SRI, MYL4, CAV1, HSP90AA1, MYL2, MYL3, TNNC1, MYL1, MYBPC3, MYH7, MYH6, TTN, TPM1, TNNI1, TNNI2, CTGF, PDE4B, KCNN2, CASQ2, HRC	745	120	16650	3.91107382550336	0.0022237744380883	1.28684183354766e-05	0.00066547689933083
GOTERM_BP_FAT	GO:0032269~negative regulation of cellular protein metabolic process	80	10.062893081761	3.5366477360718e-07	LMO3, LRTM1, CPEB4, F2RL1, UCHL1, FOXO1, SPRY4, RPS3, SPRY2, SPRY1, APP, ISG15, ANG, SERPINE1, IL1B, ITIH5, TFPI2, MYC, ERRFI1, RPS27A, ZFP36, CRYAB, SOCS3, CHAC1, SOCS1, CST3, SYNJ2BP, DDIT4, DACT1, SERPINF1, SERPINF2, JUN, ASH1L, HSPB1, WFDC1, NAIP, CSTA, TNFAIP3, GADD45B, GADD45A, UBA52, CAV3, XDH, CAV1, SPOCK3, IGF2BP2, DCN, HSPA1B, SERPINH1, TIMP3, TRIB1, TIMP1, XBP1, COL6A3, MAS1, GAPDH, CR…	745	992	16650	1.80233816843473	0.00231276511009804	1.33070590583317e-05	0.000692138616420479
GOTERM_BP_FAT	GO:0009887~organ morphogenesis	80	10.062893081761	3.5366477360718e-07	MEF2C, TNNC1, MYBPC3, FOXO1, ANKRD1, ZEB1, FOXO3, TTN, ZNRF3, MTHFD1L, SPRY2, ACTG2, SPRY1, OSR2, HTRA1, CTGF, GATA3, MYC, ERRFI1, COL11A1, RPS27A, CYR61, GHR, ACTA1, ACTA2, EFNB2, KRT13, MGP, MYH7, ACTN3, MYH6, MMP13, FOXN3, EYA1, DACT1, EREG, XIRP2, JUN, COL1A2, RYR1, ADAMTS1, CA2, COL1A1, TNFAIP3, CTSH, UBA52, CAV3, RBP4, ZFAND5, CAV1, MYL2, MYL3, FHL1, ITGB4, DCN, RPL38, TPM1, SERPINH1, ALDH1…	745	992	16650	1.80233816843473	0.00231276511009804	1.33070590583317e-05	0.000692138616420479
GOTERM_BP_FAT	GO:0046365~monosaccharide catabolic process	15	1.88679245283019	3.57277171820474e-07	ALDOA, PFKFB3, PFKFB1, HK2, FBP1, PGAM2, ACTN3, PFKM, FBP2, GPI, TPI1, PGM1, ENO3, PGK1, GAPDH	745	61	16650	5.49565408735834	0.0023363605131802	1.33661624545089e-05	0.000699208226495607
GOTERM_BP_FAT	GO:0009991~response to extracellular stimulus	45	5.66037735849057	3.69813412811336e-07	MEF2C, CAV1, LDHA, SLC38A2, CCK, PTGS2, CPEB4, PFKFB1, FOXO1, CYTB, HLCS, ASNS, FOXO3, CCL28, ACAT1, CXCL10, ALDH1A2, FOS, ARG1, XBP1, HMOX1, OXCT1, SLC2A1, PCSK9, GHR, SPP1, ZFP36, ICAM1, GABARAPL2, ADSSL1, ACTA1, CST3, NR4A2, SPARC, ADIPOQ, LEP, GLUL, ATF3, ULK2, JUN, PON1, LIPG, MYH13, COL1A1, IGFBP2	745	435	16650	2.31196482295765	0.00241824019591919	1.37565466344913e-05	0.000723742155284146
GOTERM_BP_FAT	GO:0060538~skeletal muscle organ development	26	3.27044025157233	3.70147967142935e-07	MEF2C, CAV1, MYL3, USP2, ANKRD2, DCN, ANKRD1, FOS, CYP26B1, MYOG, CHRNA1, GPC1, KLF5, EGR1, ACTA1, MYF5, MYLPF, SMYD1, ACTN3, ATF3, BVES, NUPR1, CFL2, RYR1, KLHL31, CASQ1	745	178	16650	3.26445969383908	0.00242042522514985	1.36912011308166e-05	0.000724396891615964
KEGG_PATHWAY	hsa04260:Cardiac muscle contraction	19	2.38993710691824	3.78692850231563e-07	MYL4, MYL2, COX7A1, MYL3, TNNC1, COX7B, COX4I2, CYTB, MYH7, MYH6, COX7A2L, CACNG1, CACNA1S, TPM1, TPM4, UQCR10, UQCR11, COX3, UQCRH	424	75	6910	4.12861635220126	9.31541196712571e-05	4.65781445974089e-05	0.000490708641998072
GOTERM_BP_FAT	GO:0006734~NADH metabolic process	12	1.50943396226415	3.88102190588629e-07	ALDOA, GPI, TPI1, PFKFB3, PFKFB1, HK2, ENO3, PGAM2, ACTN3, PFKM, PGK1, GAPDH	745	37	16650	7.24832214765101	0.00253768016686529	1.42746483127176e-05	0.000759534020378094
GOTERM_BP_FAT	GO:0010038~response to metal ion	36	4.52830188679245	3.94471403054985e-07	MEF2C, CAV1, MEF2A, PTGS2, TNNC1, BNIP3, PGAM2, CYTB, HVCN1, TTN, B2M, FOS, ARG1, APP, SLC30A1, HMOX1, JUND, MYOG, TXNIP, ICAM1, CRIP1, ACTA1, FBP1, CYB5A, SPARC, TAT, PARK7, GPI, CDKN1B, SERPINF1, DUSP1, JUN, RYR3, CA2, IGFBP2, CASQ2	745	308	16650	2.61221999477033	0.00257927273080216	1.44278556127864e-05	0.000771998819515396
GOTERM_BP_FAT	GO:0043065~positive regulation of apoptotic process	54	6.79245283018868	3.99675927703657e-07	MEF2C, LDHA, ZAK, PTGS2, GRIK2, FOXO1, BNIP3, CXCR2, ANKRD1, FOXO3, RPS3, CTGF, DYNLL2, HMOX1, RHOB, SIK1, MYC, RPS27A, CYR61, ICAM1, GZMB, NLRP1, BCL2L10, BTG1, F3, JUN, G0S2, GADD45B, GADD45A, CTSH, UBA52, XDH, CAV1, CCK, MCL1, TNFRSF12A, CLU, BCL2L1, TIMP3, ALDH1A2, XBP1, SQSTM1, PCSK9, TXNIP, EEF1A2, NR4A3, ADIPOQ, PARK7, LEP, YWHAG, CDKN1B, ATF3, DUSP1, NUPR1	745	572	16650	2.10986999577604	0.00261325830156878	1.45369989005273e-05	0.000782184277570153
GOTERM_BP_FAT	GO:0071495~cellular response to endogenous stimulus	91	11.4465408805031	4.17657920501601e-07	MEF2C, PTGS2, LMO3, CPEB4, FOXO1, ANKRD1, FOXO3, ZEB1, SPRY2, FOS, SPRY1, APP, HTRA1, CTGF, GATA3, RPLP0, PDE4B, GAB1, IL1B, ZYX, SIK1, CIB2, MYC, GPC1, ERRFI1, RPS27A, CYR61, GHR, EGR1, ZFP36, ICAM1, F11R, IRS2, SOCS3, SOCS1, ACTN2, CTSS, MYH6, IRS1, DDIT4, SERPINF1, HAS1, SLC25A33, JUN, RYR3, COL1A2, RYR1, EFNA5, ATP6V1G3, CA2, COL1A1, CTSH, CASQ2, UBA52, CAV3, CAV1, TAC1, ASNS, BCL2L1, SOX6, T…	745	1185	16650	1.71625180528417	0.00273067189077891	1.5107106750345e-05	0.000817375732731218
GOTERM_BP_FAT	GO:0043502~regulation of muscle adaptation	15	1.88679245283019	4.42723442212538e-07	CAV3, MEF2A, TNNC1, SRL, LMCD1, MYH7, ACTN3, NR4A3, TRIM63, TNNI1, TNNT1, MYOG, CASQ1, ERRFI1, KLF4	745	62	16650	5.40701450530418	0.00289431439053989	1.59257578978833e-05	0.000866429908397137
GOTERM_BP_FAT	GO:0051248~negative regulation of protein metabolic process	83	10.440251572327	4.47571272959721e-07	LMO3, LRTM1, CPEB4, F2RL1, UCHL1, FOXO1, SPRY4, RPS3, SPRY2, SPRY1, APP, ISG15, ANG, SERPINE1, IL1B, ITIH5, TFPI2, MYC, ERRFI1, RPS27A, ZFP36, CRYAB, SOCS3, CHAC1, SOCS1, CST3, SYNJ2BP, DDIT4, DACT1, SERPINF1, SERPINF2, JUN, ASH1L, HSPB1, WFDC1, NAIP, CSTA, TNFAIP3, GADD45B, GADD45A, UBA52, CAV3, XDH, CAV1, SPOCK3, CLU, IGF2BP2, DCN, HSPA1B, SERPINH1, TIMP3, ITM2A, TRIB1, TIMP1, XBP1, COL6A3, MAS…	745	1049	16650	1.76831882073691	0.00292596078804563	1.60121656817003e-05	0.000875917294074213
GOTERM_BP_FAT	GO:0005996~monosaccharide metabolic process	31	3.89937106918239	4.60525703445085e-07	ALDOA, MIDN, RBP4, PFKFB3, CREM, PFKFB1, HK2, PGAM2, FOXO1, GOT2, TPI1, SORBS1, ENO3, SIK1, MYC, GAPDH, PHLDA2, IRS2, FBN1, FBP1, FBP2, PFKM, ACTN3, ADIPOQ, IRS1, LEP, GPI, ATF3, SDS, PGM1, PGK1	745	243	16650	2.85110613969674	0.00301052173863126	1.63860748491063e-05	0.000901269594144605
GOTERM_BP_FAT	GO:0055114~oxidation-reduction process	79	9.93710691823899	4.96655382081139e-07	LDHA, PTGS2, PGAM2, BNIP3, MTHFD1L, NDUFS5, UQCR10, ACSS1, UQCR11, HMOX1, ALOX12B, GPX8, SMOX, MYC, RPS27A, IRS2, PCBD1, ND2, COX4I2, CYB5A, NDUFC1, ACTN3, PFKM, CDO1, IRS1, DHRS7C, RDH5, PYCR2, PRDX6, UQCRH, PGM1, CYP2A6, SURF1, UBA52, KDM6B, UGP2, ALDOA, XDH, PFKFB3, COX7B, PFKFB1, HK2, CYTB, COX7A2L, SESN1, ACAT1, NDUFB1, NDUFB2, FMO4, ALDH1A2, TPI1, SORBS1, ADH4, CYP26B1, FMO3, HSD17B6, ENO3,…	745	983	16650	1.79610424191115	0.00324632285590554	1.75760811804704e-05	0.00097197668029736
GOTERM_BP_FAT	GO:0009132~nucleoside diphosphate metabolic process	20	2.51572327044025	5.02272361720732e-07	ALDOA, LDHA, PFKFB3, AK1, PFKFB1, HK2, FBP1, PGAM2, ACTN3, PFKM, DDIT4, GPI, TPI1, PGM1, ENO3, MYOG, PGK1, MYC, GAPDH, EDARADD	745	112	16650	3.99089165867689	0.00328297718460335	1.76792952134575e-05	0.000982969308138681
GOTERM_BP_FAT	GO:0043068~positive regulation of programmed cell death	54	6.79245283018868	5.19677241499168e-07	MEF2C, LDHA, ZAK, PTGS2, GRIK2, FOXO1, BNIP3, CXCR2, ANKRD1, FOXO3, RPS3, CTGF, DYNLL2, HMOX1, RHOB, SIK1, MYC, RPS27A, CYR61, ICAM1, GZMB, NLRP1, BCL2L10, BTG1, F3, JUN, G0S2, GADD45B, GADD45A, CTSH, UBA52, XDH, CAV1, CCK, MCL1, TNFRSF12A, CLU, BCL2L1, TIMP3, ALDH1A2, XBP1, SQSTM1, PCSK9, TXNIP, EEF1A2, NR4A3, ADIPOQ, PARK7, LEP, YWHAG, CDKN1B, ATF3, DUSP1, NUPR1	745	577	16650	2.09158689355961	0.00339654642528253	1.81941007094677e-05	0.00101703126608177
GOTERM_BP_FAT	GO:0034097~response to cytokine	68	8.55345911949686	5.32609169606056e-07	PTGS2, LRTM1, F2RL1, AQP4, CXCR2, ANKRD1, SGMS1, FOXO3, CXCL11, CXCL12, B2M, CXCL10, FOS, ISG15, TRIM8, CXCR4, GATA3, RPLP0, GAB1, IL1B, MYC, RPS27A, EDARADD, GHR, ZFP36, EGR1, ICAM1, SOCS3, SOCS1, HLA-B, HLA-E, CD38, KRT18, EREG, IL20RB, F3, JUN, COL1A1, COMMD7, TNFAIP3, UBA52, CAV1, MCL1, TNFRSF12A, KEAP1, BCL2L1, DCN, HSPA1B, CD74, TIMP1, ALDH1A2, ARG1, XBP1, KRT8, JUND, ADAMTS12, GAPDH, SPARC…	745	802	16650	1.89492711175082	0.0034809206619939	1.85476639599225e-05	0.0010423394943726
GOTERM_BP_FAT	GO:0008283~cell proliferation	128	16.1006289308176	5.70705831371533e-07	MEF2C, LMO1, CADM1, PTGS2, ZAK, F2RL1, ANKRD2, ROMO1, FOXO1, FOXO3, CXCL12, ZNRF3, CXCL10, HTRA1, CTGF, GATA3, GAB1, IL1B, LGI1, SATB1, IRS2, EFNB2, CST3, SYNJ2BP, HLA-E, IRS1, DDIT4, TACC2, PTHLH, CD38, GLUL, BTN3A1, SERPINF1, SLC25A33, SERPINF2, F3, JUN, WFDC1, ADAMTS1, TNFAIP3, PMP22, EMP2, CAV3, XDH, RBP4, CAV1, CLU, BCL2L1, CD74, TIMP1, ARG1, RPS27, OVOL2, SFTPD, AXIN2, KLF5, ODC1, CRIP1, S1…	745	1861	16650	1.53716880222439	0.00372944044207946	1.97691810114309e-05	0.00111689593639275
GOTERM_BP_FAT	GO:0044724~single-organism carbohydrate catabolic process	22	2.76729559748428	5.73016762423314e-07	ALDOA, LDHA, PFKFB3, PFKFB1, HK2, FBP1, PGAM2, GYG1, ACTN3, FBP2, PFKM, DDIT4, GPI, TPI1, PYGM, PGM1, ENO3, MYOG, PGK1, MYC, GAPDH, EDARADD	745	135	16650	3.6420581655481	0.00374451357675842	1.97447620070568e-05	0.00112141850401315
GOTERM_BP_FAT	GO:0008016~regulation of heart contraction	30	3.77358490566038	6.02187859090819e-07	FXYD1, CAV3, SRI, MEF2A, MYL4, CAV1, MYL2, MYL3, TAC1, TPM1, DES, CTGF, PDE4B, HRC, EHD3, HSP90AA1, MYH7, MYH6, CACNG1, CACNA1S, TRDN, BVES, RYR3, ATP2A1, HSPB7, KCNN2, RYR1, HBEGF, CASQ1, CASQ2	745	233	16650	2.8775527839387	0.00393476355211508	2.06412796402988e-05	0.00117850727859858
GOTERM_BP_FAT	GO:0050678~regulation of epithelial cell proliferation	35	4.40251572327044	6.15024883303385e-07	MEF2C, XDH, CAV1, CXCL12, ALDH1A2, ARG1, OSR2, OVOL2, ANG, HTRA1, XBP1, GATA3, A4GNT, KRT4, ERRFI1, MYC, SCG2, ZFP36, EFNB2, NR4A3, SPARC, SYNJ2BP, MMP12, LEP, CDH13, GLUL, EYA1, CDKN1B, SERPINF1, EREG, F3, JUN, WFDC1, TNFAIP3, NFIB	745	300	16650	2.60738255033557	0.00401847338967642	2.09714944157113e-05	0.00120362973806687
GOTERM_BP_FAT	GO:0008219~cell death	133	16.7295597484277	6.38777955396669e-07	MEF2C, MEF2A, LDHA, CADM1, PTGS2, ZAK, GRIK2, ANKRD2, FOXO1, ANKRD1, SGMS1, FOXO3, MMP3, CXCL12, APP, CTGF, GATA3, SERPINE1, TPT1, C8ORF4, IL1B, RPS27A, SATB1, IRS2, CRYAB, CHAC1, SOCS3, CST3, PIM3, ACTN2, ACTN3, DDIT4, BCL2L10, CD38, KRT18, SERPINF1, F3, JUN, HSPB1, EFNA5, TNFAIP3, PMP22, EMP2, UBA52, XDH, CAV1, OLFM4, MCL1, TNFRSF12A, CLU, HSPA1B, KRT20, BCL2L1, TIMP3, CD74, TIMP1, AXIN2, CRIP1…	745	1958	16650	1.51808789958251	0.00417334788861823	2.16685766829539e-05	0.00125011523013363
GOTERM_BP_FAT	GO:0080134~regulation of response to stress	96	12.0754716981132	6.46060671137296e-07	MEF2C, ZAK, CADM1, PTGS2, GRIK2, NUAK1, F2RL1, FOXO1, ANKRD1, FOXO3, MMP3, PRKG1, CXCL12, B2M, RPS3, HTRA1, CTGF, GATA3, PCBP2, GAB1, SERPINE1, TPT1, ERAP1, IL1B, ZYX, MYC, ERRFI1, RPS27A, ZFP36, HSP90AA1, CRYAB, SOCS3, SLC25A6, SOCS1, HLA-B, CTSS, HLA-E, NUPL2, NLRP1, GPR37L1, EYA4, EYA1, DACT1, SERPINF1, IL20RB, EREG, SERPINF2, F3, HSPB8, ASH1L, HSPB1, WFDC1, TNFAIP3, GADD45B, GADD45A, UBA52, C…	745	1285	16650	1.66965241689082	0.00422082774232102	2.18026519093195e-05	0.00126436772460714
GOTERM_BP_FAT	GO:0015669~gas transport	9	1.13207547169811	7.46250893763353e-07	HBZ, HBG1, HBA2, CA2, HBG2, HBE1, RHAG, MYC, HBD	745	19	16650	10.586365241964	0.00487379077405969	2.50545908686561e-05	0.00146044281726931
GOTERM_BP_FAT	GO:0030036~actin cytoskeleton organization	52	6.54088050314465	7.5878926807517e-07	MEF2C, MEF2A, PDLIM7, F2RL1, IQGAP2, ANKRD1, PRKG1, TTN, SDC4, CXCL12, CTGF, ANG, ZYX, LMOD2, LMOD3, F11R, ICAM1, ACTA1, MYH3, LDB3, ACTN2, MYH6, RND3, KRT19, SERPINF2, XIRP2, CFL2, PDE4DIP, EMP2, CASQ1, CASQ2, SPTB, CAV3, ALDOA, PLEK2, MYL2, CNN3, TAC1, TPM1, TPM4, CDC42EP2, SORBS1, KRT8, TNXB, S100A10, MYOZ1, MYOZ2, NEB, CAPG, SPTBN1, TMOD4, MYH10	745	553	16650	2.10153282279695	0.0049554761362276	2.53455727899921e-05	0.00148498074395986
GOTERM_BP_FAT	GO:0055086~nucleobase-containing small molecule metabolic process	63	7.92452830188679	7.8168352135671e-07	LDHA, PGAM2, GABBR2, CXCL11, CXCL10, TTR, NDUFS5, UQCR10, UQCR11, PDE4B, ATP5L, MYC, EDARADD, ATP6, ATP5J, ND2, MYH3, COX4I2, FBP1, MYH4, MYH7, NDUFC1, ACTN3, MYH6, PFKM, MYH8, DDIT4, PTHLH, SLC25A33, UQCRH, PGM1, SURF1, ALDOA, XDH, PFKFB3, COX7B, PFKFB1, HK2, DPYS, CYTB, ATP5G2, COX7A2L, HSPA1B, ACAT1, NDUFB1, NDUFB2, TPI1, ENO3, MYOG, ND6, GAPDH, ADSSL1, ATP5J2, NDUFA3, NDUFA6, AK1, MACROD1, PA…	745	728	16650	1.93404749612803	0.00510461098041248	2.59777540165818e-05	0.00152978538199289
GOTERM_BP_FAT	GO:0031667~response to nutrient levels	42	5.28301886792453	8.52878794808862e-07	MEF2C, CAV1, LDHA, SLC38A2, CCK, PTGS2, CPEB4, PFKFB1, FOXO1, CYTB, HLCS, ASNS, FOXO3, CCL28, ACAT1, CXCL10, ALDH1A2, ARG1, XBP1, HMOX1, OXCT1, SLC2A1, PCSK9, SPP1, GHR, ZFP36, ICAM1, GABARAPL2, ADSSL1, CST3, SPARC, ADIPOQ, LEP, GLUL, ATF3, ULK2, JUN, PON1, LIPG, MYH13, COL1A1, IGFBP2	745	404	16650	2.32341019336833	0.00556823941597839	2.82006117026112e-05	0.00166911622767607
GOTERM_BP_FAT	GO:0010941~regulation of cell death	108	13.5849056603774	8.96854057061536e-07	MEF2C, LDHA, PTGS2, ZAK, GRIK2, ANKRD2, FOXO1, ANKRD1, SGMS1, FOXO3, MMP3, CXCL12, CTGF, GATA3, SERPINE1, TPT1, IL1B, RPS27A, IRS2, SOCS3, CRYAB, CST3, ACTN2, PIM3, ACTN3, DDIT4, BCL2L10, CD38, KRT18, SERPINF1, F3, JUN, HSPB1, TNFAIP3, UBA52, XDH, CAV1, OLFM4, MCL1, TNFRSF12A, CLU, HSPA1B, BCL2L1, TIMP3, CD74, TIMP1, JUND, AXIN2, EEF1A2, NR4A2, HBA2, NR4A3, CDKN1B, ATF3, GPR37, PLK2, CD59, HEBP2,…	745	1509	16650	1.5995303347699	0.00585450136808519	2.95056257273441e-05	0.00175517677106773
GOTERM_BP_FAT	GO:0048870~cell motility	98	12.3270440251572	8.97018108268462e-07	MEF2C, PTGS2, F2RL1, CXCL11, PRKG1, CXCL12, MMP1, SLC7A7, CXCL10, CTGF, GATA3, PDE4B, GAB1, SERPINE1, IL1B, S100A2, MATN2, F11R, IRS2, F10, EFNB2, SYNJ2BP, DDIT4, SERPINF1, HAS1, F3, JUN, COL1A2, HSPB1, COL1A1, EMP2, ZFAND5, CAV1, OLFM4, TNFRSF12A, ITGB4, CD74, TIMP1, OVOL2, SFTPD, PLTP, PLAT, NR4A2, LAMA2, EPHA4, LAMA4, LAMA3, SRPX2, TNK2, KLF4, PLAU, MYH10, CLDN7, CXCR2, ZEB2, SDC4, EPCAM, CXCR…	745	1330	16650	1.64676792652773	0.00585556912379948	2.93634698279588e-05	0.00175549782274187
GOTERM_BP_FAT	GO:0051674~localization of cell	98	12.3270440251572	8.97018108268462e-07	MEF2C, PTGS2, F2RL1, CXCL11, PRKG1, CXCL12, MMP1, SLC7A7, CXCL10, CTGF, GATA3, PDE4B, GAB1, SERPINE1, IL1B, S100A2, MATN2, F11R, IRS2, F10, EFNB2, SYNJ2BP, DDIT4, SERPINF1, HAS1, F3, JUN, COL1A2, HSPB1, COL1A1, EMP2, ZFAND5, CAV1, OLFM4, TNFRSF12A, ITGB4, CD74, TIMP1, OVOL2, SFTPD, PLTP, PLAT, NR4A2, LAMA2, EPHA4, LAMA4, LAMA3, SRPX2, TNK2, KLF4, PLAU, MYH10, CLDN7, CXCR2, ZEB2, SDC4, EPCAM, CXCR…	745	1330	16650	1.64676792652773	0.00585556912379948	2.93634698279588e-05	0.00175549782274187
GOTERM_BP_FAT	GO:0043434~response to peptide hormone	42	5.28301886792453	9.08426414280395e-07	CAV1, PFKFB1, CYTB, FOXO1, TRIM72, CXCL12, TIMP1, ARG1, SORBS1, XBP1, CTGF, JUND, GAB1, MAS1, PCSK9, IL1B, ERRFI1, MYC, GHR, EGR1, IRS2, SOCS3, FBN1, SOCS1, NR4A2, ACTN2, NR4A3, SPARC, CDO1, IRS1, ADIPOQ, LEP, YWHAG, CDKN1B, EREG, SLC25A33, BTG1, COL1A1, AREG, ATP6V1G3, CA2, IGFBP2	745	405	16650	2.31767337807606	0.00592981924429359	2.95889673918026e-05	0.00177782411400207
GOTERM_BP_FAT	GO:0009117~nucleotide metabolic process	59	7.42138364779874	9.22512021404635e-07	LDHA, PGAM2, GABBR2, CXCL11, CXCL10, NDUFS5, UQCR10, UQCR11, PDE4B, ATP5L, MYC, EDARADD, ATP6, ATP5J, ND2, MYH3, COX4I2, FBP1, MYH4, MYH7, NDUFC1, MYH6, PFKM, ACTN3, MYH8, DDIT4, PTHLH, SLC25A33, UQCRH, PGM1, SURF1, ALDOA, XDH, PFKFB3, COX7B, PFKFB1, HK2, CYTB, ATP5G2, COX7A2L, HSPA1B, ACAT1, NDUFB1, NDUFB2, TPI1, ENO3, MYOG, ND6, GAPDH, ADSSL1, ATP5J2, NDUFA3, NDUFA6, AK1, PARK7, AMPD1, GPI, COX…	745	667	16650	1.97689745731161	0.00602148673242064	2.9899003462508e-05	0.00180538993233004
GOTERM_BP_FAT	GO:0042060~wound healing	51	6.41509433962264	9.69168288152154e-07	F2RL2, F2RL1, PRKG1, MMRN1, SDC4, HMOX1, GATA3, SERPINE1, RHOB, MYC, TFPI2, CYR61, RAP2B, F10, MYH2, MMP12, EREG, SERPINF2, F3, COL1A2, WFDC1, HSPB1, HBG1, COL1A1, HBG2, TNFAIP3, CAV3, CAV1, PABPC4, DCN, FAM46A, TRIM72, TPM1, TIMP1, XBP1, C1QTNF1, ENO3, MYOG, EHD3, HBD, PLAT, SPARC, COL5A1, PLSCR1, FBLN1, CD59, IRF1, HBEGF, HBE1, PLAU, MYH10	745	542	16650	2.10294955298546	0.00632505991623844	3.12563975060076e-05	0.00189669713948071
GOTERM_BP_FAT	GO:1901699~cellular response to nitrogen compound	52	6.54088050314465	9.97261429293953e-07	MEF2C, PTGS2, CPEB4, FOXO1, FOXO3, ZEB1, MMP3, APP, RPLP0, PDE4B, GAB1, IL1B, CIB2, ERRFI1, MYC, GHR, EGR1, ICAM1, IRS2, SOCS3, SOCS1, ACTN2, IRS1, SLC25A33, RYR3, COL1A2, RYR1, COL1A1, CA2, ATP6V1G3, CASQ2, CAV1, BCL2L1, TRIM72, SESN1, ARG1, SORBS1, XBP1, MAS1, COL6A1, PCSK9, KLF5, COL4A1, FBN1, NR4A2, NR4A3, ADIPOQ, LEP, YWHAG, RGS8, KLF2, KLF4	745	558	16650	2.08270188352457	0.00650780574297938	3.20047517261557e-05	0.00195167591634515
GOTERM_BP_FAT	GO:0009968~negative regulation of signal transduction	84	10.5660377358491	1.04694854807669e-06	LMO3, LRTM1, F2RL1, FST, UCHL1, FOXO1, SGMS1, FOXO3, CXCL12, ZNRF3, SPRY4, SPRY2, SPRY1, HTRA1, GATA3, HMOX1, SERPINE1, TPT1, C8ORF4, IL1B, MYC, GPC1, ERRFI1, RPS27A, EGR1, ICAM1, CHAC1, SOCS3, SOCS1, G3BP1, FBP1, ACTN3, SYNJ2BP, IRS1, GPR37L1, DDIT4, BCL2L10, TRDN, EYA4, EYA1, DACT1, ASH1L, HSPB1, TNFAIP3, TBX18, CASQ2, UBA52, CAV3, XDH, SRI, CAV1, MCL1, CLU, BCL2L1, DCN, HSPA1B, TRIM72, SESN1, …	745	1089	16650	1.72388928947806	0.0068309380797491	3.34354202060627e-05	0.00204891442118216
GOTERM_BP_FAT	GO:0051270~regulation of cellular component movement	67	8.42767295597484	1.10154640713799e-06	CLDN7, PTGS2, TNNC1, F2RL1, MYBPC3, CXCR2, SDC4, CXCL11, CXCL12, CXCL10, EPCAM, CXCR4, GATA3, HMOX1, PDE4B, GAB1, SERPINE1, SEMA3D, RHOB, MYC, CYR61, RAP2B, ICAM1, IRS2, SGK1, F10, SYNJ2BP, NEXN, MMP10, EREG, SERPINF1, HAS1, SEMA4F, F3, JUN, HSPB1, COL1A1, EMP2, CTSH, CAV3, SRI, CAV1, OLFM4, SPOCK3, TAC1, DCN, TPM1, CCL28, CD74, TIMP1, TRIB1, XBP1, PHLDA2, TBX5, SPARC, ADIPOQ, LAMA2, CDH13, LAMA4…	745	802	16650	1.86706053657802	0.00718588546813259	3.50082624357428e-05	0.00215576322165623
GOTERM_BP_FAT	GO:0016052~carbohydrate catabolic process	23	2.89308176100629	1.23015127502955e-06	ALDOA, LDHA, PFKFB3, PFKFB1, HK2, FBP1, PGAM2, GYG1, ACTN3, FBP2, PFKM, CHIT1, DDIT4, GPI, TPI1, PYGM, PGM1, ENO3, MYOG, PGK1, GAPDH, MYC, EDARADD	745	153	16650	3.35965258586656	0.00802146035293017	3.89065153516555e-05	0.00240744438189111
GOTERM_BP_FAT	GO:0034599~cellular response to oxidative stress	29	3.64779874213836	1.23148686177599e-06	MCL1, ANKRD2, BNIP3, FOXO1, ROMO1, HSPA1B, FOXO3, MMP3, TPM1, RPS3, FOS, ARG1, XBP1, HMOX1, RHOB, CCS, NR4A2, CST3, NR4A3, GPR37L1, PARK7, PYCR2, GPR37, FBLN5, HSPB1, TNFAIP3, KLF2, KDM6B, KLF4	745	228	16650	2.8426351112681	0.00803013427180777	3.87615057187984e-05	0.00241005813689243
KEGG_PATHWAY	hsa00190:Oxidative phosphorylation	25	3.14465408805031	1.31892481570073e-06	ATP5J2, NDUFA3, COX7A1, NDUFA6, ND2, COX7B, COX4I2, CYTB, ATP5G2, COX7A2L, NDUFC1, ATP12A, NDUFB1, NDUFB2, NDUFS5, UQCR10, UQCR11, COX3, UQCRH, ATP5L, ATP6V1G3, COX17, ND6, ATP5J, ATP6	424	133	6910	3.06337778408285	0.000324403088563185	0.000108146058002689	0.00170904775869118
GOTERM_BP_FAT	GO:0006753~nucleoside phosphate metabolic process	59	7.42138364779874	1.34311067539262e-06	LDHA, PGAM2, GABBR2, CXCL11, CXCL10, NDUFS5, UQCR10, UQCR11, PDE4B, ATP5L, MYC, EDARADD, ATP6, ATP5J, ND2, MYH3, COX4I2, FBP1, MYH4, MYH7, NDUFC1, MYH6, PFKM, ACTN3, MYH8, DDIT4, PTHLH, SLC25A33, UQCRH, PGM1, SURF1, ALDOA, XDH, PFKFB3, COX7B, PFKFB1, HK2, CYTB, ATP5G2, COX7A2L, HSPA1B, ACAT1, NDUFB1, NDUFB2, TPI1, ENO3, MYOG, ND6, GAPDH, ADSSL1, ATP5J2, NDUFA3, NDUFA6, AK1, PARK7, AMPD1, GPI, COX…	745	675	16650	1.95346756152125	0.00875480305418308	4.20725670621236e-05	0.0026285066915932
GOTERM_BP_FAT	GO:0070482~response to oxygen levels	35	4.40251572327044	1.75071856368504e-06	LDHA, CAV1, PTGS2, CPEB4, BNIP3, FOXO1, CYTB, PDLIM1, ANKRD1, FOXO3, CXCL12, ALAS2, CXCR4, ANG, CTGF, HMOX1, RPS27A, ATP6, PLAT, EGR1, ICAM1, CRYAB, CST3, NR4A2, ADIPOQ, DDIT4, LEP, CD38, CDKN1B, RYR1, HIF3A, RWDD3, COL1A1, UBA52, PLAU	745	314	16650	2.49112982516137	0.0113965264098344	5.45792936853529e-05	0.00342619422786239
GOTERM_BP_FAT	GO:0051241~negative regulation of multicellular organismal process	79	9.93710691823899	1.82912762616867e-06	MEF2C, PTGS2, F2RL1, FOXO3, PRKG1, CXCL10, B2M, APP, ISG15, GATA3, HMOX1, PCBP2, PDE4B, SERPINE1, SEMA3D, IL1B, MYC, ERRFI1, RPS27A, ZFP36, UCMA, PRG2, CST3, ACTN3, SYNJ2BP, GPR37L1, PTHLH, CD38, TNNT1, IL20RB, SERPINF1, SERPINF2, SEMA4F, PMP22, TNFAIP3, TBX18, UBA52, CAV3, XDH, SRI, RBP4, USP2, TAC1, DCN, SOX6, CD74, TRIB1, TIMP1, OVOL2, C1QTNF1, SFTPD, PCSK9, ADAMTS12, AXIN2, HIST1H4J, SPP1, PL…	745	1017	16650	1.73605749242739	0.0119038908725524	5.67534108885104e-05	0.00357963985880838
GOTERM_BP_FAT	GO:0042775~mitochondrial ATP synthesis coupled electron transport	17	2.13836477987421	2.43506396493003e-06	NDUFA3, NDUFA6, ND2, COX7B, COX4I2, CYTB, NDUFC1, COX7A2L, NDUFB1, PARK7, NDUFB2, UQCR10, NDUFS5, UQCR11, COX3, UQCRH, ND6	745	91	16650	4.17508665830813	0.015815976033034	7.51970932579837e-05	0.00476544275042068
GOTERM_BP_FAT	GO:0034614~cellular response to reactive oxygen species	20	2.51572327044025	2.80070856332917e-06	CST3, ROMO1, BNIP3, FOXO1, NR4A3, FOXO3, MMP3, TPM1, PARK7, GPR37L1, RPS3, ARG1, FOS, GPR37, RHOB, CCS, TNFAIP3, KLF2, KDM6B, KLF4	745	125	16650	3.5758389261745	0.0181691781466065	8.60820442171173e-05	0.00548099401019853
GOTERM_BP_FAT	GO:0042773~ATP synthesis coupled electron transport	17	2.13836477987421	2.82739483342617e-06	NDUFA3, NDUFA6, ND2, COX7B, COX4I2, CYTB, NDUFC1, COX7A2L, NDUFB1, PARK7, NDUFB2, UQCR10, NDUFS5, UQCR11, COX3, UQCRH, ND6	745	92	16650	4.12970528158739	0.0183407042268481	8.64961662012664e-05	0.00553321773973936
GOTERM_BP_FAT	GO:0071310~cellular response to organic substance	142	17.8616352201258	2.93689907579691e-06	MEF2C, PTGS2, LMO3, LRTM1, F2RL1, AQP4, FOXO1, ANKRD1, SGMS1, FOXO3, CXCL11, CXCL12, CXCL10, B2M, APP, ISG15, HTRA1, CTGF, GATA3, RPLP0, GAB1, PDE4B, SERPINE1, IL1B, CIB2, SPON2, RPS27A, EDARADD, F11R, IRS2, SOCS3, SOCS1, KRT13, ACTN2, PIM3, HLA-B, MYH6, HLA-E, IRS1, DDIT4, KRT18, SERPINF1, SLC25A33, HAS1, F3, RYR3, JUN, RYR1, COL1A2, HSPB1, EFNA5, COL1A1, ATP6V1G3, TNFAIP3, SEC61G, UBA52, SRI, C…	745	2186	16650	1.45176443137231	0.0190442294164774	8.94281242512784e-05	0.00574751193267442
GOTERM_BP_FAT	GO:0033993~response to lipid	69	8.67924528301887	3.09640709492324e-06	MEF2C, PTGS2, CLDN4, LMO3, FOXO1, ANKRD1, SGMS1, FOXO3, CXCL11, B2M, CXCL10, FOS, CTGF, RPLP0, PDE4B, SERPINE1, IL1B, SPON2, ERRFI1, MYC, GHR, ZFP36, ICAM1, ACTA1, CRYAB, CST3, KRT13, CDO1, TAT, DDIT4, CD38, SERPINF1, JUN, WFDC1, EFNA5, COL1A1, CA2, TNFAIP3, CTSH, CTSG, RBP4, CAV1, PFKFB1, TAC1, DCN, TRIB1, ALDH1A2, ARG1, RPL32, XBP1, CYP26B1, JUND, MYOG, SPP1, TXNIP, NR4A2, SPARC, NR4A3, TRIM63,…	745	860	16650	1.79311690338692	0.0200681089254034	9.38484137220641e-05	0.00605966017531712
GOTERM_BP_FAT	GO:0001525~angiogenesis	41	5.15723270440252	3.73513316064021e-06	SAT1, CAV1, PTGS2, TNFRSF12A, CXCR2, DCN, CXCL10, OVOL2, XBP1, ANG, CTGF, HMOX1, SERPINE1, IL1B, ERAP1, RHOB, COL8A1, SCG2, CYR61, KLF5, COL4A2, COL4A1, EFNB2, MMP19, SPARC, SYNJ2BP, LEP, GPI, CDH13, BMPER, SRPX2, SERPINF1, EREG, BTG1, F3, JUN, HIF3A, HSPB1, TNFAIP3, CTSH, KLF4	745	413	16650	2.21866519329834	0.0241573867342986	0.000112684721900291	0.00730960197943276
KEGG_PATHWAY	hsa04512:ECM-receptor interaction	19	2.38993710691824	3.84230520999924e-06	COL4A2, COL4A1, TNXB, ITGB4, SDC4, COL5A1, LAMA2, LAMB4, LAMB3, LAMA4, LAMB2, LAMA3, COL6A3, COL1A2, COL6A1, TNN, COL1A1, COL11A1, SPP1	424	87	6910	3.5591520277597	0.000944762328333182	0.000236274307216289	0.00497874022608036
GOTERM_BP_FAT	GO:0072001~renal system development	32	4.0251572327044	3.91095915775236e-06	MEF2C, RBP4, ITGB4, CXCR2, DCN, SDC4, ACAT1, EPCAM, ALDH1A2, SPRY1, OSR2, LAMB2, GATA3, ARG2, PCSK9, MYC, EGR1, ODC1, COL4A1, ACTA2, FBN1, EFNB2, UPK3A, ADIPOQ, EPHA4, EYA1, BMPER, SERPINF1, ADAMTS1, CA2, CTSH, TBX18	745	283	16650	2.52709464747314	0.0252800691667825	0.000117447688150252	0.00765367843662546
GOTERM_BP_FAT	GO:0044282~small molecule catabolic process	36	4.52830188679245	4.19009066407294e-06	ALDOA, PFKFB3, PFKFB1, HK2, PGAM2, ACAT1, FAH, GOT2, ARG1, TPI1, ADH4, OXCT1, CYP26B1, ENO3, GAPDH, IRS2, PCBD1, FBP1, FBP2, PFKM, ACTN3, CDO1, ADIPOQ, TAT, IRS1, PARK7, LEP, GPI, GLUL, SDS, FAAH, PGM1, PON1, AGXT2, PGK1, OAT	745	341	16650	2.35942451140546	0.0270597250463139	0.00012525508209793	0.00819991264352504
GOTERM_BP_FAT	GO:0006915~apoptotic process	118	14.8427672955975	4.36028688974713e-06	MEF2C, MEF2A, LDHA, CADM1, PTGS2, ZAK, GRIK2, ANKRD2, FOXO1, ANKRD1, SGMS1, FOXO3, CXCL12, APP, CTGF, GATA3, SERPINE1, TPT1, C8ORF4, IL1B, RPS27A, SATB1, IRS2, SOCS3, CHAC1, CRYAB, CST3, PIM3, DDIT4, BCL2L10, CD38, KRT18, F3, JUN, HSPB1, EFNA5, TNFAIP3, UBA52, XDH, CAV1, MCL1, TNFRSF12A, CLU, HSPA1B, KRT20, BCL2L1, TIMP3, CD74, TIMP1, CRIP1, EEF1A2, NR4A2, NR4A3, FXR1, VDAC1, CDKN1B, ATF3, PLK2, …	745	1747	16650	1.50954848772392	0.0281432486177547	0.000129750038570187	0.00853296932239456
GOTERM_BP_FAT	GO:0006796~phosphate-containing compound metabolic process	187	23.5220125786164	4.37341802752138e-06	MEF2C, LDHA, MEF2A, SGMS2, ZAK, GRIK2, LMO3, LRTM1, F2RL1, FOXO1, PGAM2, SGMS1, PRKG1, TTN, CXCL11, CXCL10, UQCR10, APP, UQCR11, CTGF, PDE4B, GAB1, IL1B, RPS27A, ATP6, EDARADD, IRS2, CRYAB, SOCS3, MYH3, PRKAB2, SOCS1, FBP1, MYH4, PIM3, MYH7, ACTN2, SYNJ2BP, MYH6, FBP2, ACTN3, IRS1, MYH8, DDIT4, PTHLH, PGM3, SERPINF2, RIOK3, SLC25A33, JUN, PGM1, HSPB1, EFNA5, TNFAIP3, EMP2, SURF1, UBA52, SPTB, ALD…	745	3083	16650	1.35558279110167	0.0282267954873674	0.000129551926147387	0.00855866557776253
KEGG_PATHWAY	hsa05012:Parkinson's disease	25	3.14465408805031	4.39811477587113e-06	NDUFA3, COX7A1, NDUFA6, SLC25A6, ND2, COX7B, UCHL1, COX4I2, CYTB, ATP5G2, COX7A2L, NDUFC1, NDUFB1, PARK7, VDAC1, NDUFB2, NDUFS5, UQCR10, UQCR11, COX3, GPR37, UQCRH, ND6, ATP5J, ATP6	424	142	6910	2.86922003720436	0.00108135352954297	0.000216364312684791	0.00569892212852752
GOTERM_BP_FAT	GO:0040012~regulation of locomotion	63	7.92452830188679	4.43769184782064e-06	CLDN7, PTGS2, F2RL1, CXCR2, SDC4, CXCL11, CXCL12, CXCL10, EPCAM, CXCR4, GATA3, HMOX1, GAB1, SERPINE1, SEMA3D, RHOB, MYC, CYR61, RAP2B, ICAM1, IRS2, SGK1, F10, EFNB2, SYNJ2BP, NEXN, MMP10, BVES, EREG, SERPINF1, HAS1, SEMA4F, F3, JUN, HSPB1, COL1A1, EMP2, CTSH, OLFM4, SPOCK3, TAC1, DCN, TPM1, CCL28, CD74, TIMP1, TRIB1, XBP1, PHLDA2, SCG2, TBX5, SPARC, ADIPOQ, LAMA2, CDH13, LAMA4, FBLN1, BMPER, LAMA…	745	768	16650	1.8333158557047	0.0286356341086522	0.000130863657293423	0.00868444259313206
GOTERM_BP_FAT	GO:0044262~cellular carbohydrate metabolic process	31	3.89937106918239	4.51806282535526e-06	MIDN, PFKFB3, PFKFB1, HK2, PGAM2, FOXO1, TPI1, SORBS1, C1QTNF1, SLC2A1, MAS1, MYOG, B3GNT2, SIK1, PHLDA2, RPS27A, IRS2, FBP1, FBP2, GYG1, ACTN3, PFKM, ADIPOQ, IRS1, DDIT4, LEP, PYGM, HAS1, PGM1, UBA52, UGP2	745	271	16650	2.55652690755095	0.0291466229869903	0.00013263615434389	0.00884171981825332
GOTERM_BP_FAT	GO:0014888~striated muscle adaptation	11	1.38364779874214	4.52335133508117e-06	MEF2C, TNNT1, ACTA1, TNNC1, MYOG, MYH7, ACTN3, MYH6, TRIM63, ERRFI1, TNNI1	745	38	16650	6.46944542564465	0.0291802372613142	0.000132198618889245	0.0088520688459881
GOTERM_BP_FAT	GO:0006793~phosphorus metabolic process	187	23.5220125786164	4.93891669961486e-06	MEF2C, LDHA, MEF2A, SGMS2, ZAK, GRIK2, LMO3, LRTM1, F2RL1, FOXO1, PGAM2, SGMS1, PRKG1, TTN, CXCL11, CXCL10, UQCR10, APP, UQCR11, CTGF, PDE4B, GAB1, IL1B, RPS27A, ATP6, EDARADD, IRS2, CRYAB, SOCS3, MYH3, PRKAB2, SOCS1, FBP1, MYH4, PIM3, MYH7, ACTN2, SYNJ2BP, MYH6, FBP2, ACTN3, IRS1, MYH8, DDIT4, PTHLH, PGM3, SERPINF2, RIOK3, SLC25A33, JUN, PGM1, HSPB1, EFNA5, TNFAIP3, EMP2, SURF1, UBA52, SPTB, ALD…	745	3089	16650	1.352949739387	0.031817975440386	0.000143701529425	0.00966528105278419
GOTERM_BP_FAT	GO:0043200~response to amino acid	17	2.13836477987421	5.02720227857999e-06	ICAM1, COL4A1, CPEB4, SOCS1, ASNS, ZEB1, BCL2L1, CDO1, SESN1, ARG1, CDKN1B, CTGF, XBP1, COL1A2, COL6A1, NAIP, COL1A1	745	96	16650	3.95763422818792	0.0323774312430323	0.000145622918291788	0.00983804466767602
GOTERM_BP_FAT	GO:0010563~negative regulation of phosphorus metabolic process	49	6.16352201257862	5.52266898630226e-06	LMO3, LRTM1, UCHL1, F2RL1, FOXO1, GABBR2, SPRY4, SPRY2, SPRY1, IL1B, MYC, ERRFI1, IRS2, SOCS3, SOCS1, FBP1, SYNJ2BP, ACTN3, DDIT4, DACT1, JUN, ASH1L, HSPB1, GADD45B, TNFAIP3, GADD45A, XDH, CAV3, MIDN, CAV1, DCN, TIMP3, TRIB1, XBP1, MAS1, MYOG, TAOK3, SAMSN1, ADIPOQ, PARK7, PWP1, DUSP5, YWHAG, FBLN1, CDKN1B, ATF3, DUSP1, DUSP7, KLF4	745	544	16650	2.0130527043032	0.0355111563638409	0.000159269313953714	0.0108076045497563
GOTERM_BP_FAT	GO:0045936~negative regulation of phosphate metabolic process	49	6.16352201257862	5.52266898630226e-06	LMO3, LRTM1, UCHL1, F2RL1, FOXO1, GABBR2, SPRY4, SPRY2, SPRY1, IL1B, MYC, ERRFI1, IRS2, SOCS3, SOCS1, FBP1, SYNJ2BP, ACTN3, DDIT4, DACT1, JUN, ASH1L, HSPB1, GADD45B, TNFAIP3, GADD45A, XDH, CAV3, MIDN, CAV1, DCN, TIMP3, TRIB1, XBP1, MAS1, MYOG, TAOK3, SAMSN1, ADIPOQ, PARK7, PWP1, DUSP5, YWHAG, FBLN1, CDKN1B, ATF3, DUSP1, DUSP7, KLF4	745	544	16650	2.0130527043032	0.0355111563638409	0.000159269313953714	0.0108076045497563
GOTERM_BP_FAT	GO:0072524~pyridine-containing compound metabolic process	20	2.51572327044025	5.68914656552223e-06	ALDOA, LDHA, PTGS2, PFKFB3, PFKFB1, HK2, FBP1, PGAM2, ACTN3, PFKM, DDIT4, GPI, TPI1, PGM1, ENO3, MYOG, PGK1, MYC, GAPDH, EDARADD	745	131	16650	3.41206004405963	0.0365618136608701	0.000163350466141021	0.0111333761655064
GOTERM_BP_FAT	GO:0045184~establishment of protein localization	132	16.6037735849057	5.71505818250015e-06	RPL17, RPL19, CADM1, PTGS2, RPL14, GRIK2, RPL13, F2RL1, RPLP2, ANKRD1, GATA3, RPLP0, SLC2A1, C8ORF4, RPL26L1, IL1B, RPL12, RPS27A, F11R, RPL35A, IRS2, UGCG, SOCS1, ACTN2, PIM3, SYNJ2BP, HLA-E, NUPL2, IRS1, CD38, RPS18, GLUL, BTN3A1, KRT18, RPS17, JUN, RPS15, RPS12, RPS13, EFNA5, RPS10, ATP6V1G3, RPS11, COL1A1, TNFAIP3, UBA52, SEC61G, CAV3, COPZ2, SRI, RBP4, MCL1, CLU, KEAP1, BCL2L1, KRT20, CD74, …	745	2021	16650	1.45970663735475	0.0367252416176053	0.000163377887487326	0.0111840812171304
GOTERM_BP_FAT	GO:0048878~chemical homeostasis	79	9.93710691823899	5.78211118041617e-06	F2RL2, MEF2C, CLDN4, GRIK2, F2RL1, AQP4, FOXO1, CXCR2, FOXO3, CXCL11, CXCL12, CXCL10, B2M, APP, ALAS2, PVALB, CXCR4, HMOX1, SLC24A1, TPT1, ALOX12B, CIB2, JPH1, MYC, ICAM1, SGK1, IRS2, PIM3, PFKM, IRS1, DHRS7C, SLC26A4, TRDN, CD38, RHCG, SERPINF1, RYR3, CLDN1, RYR1, ATP6V1G3, CA2, CASQ1, EIF5A2, CTSH, CASQ2, CAV3, SRI, RBP4, CAV1, CCK, FHL1, HK2, TAC1, DCN, ATP12A, CCL28, SYPL2, TCF7L2, ANXA6, CAL…	745	1049	16650	1.68309863660501	0.0371480249852411	0.000164575983455761	0.0113152935143579
GOTERM_BP_FAT	GO:0012501~programmed cell death	123	15.4716981132075	5.81543277448607e-06	MEF2C, MEF2A, LDHA, CADM1, PTGS2, ZAK, GRIK2, ANKRD2, FOXO1, ANKRD1, SGMS1, FOXO3, CXCL12, APP, CTGF, GATA3, SERPINE1, TPT1, C8ORF4, IL1B, RPS27A, SATB1, IRS2, CRYAB, SOCS3, CHAC1, CST3, ACTN2, PIM3, ACTN3, DDIT4, BCL2L10, CD38, KRT18, F3, JUN, HSPB1, EFNA5, TNFAIP3, UBA52, XDH, CAV1, OLFM4, MCL1, TNFRSF12A, CLU, HSPA1B, KRT20, BCL2L1, TIMP3, CD74, TIMP1, CRIP1, EEF1A2, NR4A2, NR4A3, FXR1, VDAC1,…	745	1852	16650	1.48430139011698	0.0373580556864986	0.000164807842293002	0.0113804986351052
GOTERM_BP_FAT	GO:0046907~intracellular transport	109	13.7106918238994	6.41493233512403e-06	RPL17, RPL19, RPL14, PTGS2, GRIK2, TNNC1, RPL13, RPLP2, APP, RPLP0, C8ORF4, RPL26L1, IL1B, RPL12, RPS27A, ATP6, RPL35A, F10, CRYAB, UGCG, PRKAB2, SYNJ2BP, NUPL2, RPS18, RPS17, JUN, RPS15, RPS12, RPS13, RPS10, RPS11, SNRPF, EMP2, UBA52, SEC61G, SPTB, COPZ2, SRI, C14ORF79, KEAP1, CD74, RPS25, RPS27, RPS28, RPS29, RPL6, RPL9, RPS20, AXIN2, STX11, RPS23, RPS24, ATP5J2, RPS9, NR4A3, RPS8, RPS7, CD59, …	745	1594	16650	1.52825612826623	0.0411289697389036	0.00018101248038227	0.0125536181293073
GOTERM_BP_FAT	GO:0001655~urogenital system development	34	4.27672955974843	7.10148975662766e-06	MEF2C, RBP4, ITGB4, CXCR2, DCN, SDC4, ACAT1, EPCAM, ALDH1A2, SPRY1, OSR2, LAMB2, GATA3, ARG2, PCSK9, MYC, EGR1, ODC1, CRIP1, COL4A1, ACTA2, EFNB2, FBN1, UPK3A, ADIPOQ, EPHA4, EYA1, BMPER, CDKN1B, SERPINF1, ADAMTS1, CA2, CTSH, TBX18	745	320	16650	2.37458053691275	0.0454293478792719	0.000199523519673894	0.0138970791259685
GOTERM_BP_FAT	GO:0031960~response to corticosteroid	22	2.76729559748428	7.60957967107639e-06	ZFP36, PTGS2, PFKFB1, FOXO1, SPARC, FOXO3, CDO1, TRIM63, ADIPOQ, TAT, DDIT4, FOS, ARG1, SERPINF1, RPL32, DUSP1, CTGF, COL1A1, AREG, IGFBP2, ERRFI1, GHR	745	158	16650	3.11188514144932	0.0485994412214065	0.00021288378003026	0.0148913024636155
GOTERM_BP_FAT	GO:0070373~negative regulation of ERK1 and ERK2 cascade	13	1.63522012578616	7.78148349184479e-06	SPRY2, SPRY1, FBLN1, ATF3, DUSP1, LMO3, XBP1, SYNJ2BP, ADIPOQ, ERRFI1, TIMP3, KLF4, SPRY4	745	58	16650	5.00925711640824	0.0496696049979426	0.000216766165107574	0.0152276793656703
KEGG_PATHWAY	hsa04530:Tight junction	24	3.0188679245283	7.82920789788737e-06	CLDN7, F11R, OCLN, CLDN19, MYL2, ZAK, MYH1, CLDN4, MYH3, MYH2, MYLPF, MYH4, ACTN2, MYH7, MYL10, MYL12B, ACTN3, MYH6, MYH8, ASH1L, CLDN1, MYH13, MYH7B, MYH10	424	137	6910	2.85497865307809	0.00192413914863576	0.000320947265801452	0.0101446035660424
GOTERM_BP_FAT	GO:0070301~cellular response to hydrogen peroxide	15	1.88679245283019	8.03252629461041e-06	CST3, BNIP3, FOXO1, NR4A3, FOXO3, PARK7, GPR37L1, RPS3, ARG1, GPR37, RHOB, KLF2, TNFAIP3, KDM6B, KLF4	745	78	16650	4.29788332472896	0.0512302758432518	0.000222810601417378	0.0157189114292078
GOTERM_BP_FAT	GO:0019362~pyridine nucleotide metabolic process	19	2.38993710691824	8.78100734953446e-06	ALDOA, LDHA, PFKFB3, PFKFB1, HK2, FBP1, PGAM2, ACTN3, PFKM, DDIT4, GPI, TPI1, PGM1, ENO3, MYOG, PGK1, MYC, GAPDH, EDARADD	745	123	16650	3.45228351612375	0.0558682033871772	0.000242542343561802	0.0171835002431675
GOTERM_BP_FAT	GO:0046496~nicotinamide nucleotide metabolic process	19	2.38993710691824	8.78100734953446e-06	ALDOA, LDHA, PFKFB3, PFKFB1, HK2, FBP1, PGAM2, ACTN3, PFKM, DDIT4, GPI, TPI1, PGM1, ENO3, MYOG, PGK1, MYC, GAPDH, EDARADD	745	123	16650	3.45228351612375	0.0558682033871772	0.000242542343561802	0.0171835002431675
GOTERM_BP_FAT	GO:0036293~response to decreased oxygen levels	32	4.0251572327044	9.17594857568497e-06	LDHA, CAV1, PTGS2, CPEB4, BNIP3, CYTB, PDLIM1, ANKRD1, FOXO3, CXCL12, ALAS2, CXCR4, ANG, CTGF, HMOX1, RPS27A, EGR1, PLAT, ICAM1, CRYAB, CST3, NR4A2, ADIPOQ, DDIT4, LEP, CD38, CDKN1B, RYR1, HIF3A, RWDD3, UBA52, PLAU	745	295	16650	2.42429757706746	0.0583062947561379	0.000252384998271848	0.0179562924960686
GOTERM_BP_FAT	GO:0048514~blood vessel morphogenesis	45	5.66037735849057	9.19289052691818e-06	SAT1, XDH, CAV1, PTGS2, TNFRSF12A, CXCR2, DCN, CXCL10, OVOL2, XBP1, ANG, CTGF, HMOX1, SERPINE1, IL1B, ERAP1, RHOB, COL8A1, SCG2, CYR61, KLF5, COL4A2, COL4A1, TBX5, EFNB2, MMP19, SPARC, SYNJ2BP, LEP, GPI, CDH13, EYA1, BMPER, SRPX2, SERPINF1, EREG, SERPINF2, BTG1, F3, JUN, HIF3A, HSPB1, TNFAIP3, CTSH, KLF4	745	491	16650	2.04827840730464	0.05841074160453	0.000251793110367604	0.0179894431467598
GOTERM_BP_FAT	GO:0019674~NAD metabolic process	13	1.63522012578616	9.37574936182298e-06	ALDOA, GPI, LDHA, TPI1, PFKFB3, PFKFB1, HK2, ENO3, PGAM2, ACTN3, PFKM, PGK1, GAPDH	745	59	16650	4.92435445341827	0.0595373263765113	0.000255731123675718	0.018347245976702
GOTERM_BP_FAT	GO:2000145~regulation of cell motility	60	7.54716981132075	9.45958263482822e-06	CLDN7, PTGS2, F2RL1, CXCR2, SDC4, CXCL11, CXCL12, CXCL10, EPCAM, CXCR4, GATA3, HMOX1, GAB1, SERPINE1, SEMA3D, RHOB, MYC, CYR61, RAP2B, ICAM1, IRS2, SGK1, F10, SYNJ2BP, NEXN, MMP10, EREG, SERPINF1, HAS1, SEMA4F, F3, JUN, HSPB1, COL1A1, EMP2, CTSH, OLFM4, SPOCK3, TAC1, DCN, TPM1, CCL28, CD74, TIMP1, TRIB1, XBP1, PHLDA2, TBX5, SPARC, ADIPOQ, LAMA2, CDH13, LAMA4, FBLN1, BMPER, LAMA3, SRPX2, HBEGF, PL…	745	736	16650	1.82192880070032	0.0600533686009728	0.000256946985282003	0.0185112834873991
GOTERM_BP_FAT	GO:0045333~cellular respiration	23	2.89308176100629	1.05112072643365e-05	NDUFA3, NDUFA6, ND2, COX7B, COX4I2, CYTB, BNIP3, ACTN3, COX7A2L, NR4A3, NDUFC1, NDUFB1, PARK7, NDUFB2, NDUFS5, UQCR10, UQCR11, COX3, UQCRH, COQ10B, ND6, MYC, SURF1	745	174	16650	2.95417727377922	0.0665027254763889	0.000284328313341242	0.0205689875623194
GOTERM_BP_FAT	GO:0048660~regulation of smooth muscle cell proliferation	18	2.26415094339623	1.06674852120532e-05	PTGS2, NR4A3, TPM1, ADIPOQ, TCF7L2, TRIB1, CDH13, CDKN1B, EREG, SERPINF2, ANG, XBP1, JUN, HMOX1, HBEGF, TNFAIP3, MYC, KLF4	745	113	16650	3.56001663004098	0.0674573564812078	0.000287367748045386	0.0208747717310054
GOTERM_BP_FAT	GO:0031400~negative regulation of protein modification process	50	6.28930817610063	1.29823868550319e-05	LMO3, LRTM1, UCHL1, F2RL1, FOXO1, SPRY4, RPS3, SPRY2, SPRY1, ISG15, IL1B, MYC, ERRFI1, RPS27A, SOCS3, SOCS1, SYNJ2BP, DDIT4, DACT1, JUN, ASH1L, HSPB1, TNFAIP3, GADD45B, GADD45A, UBA52, XDH, CAV3, CAV1, HSPA1B, DCN, TIMP3, TRIB1, XBP1, MAS1, HHATL, TAOK3, SAMSN1, ADIPOQ, PARK7, PSMB9, PWP1, DUSP5, YWHAG, FBLN1, ATF3, CDKN1B, DUSP1, DUSP7, KLF4	745	578	16650	1.93330391769815	0.0814842605785286	0.000348284574463564	0.0254041633867774
GOTERM_BP_FAT	GO:0006733~oxidoreduction coenzyme metabolic process	20	2.51572327044025	1.36331717700738e-05	ALDOA, LDHA, PFKFB3, PFKFB1, HK2, FBP1, PGAM2, ACTN3, PFKM, DDIT4, GPI, TPI1, PGM1, ENO3, COQ10B, MYOG, PGK1, MYC, GAPDH, EDARADD	745	139	16650	3.21568248756699	0.0853894969016235	0.000364247866072698	0.0266774695778405
GOTERM_BP_FAT	GO:0014074~response to purine-containing compound	21	2.64150943396226	1.45049702688832e-05	LDHA, PTGS2, CREM, PFKFB1, MMP19, SPARC, CDO1, ADIPOQ, FOS, APP, DUSP1, JUN, RYR3, RPLP0, JUND, RYR1, IL1B, COL1A1, AREG, CIB2, CASQ2	745	152	16650	3.08768986223949	0.0905949905482608	0.000385960981964417	0.0283831801842993
GOTERM_BP_FAT	GO:0008284~positive regulation of cell proliferation	66	8.30188679245283	1.47212162698819e-05	MEF2C, CLDN7, PTGS2, MARCKSL1, ROMO1, CXCR2, CXCL12, CXCL10, EPCAM, OSR2, CTGF, ANG, HTRA1, HMOX1, IL1B, MYC, CYR61, EGR1, IRS2, EFNB2, CST3, HLA-E, RPS4X, IRS1, GPR37L1, MMP12, PTHLH, CD38, GLUL, EYA1, EREG, SLC25A33, SERPINF2, F3, JUN, TNFAIP3, EIF5A2, EMP2, CTSH, CAV3, CCK, RPS15A, TAC1, BCL2L1, CD74, TIMP1, ALDH1A2, ARG1, XBP1, MAS1, FGFBP1, SCG2, KLF5, ODC1, TBX5, RPS9, NR4A3, LEP, CDH13, FB…	745	849	16650	1.73737757013779	0.0918815999399866	0.000390128383524146	0.0288062703496461
GOTERM_BP_FAT	GO:0016477~cell migration	85	10.6918238993711	1.50209627872892e-05	MEF2C, PTGS2, F2RL1, CXCR2, ZEB2, CXCL11, SDC4, PRKG1, CXCL12, MMP1, CXCL10, SLC7A7, CXCR4, CTGF, ANG, GATA3, HMOX1, PDE4B, SERPINE1, SEMA3D, RHOB, IL1B, MYC, CYR61, S100A2, MATN2, RAP2B, ICAM1, F11R, IRS2, F10, HSP90AA1, EFNB2, SYNJ2BP, MMP12, DDIT4, BVES, SERPINF1, HAS1, BTG1, SEMA4F, F3, JUN, COL1A2, HSPB1, COL1A1, EMP2, CTSH, ZFAND5, CAV1, OLFM4, CCK, TNFRSF12A, TAC1, DCN, TPM1, CCL28, CD74, …	745	1184	16650	1.60444630872483	0.0936620071546663	0.00039646566885787	0.0293927283437911
GOTERM_BP_FAT	GO:0070727~cellular macromolecule localization	108	13.5849056603774	1.76170146596611e-05	RPL17, RPL19, RPL14, PTGS2, GRIK2, RPL13, RPLP2, RPLP0, C8ORF4, RPL26L1, IL1B, RPL12, RPS27A, F11R, RPL35A, UGCG, ACTN2, SYNJ2BP, NUPL2, RPS18, KRT18, RPS17, JUN, RPS15, RPS12, RPS13, RPS10, RPS11, COL1A1, TNFAIP3, EMP2, UBA52, SEC61G, COPZ2, CAV3, SRI, CAV1, KEAP1, BCL2L1, CD74, RPS25, RPS27, RPS28, RPS29, RPL6, RPL9, RPS20, AXIN2, STX11, RPS23, RPS24, RPS9, S100A10, RPS8, RPS7, PKP3, SPTBN1, RP…	745	1613	16650	1.49639880667563	0.108936522398262	0.000463104023167182	0.0344718013230771
GOTERM_BP_FAT	GO:0030334~regulation of cell migration	56	7.0440251572327	1.85822857684389e-05	PTGS2, F2RL1, CXCR2, SDC4, CXCL11, CXCL12, CXCL10, CXCR4, HMOX1, GATA3, GAB1, SERPINE1, SEMA3D, RHOB, MYC, CYR61, RAP2B, ICAM1, IRS2, SGK1, F10, SYNJ2BP, NEXN, MMP10, SERPINF1, SEMA4F, HAS1, F3, JUN, HSPB1, COL1A1, EMP2, CTSH, OLFM4, TAC1, DCN, TPM1, CCL28, CD74, TIMP1, TRIB1, XBP1, PHLDA2, TBX5, SPARC, ADIPOQ, LAMA2, CDH13, LAMA4, FBLN1, BMPER, LAMA3, SRPX2, HBEGF, PLAU, KLF4	745	685	16650	1.82707098417675	0.114550059021165	0.000486519032351196	0.036360253683021
GOTERM_BP_FAT	GO:0035914~skeletal muscle cell differentiation	13	1.63522012578616	1.89692216159367e-05	KLF5, EGR1, MEF2C, MYF5, ANKRD2, SMYD1, ANKRD1, FOS, ATF3, NUPR1, CYP26B1, MYOG, GPC1	745	63	16650	4.61169702780441	0.116790345143141	0.000494669132146019	0.037117243851903
GOTERM_BP_FAT	GO:0046898~response to cycloheximide	5	0.628930817610063	1.90777343614313e-05	BCL2L1, KLF2, MYC, KLF4, GHR	745	5	16650	22.3489932885906	0.117417595475302	0.000495524482020282	0.0373295340911017
GOTERM_BP_FAT	GO:0033002~muscle cell proliferation	21	2.64150943396226	1.941523867492e-05	MEF2C, RBP4, PTGS2, TBX5, NR4A3, TPM1, ADIPOQ, TRIB1, CDH13, CDKN1B, EREG, SERPINF2, ANG, XBP1, JUN, HMOX1, HBEGF, MYOG, TNFAIP3, MYC, KLF4	745	155	16650	3.02792812297034	0.119365669941752	0.000502295947728548	0.037989812055772
GOTERM_BP_FAT	GO:0031324~negative regulation of cellular metabolic process	146	18.3647798742138	1.96625221125015e-05	MEF2C, MEF2A, LMO1, LMO3, LRTM1, F2RL1, FST, ANKRD2, FOXO1, ANKRD1, FOXO3, MMP3, ZIC2, APP, ISG15, GATA3, SERPINE1, IL1B, TFPI2, RPS27A, SATB1, IRS2, ZNF593, CRYAB, CHAC1, SOCS3, SOCS1, CST3, FBP1, SYNJ2BP, ACTN3, FOXN3, DDIT4, CD38, SERPINF1, SERPINF2, JUN, WFDC1, HSPB1, RPS13, CSTA, TNFAIP3, UBA52, XDH, CAV3, CAV1, CLU, IGF2BP2, HSPA1B, SOX6, TIMP3, SERPINH1, TIMP1, OVOL2, JUND, SFTPD, HIST1H4J…	745	2345	16650	1.39145118129391	0.12079026014897	0.000506689691253004	0.038473583408527
GOTERM_BP_FAT	GO:0043067~regulation of programmed cell death	97	12.2012578616352	2.05292067632036e-05	MEF2C, CLDN7, LDHA, ZAK, PTGS2, GRIK2, CPEB4, ANKRD2, FOXO1, BNIP3, CXCR2, ANKRD1, SGMS1, FOXO3, CXCL12, RPS3, EPCAM, SPRY2, DYNLL2, CTGF, GATA3, HMOX1, SERPINE1, TPT1, RHOB, IL1B, SIK1, MYC, RPS27A, CYR61, EGR1, ZFP36, ICAM1, SGK1, IRS2, CRYAB, SOCS3, CST3, ACTN2, GZMB, PIM3, ACTN3, RHBDD1, NLRP1, BCL2L10, EYA4, CD38, EYA1, KRT18, BTG1, F3, JUN, HSPB1, G0S2, NAIP, TNFAIP3, GADD45B, GADD45A, CTSH…	745	1413	16650	1.53421963835335	0.12576503108714	0.00052694384692209	0.0401690987777537
GOTERM_BP_FAT	GO:0051384~response to glucocorticoid	20	2.51572327044025	2.05298174673064e-05	ZFP36, PTGS2, PFKFB1, FOXO1, SPARC, FOXO3, CDO1, TRIM63, ADIPOQ, TAT, DDIT4, FOS, ARG1, SERPINF1, RPL32, DUSP1, AREG, IGFBP2, ERRFI1, GHR	745	143	16650	3.12573332707561	0.125768526587553	0.000524901623222052	0.0401702935026726
GOTERM_BP_FAT	GO:0034613~cellular protein localization	107	13.4591194968553	2.0814546859909e-05	RPL17, RPL19, RPL14, PTGS2, GRIK2, RPL13, RPLP2, RPLP0, C8ORF4, RPL26L1, IL1B, RPL12, RPS27A, F11R, RPL35A, UGCG, ACTN2, SYNJ2BP, NUPL2, RPS18, KRT18, RPS17, JUN, RPS15, RPS12, RPS13, RPS10, RPS11, COL1A1, TNFAIP3, EMP2, UBA52, SEC61G, COPZ2, CAV3, SRI, CAV1, KEAP1, BCL2L1, CD74, RPS25, RPS27, RPS28, RPS29, RPL6, RPL9, RPS20, AXIN2, STX11, RPS23, RPS24, RPS9, S100A10, RPS8, RPS7, PKP3, SPTBN1, RP…	745	1600	16650	1.4945889261745	0.127396717488434	0.000530109467747231	0.0407273102837946
GOTERM_BP_FAT	GO:0061448~connective tissue development	27	3.39622641509434	2.11760131965081e-05	MEF2C, ZEB1, SOX6, SERPINH1, ACAT1, TIMP1, OSR2, CTGF, XBP1, OXCT1, ADAMTS12, AXIN2, COL11A1, GHR, CYR61, EGR1, CRIP1, ACTA2, MYF5, EFEMP1, MGP, MMP13, COL5A1, LEP, PTHLH, COL1A1, NFIB	745	236	16650	2.55687635081333	0.129459352410481	0.000537223187845215	0.0414344434861991
GOTERM_BP_FAT	GO:0019752~carboxylic acid metabolic process	64	8.05031446540881	2.20254735242538e-05	LDHA, PTGS2, PGAM2, HLCS, MTHFD1L, FAH, SLC7A7, GOT2, ACSS1, SLC2A1, ALOX12B, MYC, EDARADD, GHR, IRS2, PCBD1, PRKAB2, FBP1, CYB5A, PFKM, ACTN3, CDO1, TAT, IRS1, DDIT4, GLUL, PYCR2, SDS, PGM1, BHMT, CYP2A6, OAT, ALDOA, PFKFB3, CREM, PFKFB1, HK2, ASNS, ACAT1, CD74, ALDH1A2, ARG1, TPI1, XBP1, ARG2, CYP26B1, ENO3, MYOG, UGT8, GAPDH, ODC1, PLP1, ADSSL1, NR4A3, ADIPOQ, PARK7, LEP, GPI, FAAH, GFPT2, PON…	745	826	16650	1.73164112647675	0.134287458055635	0.000556610915841804	0.0430962160690163
GOTERM_BP_FAT	GO:0019637~organophosphate metabolic process	80	10.062893081761	2.30820283508085e-05	LDHA, SGMS2, PGAM2, GABBR2, SGMS1, CXCL11, CXCL10, NDUFS5, UQCR10, PIGL, UQCR11, FITM1, PDE4B, GAB1, ATP5L, MYC, EDARADD, ATP6, ATP5J, IRS2, ND2, MYH3, COX4I2, FBP1, MYH4, MYH7, NDUFC1, ACTN3, MYH6, PFKM, FBP2, MYH8, IRS1, DDIT4, PTHLH, PGM3, CKM, EREG, SLC25A33, UQCRH, PGM1, SURF1, UGP2, ALDOA, XDH, PFKFB3, PFKFB1, COX7B, HK2, CYTB, ATP5G2, HSPA1B, COX7A2L, ACAT1, NDUFB1, NDUFB2, TPI1, XBP1, MAS…	745	1108	16650	1.61364572480799	0.140255290906739	0.000581061055888843	0.0451630845408224
GOTERM_BP_FAT	GO:0043501~skeletal muscle adaptation	8	1.0062893081761	2.32037674213715e-05	TNNT1, ACTA1, TNNC1, MYOG, MYH7, ACTN3, TRIM63, TNNI1	745	21	16650	8.51390220517737	0.140940272373505	0.000581887449426999	0.0454012320439623
GOTERM_BP_FAT	GO:0042981~regulation of apoptotic process	96	12.0754716981132	2.3352244288414e-05	MEF2C, CLDN7, LDHA, ZAK, PTGS2, GRIK2, CPEB4, ANKRD2, FOXO1, BNIP3, CXCR2, ANKRD1, SGMS1, FOXO3, CXCL12, RPS3, EPCAM, SPRY2, DYNLL2, CTGF, GATA3, HMOX1, SERPINE1, TPT1, RHOB, IL1B, SIK1, MYC, RPS27A, CYR61, EGR1, ZFP36, ICAM1, SGK1, IRS2, CRYAB, SOCS3, ACTN2, GZMB, PIM3, ACTN3, RHBDD1, NLRP1, BCL2L10, EYA4, CD38, EYA1, KRT18, BTG1, F3, JUN, HSPB1, G0S2, NAIP, TNFAIP3, GADD45B, GADD45A, CTSH, UBA5…	745	1400	16650	1.53250239693193	0.141774959150766	0.000583375299097022	0.0456916836324317
GOTERM_BP_FAT	GO:0051649~establishment of localization in cell	128	16.1006289308176	2.41684827438327e-05	RPL17, RPL19, RPL14, PTGS2, GRIK2, TNNC1, RPL13, RPLP2, CXCL11, CXCL10, APP, RPLP0, C8ORF4, RPL26L1, IL1B, RPL12, RPS27A, ATP6, RPL35A, F10, CRYAB, PRKAB2, UGCG, PIM3, SYNJ2BP, NUPL2, DHRS7C, RPS18, RPS17, RYR3, JUN, RPS15, RYR1, RPS12, RPS13, RPS10, RPS11, SNRPF, EMP2, UBA52, SEC61G, SPTB, COPZ2, SRI, CAV1, C14ORF79, KEAP1, CD74, RPS25, RPS27, RPS28, RPS29, RPL6, SLC30A1, RPL9, RPS20, AXIN2, STX…	745	2004	16650	1.4274806092513	0.146349115098887	0.000601465315831717	0.0472884012692742
GOTERM_BP_FAT	GO:0007507~heart development	45	5.66037735849057	2.46839753955809e-05	SRI, CAV3, MEF2C, RBP4, MEF2A, MYL2, MYL3, TNNC1, MYBPC3, ANKRD1, SOX6, TTN, TPM1, ALDH1A2, OVOL2, GATA3, OXCT1, GAB1, AXIN2, SIK1, COX17, COL11A1, CYR61, CRIP1, TBX5, EFNB2, FBN1, SMYD1, MYH7, ACTN2, SPARC, MYH6, NEXN, COL5A1, TNNI1, EYA1, BVES, SGCG, XIRP2, JUN, RYR1, ADAMTS1, KDM6B, SGCB, MYH10	745	511	16650	1.96811095496395	0.149225341407308	0.000611964118555575	0.048296790454061
GOTERM_BP_FAT	GO:0051246~regulation of protein metabolic process	154	19.3710691823899	2.47848875004794e-05	MEF2C, CNDP1, ZAK, GRIK2, LMO3, RBM3, LRTM1, F2RL1, FOXO1, FOXO3, TTN, CXCL10, APP, ISG15, CTGF, GATA3, SERPINE1, GAB1, CPA3, IL1B, TFPI2, RPS27A, CRYAB, CHAC1, SOCS3, PRKAB2, SOCS1, CST3, SYNJ2BP, DDIT4, BCL2L10, PCOLCE2, SERPINF1, SERPINF2, F3, JUN, WFDC1, HSPB1, EFNA5, CSTA, TNFAIP3, EMP2, UBA52, XDH, CAV3, CAV1, CLU, IGF2BP2, KEAP1, HSPA1B, CCNG1, MTIF2, TIMP3, SERPINH1, CD74, TIMP1, EIF3F, S…	745	2512	16650	1.37012140383876	0.149787252279177	0.000612147162859178	0.0484941901500724
GOTERM_BP_FAT	GO:0055007~cardiac muscle cell differentiation	16	2.0125786163522	2.49695968189788e-05	MEF2C, CAV3, MEF2A, MYL2, TBX5, EFNB2, ACTN2, SOX6, MYH6, NEXN, TTN, BVES, SIK1, KDM6B, SGCB, MYH10	745	97	16650	3.68643188265412	0.150814811803211	0.000614390099993756	0.0488555092075016
GOTERM_BP_FAT	GO:0048659~smooth muscle cell proliferation	17	2.13836477987421	2.63703720826115e-05	PTGS2, NR4A3, TPM1, ADIPOQ, TRIB1, CDH13, CDKN1B, EREG, SERPINF2, ANG, XBP1, JUN, HMOX1, HBEGF, TNFAIP3, MYC, KLF4	745	109	16650	3.48562280647743	0.158567180233089	0.000646416834414465	0.0515955948236169
GOTERM_BP_FAT	GO:0022904~respiratory electron transport chain	17	2.13836477987421	2.63703720826115e-05	NDUFA3, NDUFA6, ND2, COX7B, COX4I2, CYTB, NDUFC1, COX7A2L, NDUFB1, PARK7, NDUFB2, UQCR10, NDUFS5, UQCR11, COX3, UQCRH, ND6	745	109	16650	3.48562280647743	0.158567180233089	0.000646416834414465	0.0515955948236169
GOTERM_BP_FAT	GO:0032355~response to estradiol	18	2.26415094339623	2.66971592741668e-05	TXNIP, PTGS2, CRYAB, CST3, LEP, ALDH1A2, GPI, CD38, CDKN1B, DUSP1, CTGF, WFDC1, MYOG, COL1A1, AREG, IGFBP2, MYC, GHR	745	121	16650	3.32464362970769	0.160365528609893	0.00065198376525577	0.0522348197889433
GOTERM_BP_FAT	GO:0043436~oxoacid metabolic process	64	8.05031446540881	2.72878036610264e-05	LDHA, PTGS2, PGAM2, HLCS, MTHFD1L, FAH, SLC7A7, GOT2, ACSS1, SLC2A1, ALOX12B, MYC, EDARADD, GHR, IRS2, PCBD1, PRKAB2, FBP1, CYB5A, PFKM, ACTN3, CDO1, TAT, IRS1, DDIT4, GLUL, PYCR2, SDS, PGM1, BHMT, CYP2A6, OAT, ALDOA, PFKFB3, CREM, PFKFB1, HK2, ASNS, ACAT1, CD74, ALDH1A2, ARG1, TPI1, XBP1, ARG2, CYP26B1, ENO3, MYOG, UGT8, GAPDH, ODC1, PLP1, ADSSL1, NR4A3, ADIPOQ, PARK7, LEP, GPI, FAAH, GFPT2, PON…	745	831	16650	1.72122210646185	0.163606169859791	0.000663927042395152	0.0533901631780909
GOTERM_BP_FAT	GO:0015671~oxygen transport	7	0.880503144654088	2.76061902756963e-05	HBZ, HBG1, HBA2, HBG2, HBE1, MYC, HBD	745	15	16650	10.4295302013423	0.165347845631903	0.000669184227853559	0.0540129453016402
GOTERM_BP_FAT	GO:2000379~positive regulation of reactive oxygen species metabolic process	15	1.88679245283019	2.92583143732779e-05	XDH, ICAM1, HSP90AA1, PTGS2, CLU, F2RL1, ROMO1, FOXO3, PARK7, LEP, IL1B, AGXT2, KLF2, GADD45A, KLF4	745	87	16650	3.85327470492941	0.1743274284513	0.000706602587559613	0.0572445338187122
GOTERM_BP_FAT	GO:0015031~protein transport	120	15.0943396226415	2.94461666194628e-05	RPL17, RPL19, CADM1, RPL14, PTGS2, GRIK2, RPL13, F2RL1, RPLP2, ANKRD1, GATA3, RPLP0, SLC2A1, C8ORF4, RPL26L1, IL1B, RPL12, RPS27A, RPL35A, IRS2, UGCG, SOCS1, PIM3, SYNJ2BP, HLA-E, NUPL2, IRS1, CD38, RPS18, BTN3A1, GLUL, KRT18, RPS17, JUN, RPS15, RPS12, RPS13, EFNA5, RPS10, RPS11, ATP6V1G3, COL1A1, UBA52, SEC61G, COPZ2, SRI, RBP4, MCL1, CLU, KEAP1, KRT20, CD74, RPS25, RPS27, RPS28, RPS29, RPL6, RP…	745	1860	16650	1.44187053474778	0.175342302846882	0.000708524213716921	0.0576119703756484
GOTERM_BP_FAT	GO:0080135~regulation of cellular response to stress	49	6.16352201257862	3.05129149053652e-05	ZAK, NUAK1, GRIK2, F2RL1, FOXO1, FOXO3, ANKRD1, MMP3, CXCL12, RPS3, CTGF, GAB1, TPT1, IL1B, MYC, HSP90AA1, CRYAB, NUPL2, GPR37L1, EYA4, EYA1, DACT1, SERPINF2, HSPB8, HSPB1, GADD45B, GADD45A, XDH, CAV3, CAV1, MCL1, CLU, HK2, HSPA1B, BCL2L1, CD74, XBP1, AXIN2, SPP1, TAOK3, NR4A3, PARK7, LEP, EPHA4, GPR37, FBLN5, RWDD3, DNAJB1, KLF4	745	581	16650	1.88485485566427	0.181081819394823	0.000731494604571004	0.0596984918787236
GOTERM_BP_FAT	GO:0032268~regulation of cellular protein metabolic process	145	18.2389937106918	3.11101365918826e-05	MEF2C, CNDP1, ZAK, GRIK2, LMO3, RBM3, LRTM1, F2RL1, FOXO1, FOXO3, TTN, CXCL10, APP, ISG15, CTGF, GATA3, SERPINE1, GAB1, IL1B, TFPI2, RPS27A, CRYAB, CHAC1, SOCS3, PRKAB2, SOCS1, CST3, SYNJ2BP, DDIT4, BCL2L10, PCOLCE2, SERPINF1, SERPINF2, F3, JUN, WFDC1, HSPB1, EFNA5, CSTA, TNFAIP3, EMP2, UBA52, XDH, CAV3, CAV1, CLU, IGF2BP2, KEAP1, HSPA1B, CCNG1, MTIF2, TIMP3, SERPINH1, CD74, TIMP1, EIF3F, AXIN2, …	745	2346	16650	1.38133163974665	0.184277644524148	0.000743085937420118	0.0608666180935469
GOTERM_BP_FAT	GO:0048747~muscle fiber development	12	1.50943396226415	3.11204633213583e-05	MYL2, ACTA1, MYF5, UCHL1, RYR1, MYOG, ACTN3, MYH6, FLNC, NEXN, TTN, SGCB	745	56	16650	4.78906999041227	0.184332794628364	0.000740630484148741	0.0608868163811005
GOTERM_BP_FAT	GO:0042325~regulation of phosphorylation	95	11.9496855345912	3.27790331417896e-05	MEF2C, ZAK, GRIK2, LMO3, LRTM1, F2RL1, UCHL1, FOXO1, SDC4, TTN, SPRY4, CXCL10, RPS3, SPRY2, SPRY1, APP, CXCR4, ANG, CTGF, GAB1, ALOX12B, IL1B, MYC, ERRFI1, RPS27A, CYR61, GHR, RAP2B, ICAM1, IRS2, SOCS3, PRKAB2, SOCS1, CCNL1, FBP1, ACTN3, SYNJ2BP, IRS1, GPR37L1, DDIT4, CCNL2, DACT1, EREG, SERPINF2, SLC25A33, JUN, ASH1L, HSPB1, EFNA5, TNFAIP3, GADD45B, GADD45A, EMP2, UBA52, CAV3, XDH, MIDN, CAV1, C…	745	1393	16650	1.52415962843942	0.193142210408767	0.000777262439128568	0.0641308009476926
GOTERM_BP_FAT	GO:0022900~electron transport chain	17	2.13836477987421	3.31816713017371e-05	NDUFA3, NDUFA6, ND2, COX7B, COX4I2, CYTB, NDUFC1, COX7A2L, NDUFB1, PARK7, NDUFB2, UQCR10, NDUFS5, UQCR11, COX3, UQCRH, ND6	745	111	16650	3.42281879194631	0.195266414711655	0.000783966928169177	0.0649183029037159
KEGG_PATHWAY	hsa00330:Arginine and proline metabolism	13	1.63522012578616	3.41311188817651e-05	GOT2, SAT1, ODC1, ARG1, CKMT1A, PYCR2, CKM, GATM, CNDP1, ARG2, GAMT, SMOX, OAT	424	50	6910	4.2372641509434	0.00836124723103138	0.00119876640979932	0.044218039709365
GOTERM_BP_FAT	GO:0001666~response to hypoxia	30	3.77358490566038	3.45689946166592e-05	LDHA, CAV1, PTGS2, CYTB, BNIP3, PDLIM1, ANKRD1, FOXO3, CXCL12, ALAS2, CXCR4, ANG, HMOX1, RPS27A, EGR1, PLAT, ICAM1, CRYAB, NR4A2, CST3, ADIPOQ, DDIT4, LEP, CD38, CDKN1B, RYR1, HIF3A, RWDD3, UBA52, PLAU	745	286	16650	2.34429999530671	0.202542804986634	0.000813795019032226	0.0676316613839711
GOTERM_BP_FAT	GO:0046683~response to organophosphorus	19	2.38993710691824	3.54782133219652e-05	LDHA, PTGS2, CREM, PFKFB1, MMP19, SPARC, CDO1, ADIPOQ, FOS, APP, DUSP1, JUN, RYR3, RPLP0, JUND, IL1B, COL1A1, AREG, CIB2	745	136	16650	3.12228582708251	0.207275857116392	0.000832198273014506	0.0694098940782761
GOTERM_BP_FAT	GO:0050878~regulation of body fluid levels	44	5.53459119496855	3.60959297292651e-05	F2RL2, XDH, CAV1, CLDN4, F2RL1, PABPC4, HK2, AQP4, TAC1, PRKG1, MMRN1, FAM46A, XBP1, GATA3, RPLP0, C1QTNF1, CYP26B1, SERPINE1, ALOX12B, RHOB, SCNN1B, TFPI2, EHD3, HBD, PLAT, RAP2B, F10, CDO1, PLSCR1, GPI, FBLN1, SERPINF2, F3, CD59, COL1A2, IRF1, CLDN1, HSPB1, HBG1, COL1A1, HBG2, HBE1, EMP2, PLAU	745	503	16650	1.95498152027433	0.210475423943047	0.0008436593375174	0.0706179949793606
GOTERM_BP_FAT	GO:0010830~regulation of myotube differentiation	12	1.50943396226415	3.70247160289543e-05	CAV3, RBM24, XBP1, CYP26B1, MYF5, ANKRD2, MYOG, SMYD1, ACTN3, SIK1, TRIM72, CXCL10	745	57	16650	4.70505121865065	0.215261943884893	0.000862280347588396	0.0724344457635029
GOTERM_BP_FAT	GO:0003007~heart morphogenesis	26	3.27044025157233	3.78000113167721e-05	CAV3, MEF2C, RBP4, MYL2, MYL3, TNNC1, TBX5, MYBPC3, MYH7, ANKRD1, MYH6, TTN, TPM1, COL5A1, TNNI1, ALDH1A2, EYA1, OVOL2, XIRP2, JUN, GATA3, RYR1, ADAMTS1, AXIN2, COL11A1, CYR61	745	230	16650	2.52640793697111	0.219235219248115	0.000877208472602198	0.0739506863135064
GOTERM_BP_FAT	GO:0000165~MAPK cascade	64	8.05031446540881	3.93420239773718e-05	MEF2C, MEF2A, ZAK, GRIK2, LMO3, F2RL1, UCHL1, FOXO1, SPRY4, RPS3, SPRY2, SPRY1, CXCR4, CTGF, GAB1, ALOX12B, IL1B, MYC, ERRFI1, RPS27A, GHR, CYR61, ZFP36, ICAM1, IRS2, CRYAB, ACTN2, SYNJ2BP, IRS1, GPR37L1, DACT1, EREG, SERPINF2, JUN, ASH1L, GADD45B, GADD45A, CTSH, UBA52, SPTB, CAV3, XDH, CAV1, TIMP3, CD74, TRIB1, XBP1, C1QTNF1, SCG2, TAOK3, ADIPOQ, PSMB9, LEP, DUSP5, EPHA4, FBLN1, BMPER, ATF3, GPR…	745	841	16650	1.70075573183091	0.227078121171308	0.000909753053636608	0.0769663267439213
KEGG_PATHWAY	hsa04932:Non-alcoholic fatty liver disease (NAFLD)	24	3.0188679245283	3.98758758574981e-05	IRS2, NDUFA3, COX7A1, SOCS3, NDUFA6, COX7B, PRKAB2, COX4I2, CYTB, COX7A2L, NDUFC1, ADIPOQ, IRS1, NDUFB1, NDUFB2, LEP, NDUFS5, UQCR10, UQCR11, COX3, UQCRH, XBP1, JUN, IL1B	424	151	6910	2.59027864550793	0.00976170326636994	0.00122545614544634	0.051658795861298
GOTERM_BP_FAT	GO:1901342~regulation of vasculature development	27	3.39622641509434	4.02005678607966e-05	XDH, PTGS2, TNFRSF12A, CXCR2, DCN, CXCL10, XBP1, HMOX1, SERPINE1, ERAP1, RHOB, IL1B, EGR1, COL4A2, EFNB2, SYNJ2BP, SPARC, LEP, SERPINF1, SRPX2, BTG1, F3, HSPB1, TNFAIP3, CTSH, EMP2, KLF4	745	245	16650	2.46295028078345	0.231410612241706	0.000926325653644255	0.0786453025403366
KEGG_PATHWAY	hsa00010:Glycolysis / Gluconeogenesis	15	1.88679245283019	4.10058027338409e-05	ALDOA, LDHA, HK2, FBP1, PGAM2, PFKM, FBP2, GPI, TPI1, ACSS1, ADH4, PGM1, ENO3, PGK1, GAPDH	424	67	6910	3.64862010701211	0.010036924773115	0.00112022033973769	0.0531222458912795
GOTERM_BP_FAT	GO:0048729~tissue morphogenesis	51	6.41509433962264	4.33705925584427e-05	MEF2C, TNNC1, MYBPC3, CXCR2, ANKRD1, TTN, SDC4, MTHFD1L, ZNRF3, ACTG2, SPRY2, SPRY1, GATA3, RHOB, MYC, COL11A1, RPS27A, CYR61, ACTA1, SOCS3, ACTA2, EFNB2, MYH7, MYH6, MMP12, EYA1, DACT1, XIRP2, CA2, CTSH, UBA52, KDM6B, MYL2, MYL3, ITGB4, TPM1, ALDH1A2, OVOL2, COL4A1, TBX5, MYF5, NR4A3, COL5A1, TNNI1, RPS7, PSMB9, GPI, EPHA4, HBEGF, AREG, KLF4	745	622	16650	1.83247372623492	0.247198295980924	0.000995831644761247	0.0848443981824376
GOTERM_BP_FAT	GO:0052547~regulation of peptidase activity	37	4.65408805031447	4.41236359491416e-05	XDH, CAV1, CCK, SPOCK3, TIMP3, SERPINH1, PCOLCE, TIMP1, RPS3, APP, CTGF, COL6A3, SERPINE1, ITIH5, MYC, TFPI2, CRIM1, CYR61, CRYAB, CST3, PAPLN, NLRP1, PARK7, PSMB9, BCL2L10, PCOLCE2, GPI, FBLN1, CDKN1B, SERPINF1, SERPINF2, F3, WFDC1, NAIP, CSTA, CTSH, KLF4	745	396	16650	2.08816351433801	0.250900767737303	0.00100957331700036	0.0863169475773362
GOTERM_BP_FAT	GO:0031589~cell-substrate adhesion	31	3.89937106918239	4.78671122280573e-05	OLFM4, TNFRSF12A, ITGB4, SDC4, CCL28, ABI3BP, COL17A1, SORBS1, CTGF, SERPINE1, TNN, ZYX, ADAMTS12, COL8A1, CYR61, MYF5, S100A10, ACTN2, ACTN3, NID2, CDH13, LYVE1, FBLN1, BVES, FBLN2, FBLN5, EFNA5, COL1A1, EMP2, OTOA, PLAU	745	306	16650	2.26411369917094	0.269037766289246	0.00109136738536608	0.093636875804326
KEGG_PATHWAY	hsa04510:Focal adhesion	29	3.64779874213836	5.03103505609009e-05	CAV3, CAV1, MYL2, ITGB4, MYL10, LAMB4, LAMB3, LAMB2, COL6A3, COL6A1, TNN, ZYX, COL11A1, SPP1, COL4A2, COL4A1, TNXB, MYLPF, ACTN2, MYL12B, ACTN3, FLNC, COL5A1, LAMA2, LAMA4, LAMA3, JUN, COL1A2, COL1A1	424	206	6910	2.29426176955486	0.0123003817553892	0.00123690016537636	0.0651724869838444
GOTERM_BP_FAT	GO:0043462~regulation of ATPase activity	12	1.50943396226415	5.17735518805185e-05	GABARAPL2, TNNT3, PLSCR1, MYL4, SLN, CNN3, MYL3, TNNC1, MYBPC3, MYH6, DNAJB1, TPM1	745	59	16650	4.54555795700148	0.28749633221485	0.00117628755816168	0.101274917183225
GOTERM_BP_FAT	GO:0055082~cellular chemical homeostasis	56	7.0440251572327	5.58617380984716e-05	MEF2C, F2RL2, GRIK2, F2RL1, AQP4, FOXO1, CXCR2, FOXO3, CXCL11, CXCL12, CXCL10, APP, ALAS2, PVALB, CXCR4, HMOX1, SLC24A1, TPT1, CIB2, MYC, JPH1, ICAM1, IRS2, SGK1, PIM3, DHRS7C, TRDN, SLC26A4, CD38, RHCG, SERPINF1, RYR3, RYR1, CA2, ATP6V1G3, CASQ1, CASQ2, SRI, CAV3, CAV1, HK2, TAC1, ATP12A, SYPL2, CCL28, ANXA6, CALCB, P2RY4, SLC30A1, XBP1, C1QTNF1, OXCT1, HRC, RHAG, SCGN, ATP2A1	745	713	16650	1.7553206509973	0.306314793818537	0.00126472556235668	0.10926772400589
GOTERM_BP_FAT	GO:0034637~cellular carbohydrate biosynthetic process	14	1.76100628930818	5.76244250471414e-05	IRS2, FBP1, FBP2, GYG1, IRS1, LEP, SORBS1, HAS1, SLC2A1, PGM1, B3GNT2, UBA52, RPS27A, UGP2	745	81	16650	3.8627889634601	0.314274571310321	0.00130011267579722	0.112713763420969
GOTERM_BP_FAT	GO:0051153~regulation of striated muscle cell differentiation	15	1.88679245283019	6.26420454421304e-05	CAV3, MEF2C, RBM24, EFNB2, MYF5, ANKRD2, SMYD1, ACTN3, SOX6, TRIM72, CXCL10, XBP1, CYP26B1, MYOG, SIK1	745	93	16650	3.60467633686945	0.336436229367191	0.00140838982069347	0.122522555082405
GOTERM_BP_FAT	GO:0022607~cellular component assembly	157	19.748427672956	6.27381166784177e-05	MEF2C, MEF2A, OCLN, LRTM1, F2RL1, IQGAP2, ANKRD1, MMP3, TTN, MMP1, SLC7A7, UQCR10, APP, CTGF, SLC2A1, RPL12, LGI1, RPS27A, F11R, PCBD1, CRYAB, MYH3, FBP1, ACTN2, MYH6, ACTN3, SLITRK2, KRT19, GLUL, RPS17, SLC25A33, HAS1, SERPINF2, RYR3, JUN, RPS15, COL1A2, EFNA5, PDE4DIP, RPS10, COL1A1, TNFAIP3, SNRPF, PMP22, EMP2, SURF1, UBA52, SPTB, ALDOA, CAV3, TPPP3, CAV1, OLFM4, MYL2, CLU, ITGB4, PANX3, HSPA1…	745	2618	16650	1.34025666398347	0.336853491555355	0.00140572109911752	0.122710352867206
KEGG_PATHWAY	hsa05146:Amoebiasis	19	2.38993710691824	6.53367740648279e-05	COL4A2, COL4A1, ACTN2, ACTN3, COL5A1, LAMA2, LAMB4, ARG1, LAMB3, LAMA4, LAMB2, LAMA3, ARG2, COL1A2, IL1B, HSPB1, COL1A1, COL11A1, CTSG	424	106	6910	2.92119081523674	0.0159448842100014	0.00146014853672782	0.0846302498575646
GOTERM_BP_FAT	GO:0001822~kidney development	28	3.52201257861635	6.66973496489129e-05	MEF2C, CXCR2, DCN, SDC4, ACAT1, EPCAM, ALDH1A2, SPRY1, OSR2, LAMB2, ARG2, GATA3, PCSK9, MYC, EGR1, ODC1, ACTA2, FBN1, EFNB2, UPK3A, ADIPOQ, EPHA4, EYA1, BMPER, SERPINF1, ADAMTS1, CA2, CTSH	745	267	16650	2.34371465198703	0.353823188788462	0.00148927256303277	0.130449476578143
GOTERM_BP_FAT	GO:0001704~formation of primary germ layer	17	2.13836477987421	7.08459199281201e-05	COL4A2, MMP8, ITGB4, NR4A3, COL5A1, DUSP5, GPI, LAMB3, EYA1, LAMA3, DUSP1, ETS2, COL6A1, COL8A1, COL11A1, KDM6B, KLF4	745	118	16650	3.21977021954271	0.371138771296003	0.00157645903576886	0.138558087948448
GOTERM_BP_FAT	GO:0003206~cardiac chamber morphogenesis	17	2.13836477987421	7.08459199281201e-05	CAV3, MEF2C, RBP4, MYL2, MYL3, TNNC1, TBX5, MYBPC3, MYH7, MYH6, TPM1, TNNI1, OVOL2, GATA3, ADAMTS1, COL11A1, CYR61	745	118	16650	3.21977021954271	0.371138771296003	0.00157645903576886	0.138558087948448
GOTERM_BP_FAT	GO:0033673~negative regulation of kinase activity	27	3.39622641509434	7.39007116753433e-05	CAV3, MIDN, CAV1, LRTM1, UCHL1, DCN, SPRY4, TRIB1, SPRY2, SPRY1, IL1B, ERRFI1, IRS2, SOCS3, TAOK3, SOCS1, ADIPOQ, PARK7, DUSP5, YWHAG, CDKN1B, DUSP1, HSPB1, GADD45B, TNFAIP3, GADD45A, DUSP7	745	254	16650	2.37568038894467	0.383591778585906	0.00163881106271557	0.144528448967174
GOTERM_BP_FAT	GO:1901654~response to ketone	21	2.64150943396226	7.39198404567448e-05	TXNIP, CAV1, CLDN4, FOXO1, BCL2L1, FOXO3, DDIT4, FOS, GPI, CD38, ARG1, P2RY4, SERPINF1, DUSP1, RPL32, EFNA5, KLF2, ERRFI1, MYC, KLF4, GHR	745	170	16650	2.76075799447296	0.383668976039003	0.00163370149780873	0.144565833666577
GOTERM_BP_FAT	GO:1901653~cellular response to peptide	31	3.89937106918239	8.04907917543858e-05	CAV1, FOXO1, FOXO3, TRIM72, ARG1, SORBS1, XBP1, GAB1, MAS1, IL1B, PCSK9, ERRFI1, MYC, GHR, KLF5, IRS2, SOCS3, FBN1, SOCS1, NR4A2, ACTN2, NR4A3, ADIPOQ, IRS1, LEP, YWHAG, SLC25A33, CA2, ATP6V1G3, KLF2, KLF4	745	315	16650	2.19942473633749	0.409623271517677	0.00177281869384349	0.157407112004881
GOTERM_BP_FAT	GO:0044283~small molecule biosynthetic process	42	5.28301886792453	8.06943048366128e-05	ALDOA, RBP4, PTGS2, PFKFB1, PGAM2, FOXO1, ASNS, ACAT1, CD74, GOT2, ALDH1A2, TPI1, ACSS1, XBP1, MAS1, ALOX12B, IL1B, ENO3, SIK1, GAPDH, PLTP, EGR1, PLP1, PRKAB2, FBP1, FBP2, CDO1, ADIPOQ, PARK7, LEP, GPI, GLUL, PYCR2, ATF3, SDS, BHMT, PGM1, COQ10B, AGXT2, ALOX5, PGK1, OAT	745	488	16650	1.92347893057542	0.410409429062542	0.00177133848779143	0.157804802326711
GOTERM_BP_FAT	GO:0071345~cellular response to cytokine stimulus	55	6.91823899371069	8.19792440133787e-05	LRTM1, F2RL1, AQP4, CXCR2, SGMS1, FOXO3, ANKRD1, CXCL11, CXCL12, B2M, CXCL10, ISG15, TRIM8, CXCR4, RPLP0, GATA3, GAB1, IL1B, MYC, RPS27A, EDARADD, GHR, ZFP36, EGR1, ICAM1, SOCS3, SOCS1, HLA-B, HLA-E, KRT18, EREG, IL20RB, F3, COL1A1, COMMD7, TNFAIP3, UBA52, CAV1, TNFRSF12A, KEAP1, DCN, HSPA1B, CD74, ARG1, XBP1, KRT8, ADAMTS12, GAPDH, ADIPOQ, PSMB9, LEP, TXNDC17, RPL13A, IRF1, KLF2	745	706	16650	1.74106888225564	0.41534895361297	0.00179350717058846	0.160315701411651
GOTERM_BP_FAT	GO:0055008~cardiac muscle tissue morphogenesis	12	1.50943396226415	8.32344421337962e-05	MYL2, MYL3, TNNC1, XIRP2, MYBPC3, MYH7, ANKRD1, MYH6, TTN, COL11A1, TPM1, TNNI1	745	62	16650	4.32561160424334	0.420134194840019	0.00181487968595595	0.162768425656012
KEGG_PATHWAY	hsa01130:Biosynthesis of antibiotics	29	3.64779874213836	8.43476934286533e-05	ALDOA, LDHA, HK2, PGAM2, ACAT1, GOT2, ARG1, TPI1, ACSS1, ARG2, ENO3, GAPDH, ODC1, UAP1, AK1, FBP1, FBP2, PFKM, TAT, AMPD1, PGM3, GPI, PYCR2, SDS, GFPT2, PGM1, PGK1, OAT, UGP2	424	212	6910	2.22932983268067	0.0205365994334233	0.00172770643730846	0.10924253925586
GOTERM_BP_FAT	GO:0051240~positive regulation of multicellular organismal process	95	11.9496855345912	8.67939061449396e-05	MEF2C, MEF2A, CADM1, PTGS2, PDLIM7, LRTM1, F2RL1, FST, CXCR2, ANKRD1, ZEB1, FOXO3, CXCL12, B2M, FOS, SPRY1, OSR2, ISG15, CXCR4, CTGF, GATA3, HMOX1, PDE4B, SERPINE1, ALOX12B, RHOB, ERAP1, IL1B, SPON2, MYC, GPC1, CYR61, GHR, EGR1, ICAM1, HSP90AA1, EFNB2, PRG2, ACTN3, HLA-E, NLRP1, GPR37L1, TRDN, SLITRK2, CD38, SERPINF1, IL20RB, EREG, BTG1, SERPINF2, F3, JUN, HSPB1, EFNA5, CA2, COL1A1, TNFAIP3, CTSH…	745	1431	16650	1.48368578785193	0.433492163163663	0.00188614047506075	0.169723497702134
GOTERM_BP_FAT	GO:0060415~muscle tissue morphogenesis	13	1.63522012578616	8.68266185430284e-05	MYL2, MYL3, TNNC1, MYBPC3, MYF5, MYH7, MYH6, ANKRD1, TTN, TPM1, TNNI1, XIRP2, COL11A1	745	73	16650	3.97995770892709	0.43361348859341	0.00188060874478002	0.169787414487077
GOTERM_BP_FAT	GO:0071498~cellular response to fluid shear stress	7	0.880503144654088	9.12436279383117e-05	MEF2C, PTGS2, XBP1, CA2, KLF2, TFPI2, KLF4	745	18	16650	8.69127516778523	0.449759204719776	0.00196967245272728	0.178417456656477
GOTERM_BP_FAT	GO:0006812~cation transport	70	8.80503144654088	9.60225556663458e-05	PTGS2, SLC20A1, SLC44A3, HVCN1, CXCL11, CXCL12, B2M, CXCL10, UQCR10, UQCR11, SLN, CTGF, PDE4B, SLC24A1, TPT1, ATP5L, SIK1, CHRNA1, COX17, JPH1, ATP6, ATP5J, ICAM1, SGK1, TMEM38A, COX4I2, ACTN2, CYB5A, CTSS, CACNG1, TCN1, DHRS7C, TRDN, RHCG, UQCRH, RYR3, RYR1, ATP6V1G3, CASQ1, SURF1, CASQ2, CAV3, FXYD1, SRI, CAV1, SLC38A2, FHL1, SRL, COX7B, ATP5G2, PANX3, COX7A2L, ATP12A, ANXA6, SLC30A1, PCSK9, CC…	745	975	16650	1.60454310789881	0.466709970088042	0.00206592177882681	0.187753824865589
GOTERM_BP_FAT	GO:0019725~cellular homeostasis	62	7.79874213836478	9.77559210779736e-05	F2RL2, MEF2C, GRIK2, F2RL1, AQP4, FOXO1, CXCR2, FOXO3, CXCL11, CXCL12, CXCL10, APP, ALAS2, PVALB, CXCR4, HMOX1, SLC24A1, TPT1, CHRNA1, CIB2, JPH1, MYC, ICAM1, IRS2, SGK1, PIM3, PFKM, DHRS7C, TRDN, SLC26A4, CD38, RHCG, SERPINF1, PRDX6, CFL2, RYR3, RYR1, CA2, ATP6V1G3, CASQ1, CASQ2, SRI, CAV3, ALDOA, CAV1, MCL1, HK2, TAC1, ATP12A, SYPL2, CCL28, ANXA6, CALCB, P2RY4, SLC30A1, XBP1, OXCT1, C1QTNF1, HR…	745	833	16650	1.66343047286029	0.472728297943143	0.00209628921721872	0.191140015240687
GOTERM_BP_FAT	GO:0009612~response to mechanical stimulus	23	2.89308176100629	9.79910310654991e-05	CAV3, TXNIP, MAG, SLC38A2, ACTA1, PTGS2, BNIP3, ASNS, ANKRD1, DCN, TTN, CXCL12, CXCL10, FOS, GPI, JUN, JUND, IRF1, IL1B, COL1A1, IGFBP2, GADD45A, COL11A1	745	201	16650	2.55734749073425	0.473539363864977	0.00209446600715224	0.191599302485346
GOTERM_BP_FAT	GO:1903034~regulation of response to wounding	19	2.38993710691824	9.96955655073889e-05	PLAT, CAV1, TNFRSF12A, F2RL1, FAM46A, PRKG1, EPHA4, SERPINF2, XBP1, F3, C1QTNF1, SERPINE1, HBEGF, WFDC1, TNFAIP3, MYC, PLAU, KLF4, SPP1	745	147	16650	2.88864539104232	0.479382361308744	0.00212392825425423	0.194929049702075
GOTERM_BP_FAT	GO:0032787~monocarboxylic acid metabolic process	46	5.78616352201258	0.000100250451660503	ALDOA, LDHA, PTGS2, PFKFB3, CREM, PFKFB1, HK2, PGAM2, HLCS, ACAT1, CD74, MTHFD1L, ALDH1A2, TPI1, ACSS1, XBP1, CYP26B1, ALOX12B, ENO3, MYOG, UGT8, MYC, GAPDH, GHR, EDARADD, PLP1, IRS2, PRKAB2, FBP1, PFKM, NR4A3, ACTN3, CDO1, IRS1, ADIPOQ, PARK7, DDIT4, LEP, GPI, SDS, FAAH, PGM1, CYP2A6, AGXT2, ALOX5, PGK1	745	559	16650	1.83909425988402	0.481270438844879	0.00212881075881755	0.196012977262006
GOTERM_BP_FAT	GO:0042592~homeostatic process	106	13.3333333333333	0.000101826941693581	F2RL2, MEF2C, LMO1, PTGS2, GRIK2, F2RL1, AQP4, FOXO1, FOXO3, CXCL11, CXCL12, B2M, CXCL10, APP, ISG15, PVALB, CTGF, GATA3, PDE4B, TPT1, IL1B, CHRNA1, CIB2, IRS2, PIM3, IRS1, DHRS7C, CD38, SERPINF1, RHCG, RPS17, RYR3, RYR1, HSPB1, EFNA5, ATP6V1G3, TNFAIP3, CAV3, SRI, ALDOA, RBP4, CAV1, MCL1, SOX6, ATP12A, SYPL2, CD74, P2RY4, SLC30A1, SFTPD, HIST1H4J, SPP1, RPS24, UPK3A, NR4A3, ATP2A1, KLF2, CLDN4, …	745	1645	16650	1.44011750066298	0.486597392461399	0.00215526285382761	0.199092468729356
GOTERM_BP_FAT	GO:2001236~regulation of extrinsic apoptotic signaling pathway	20	2.51572327044025	0.000106474459146094	ICAM1, CAV1, MCL1, TNFRSF12A, HSPA1B, BCL2L1, SGMS1, TCF7L2, TIMP3, PARK7, BCL2L10, EYA4, EYA1, ATF3, HMOX1, SERPINE1, IL1B, G0S2, TNFAIP3, SCG2	745	161	16650	2.77627245821001	0.501985157265162	0.00224626496799918	0.208170333396784
GOTERM_BP_FAT	GO:0006082~organic acid metabolic process	66	8.30188679245283	0.000107038991459032	LDHA, PTGS2, PGAM2, HLCS, MTHFD1L, FAH, SLC7A7, GOT2, ACSS1, SLC2A1, ALOX12B, MYC, EDARADD, GHR, IRS2, PCBD1, PRKAB2, FBP1, CYB5A, ACTN3, PFKM, CDO1, TAT, IRS1, DDIT4, GLUL, PYCR2, SDS, PGM1, BHMT, CYP2A6, OAT, ALDOA, PFKFB3, CREM, PFKFB1, HK2, DPYS, ASNS, ACAT1, CD74, ALDH1A2, ARG1, TPI1, XBP1, ARG2, CYP26B1, ENO3, MYOG, UGT8, GAPDH, ODC1, PLP1, ADSSL1, NR4A3, ADIPOQ, PARK7, LEP, GPI, FAAH, GFPT…	745	907	16650	1.62627735065819	0.503822615117306	0.00225090915132875	0.20927296506067
GOTERM_BP_FAT	GO:0051591~response to cAMP	15	1.88679245283019	0.0001121450724264	LDHA, CREM, PFKFB1, MMP19, SPARC, CDO1, ADIPOQ, FOS, APP, DUSP1, RPLP0, JUN, JUND, COL1A1, AREG	745	98	16650	3.42076427886591	0.520137157873565	0.00235061425611616	0.219245521029765
GOTERM_BP_FAT	GO:0014883~transition between fast and slow fiber	5	0.628930817610063	0.000124234782830559	TNNT1, TNNC1, MYH7, ACTN3, TNNI1	745	7	16650	15.9635666347076	0.556658821841267	0.00259539816471099	0.242853854622893
KEGG_PATHWAY	hsa01230:Biosynthesis of amino acids	15	1.88679245283019	0.000128804054587577	ALDOA, MAT2A, PGAM2, PFKM, TAT, GOT2, ARG1, GLUL, PYCR2, TPI1, SDS, ARG2, ENO3, PGK1, GAPDH	424	74	6910	3.30348036715961	0.0311910400022037	0.00243455766371192	0.166775667978303
GOTERM_BP_FAT	GO:0043549~regulation of kinase activity	59	7.42138364779874	0.000128989501085504	MEF2C, ZAK, LRTM1, UCHL1, TTN, SDC4, SPRY4, RPS3, CXCL10, SPRY2, APP, SPRY1, CXCR4, ANG, GAB1, IL1B, ERRFI1, RPS27A, GHR, CYR61, RAP2B, IRS2, SOCS3, SOCS1, PRKAB2, CCNL1, IRS1, CCNL2, EREG, HSPB1, EFNA5, GADD45B, TNFAIP3, GADD45A, EMP2, UBA52, CAV3, MIDN, CAV1, CLU, PFKFB1, DCN, CCNG1, CD74, TRIB1, MAS1, EEF1A2, FBN1, TAOK3, ADIPOQ, PARK7, LEP, DUSP5, EPHA4, YWHAG, CDKN1B, DUSP1, KLF4, DUSP7	745	788	16650	1.67333832998331	0.570248753301501	0.00268603179271232	0.252137238043393
GOTERM_BP_FAT	GO:0023014~signal transduction by protein phosphorylation	64	8.05031446540881	0.000130168098006381	MEF2C, MEF2A, ZAK, GRIK2, LMO3, F2RL1, UCHL1, FOXO1, SPRY4, RPS3, SPRY2, SPRY1, CXCR4, CTGF, GAB1, ALOX12B, IL1B, MYC, ERRFI1, RPS27A, GHR, CYR61, ZFP36, ICAM1, IRS2, CRYAB, ACTN2, SYNJ2BP, IRS1, GPR37L1, DACT1, EREG, SERPINF2, JUN, ASH1L, GADD45B, GADD45A, CTSH, UBA52, SPTB, CAV3, XDH, CAV1, TIMP3, CD74, TRIB1, XBP1, C1QTNF1, SCG2, TAOK3, ADIPOQ, PSMB9, LEP, DUSP5, EPHA4, FBLN1, BMPER, ATF3, GPR…	745	877	16650	1.63094135743421	0.57355249709486	0.00270194951970582	0.254438271180879
GOTERM_BP_FAT	GO:0008285~negative regulation of cell proliferation	51	6.41509433962264	0.000135277553453323	MEF2C, PTGS2, ZEB1, SDC4, SPRY2, SPRY1, ANG, HMOX1, GATA3, IL1B, MYC, EFNB2, SYNJ2BP, CD164, PTHLH, IL20RB, EREG, SERPINF1, BTG1, JUN, WFDC1, ADAMTS1, PMP22, TNFAIP3, XDH, RBP4, CAV1, TPM1, TRIB1, ALDH1A2, OVOL2, SFTPD, MYOG, A4GNT, KRT4, AXIN2, FGFBP1, SCG2, DPT, TBX5, S100A11, SPARC, ADIPOQ, CDH13, FBLN1, CDKN1B, NUPR1, IRF1, FABP7, KLF4, NFIB	745	651	16650	1.75084279219373	0.58758372065331	0.00279899338233247	0.264413131606378
GOTERM_BP_FAT	GO:0060548~negative regulation of cell death	65	8.17610062893082	0.000139875009555604	MEF2C, CLDN7, GRIK2, CPEB4, FOXO1, BNIP3, CXCR2, SGMS1, CXCL12, EPCAM, SPRY2, CTGF, GATA3, HMOX1, SERPINE1, TPT1, IL1B, MYC, RPS27A, GHR, CYR61, ICAM1, IRS2, SOCS3, CRYAB, CST3, PIM3, RHBDD1, GPR37L1, BCL2L10, CD38, EYA4, EYA1, KRT18, SERPINF1, JUN, HSPB1, NAIP, TNFAIP3, CTSH, UBA52, CAV1, MCL1, CLU, ASNS, BCL2L1, HSPA1B, TCF7L2, CD74, TIMP1, XBP1, SQSTM1, SCG2, MPZ, NR4A2, NR4A3, PARK7, LEP, GPI…	745	897	16650	1.61949226728917	0.599813959848384	0.00288487092749423	0.273387639693301
GOTERM_BP_FAT	GO:0051093~negative regulation of developmental process	56	7.0440251572327	0.000143226872756066	CAV3, XDH, RBP4, CAV1, USP2, ANKRD2, BNIP3, SOX6, DCN, FOXO3, ZEB1, TRIM72, CD74, TRIB1, CXCL10, B2M, TIMP1, APP, OVOL2, XBP1, GATA3, SERPINE1, SEMA3D, ADAMTS12, HIST1H4J, MYC, SPP1, ZFP36, MAG, COL4A2, TBX5, EFEMP1, FBN1, CST3, SPARC, SYNJ2BP, ADIPOQ, COL5A1, GPR37L1, PTHLH, LEP, EPHA4, FBLN1, CDKN1B, PLK2, SERPINF1, EREG, SEMA4F, ULK2, IRF1, EFNA5, PMP22, TBX18, KLF4, TMEM176B, NFIB	745	739	16650	1.69356376747101	0.60850146074962	0.00294462930332262	0.279930193259503
GOTERM_BP_FAT	GO:0051641~cellular localization	151	18.9937106918239	0.0001435341508658	MEF2C, RPL17, MEF2A, RPL19, RPL14, PTGS2, GRIK2, TNNC1, RPL13, RPLP2, CXCL11, CXCL10, APP, RPLP0, C8ORF4, RPL26L1, IL1B, RPL12, RPS27A, ATP6, F11R, RPL35A, F10, CRYAB, PRKAB2, UGCG, ACTN2, PIM3, SYNJ2BP, NUPL2, DHRS7C, RPS18, KRT18, RPS17, RYR3, JUN, RPS15, RYR1, RPS12, RPS13, EFNA5, RPS10, COL1A1, RPS11, TNFAIP3, SNRPF, EMP2, SEC61G, UBA52, SPTB, CAV3, COPZ2, SRI, CAV1, C14ORF79, KEAP1, BCL2L1, …	745	2541	16650	1.32809838117953	0.609288378873668	0.0029417008474355	0.280529953768371
GOTERM_BP_FAT	GO:1902600~hydrogen ion transmembrane transport	16	2.0125786163522	0.000150679105944212	ATP5J2, COX7A1, COX7B, COX4I2, ATP5G2, CYB5A, COX7A2L, ATP12A, UQCR10, UQCR11, UQCRH, ATP5L, ATP6V1G3, SURF1, ATP6, ATP5J	745	113	16650	3.16445922670309	0.627146775305956	0.00307828494858475	0.294474862973682
GOTERM_BP_FAT	GO:0045765~regulation of angiogenesis	24	3.0188679245283	0.000157980100997436	COL4A2, PTGS2, TNFRSF12A, CXCR2, SYNJ2BP, SPARC, DCN, CXCL10, LEP, SERPINF1, SRPX2, BTG1, XBP1, F3, HMOX1, SERPINE1, RHOB, IL1B, HSPB1, ERAP1, TNFAIP3, CTSH, EMP2, KLF4	745	222	16650	2.41610738255034	0.644552396542591	0.00321717336306848	0.308722406086726
GOTERM_BP_FAT	GO:0006469~negative regulation of protein kinase activity	25	3.14465408805031	0.000162896739491291	CAV3, CAV1, LRTM1, UCHL1, DCN, SPRY4, TRIB1, SPRY2, SPRY1, IL1B, ERRFI1, SOCS3, TAOK3, SOCS1, ADIPOQ, PARK7, DUSP5, YWHAG, CDKN1B, DUSP1, HSPB1, GADD45B, TNFAIP3, GADD45A, DUSP7	745	237	16650	2.35748874352222	0.655813571930863	0.00330685513520035	0.318315902702015
GOTERM_BP_FAT	GO:0042594~response to starvation	19	2.38993710691824	0.000166781155457072	ZFP36, GABARAPL2, CAV1, ADSSL1, SLC38A2, CPEB4, PFKFB1, FOXO1, ASNS, ACAT1, GLUL, ATF3, XBP1, ULK2, JUN, OXCT1, SLC2A1, PCSK9, MYH13	745	153	16650	2.7753651796289	0.664457713551529	0.00337511896220288	0.325894675430338
GOTERM_BP_FAT	GO:0051259~protein oligomerization	40	5.0314465408805	0.000176311460702486	ALDOA, CLDN7, CAV1, OLFM4, CCK, CLU, DPYS, PANX3, TRIM72, MMP3, ACAT1, HSCB, MMP1, ANXA6, ARG1, SQSTM1, HMOX1, C1QTNF1, COL6A1, LGI1, HIST1H4J, EHD3, TMEM120A, MAT2A, PCBD1, CRYAB, FBP1, S100A10, HBA2, ACTN2, PFKM, ADIPOQ, GLUL, RYR3, COL1A2, CLDN1, COL1A1, HBE1, TNFAIP3, OAT	745	473	16650	1.8899782907899	0.684757439870756	0.00355666282867817	0.344486664695864
GOTERM_BP_FAT	GO:0006874~cellular calcium ion homeostasis	35	4.40251572327044	0.000185315302775185	CAV3, SRI, F2RL2, CAV1, GRIK2, F2RL1, TAC1, CXCR2, CXCL11, SYPL2, CXCL12, CCL28, CXCL10, ANXA6, CALCB, APP, P2RY4, PVALB, CXCR4, SLC30A1, C1QTNF1, SLC24A1, TPT1, CIB2, JPH1, HRC, DHRS7C, TRDN, CD38, SCGN, RYR3, ATP2A1, RYR1, CASQ1, CASQ2	745	393	16650	1.99036835903479	0.702806464855095	0.00372649077810894	0.362048591594044
GOTERM_BP_FAT	GO:0003205~cardiac chamber development	19	2.38993710691824	0.000196606035904399	MEF2C, CAV3, RBP4, MYL2, MYL3, TNNC1, TBX5, MYBPC3, MYH7, MYH6, TPM1, TNNI1, OVOL2, XIRP2, GATA3, ADAMTS1, COL11A1, CYR61, MYH10	745	155	16650	2.73955401602078	0.723986711395002	0.00394100600305725	0.384066932167104
GOTERM_BP_FAT	GO:0009607~response to biotic stimulus	63	7.92452830188679	0.000197227652521731	MEF2C, PTGS2, F2RL1, ROMO1, BNIP3, ANKRD1, SGMS1, TMEM233, CXCL11, CXCL12, B2M, CXCL10, FOS, APP, ISG15, CXCR4, ANG, HTRA1, GATA3, PDE4B, PCBP2, SERPINE1, TPT1, IL1B, IGLL1, ERAP1, SPON2, MYC, ZFP36, ICAM1, ACTA2, SLC25A6, PRG2, HLA-B, HLA-E, NLRP1, DDIT4, JUN, HSPB1, TNFAIP3, CTSG, CAV1, CLU, RPS15A, TAC1, BCL2L1, DCN, RPL39, CHIT1, TRIB1, ARG1, XBP1, FCN2, KRT8, JUND, SFTPD, MR1, DCLK1, TXNIP, …	745	873	16650	1.61281394866118	0.725107946980769	0.00394137680899964	0.385279028147822
KEGG_PATHWAY	hsa05010:Alzheimer's disease	24	3.0188679245283	0.000211616197760714	NDUFA3, COX7A1, NDUFA6, COX7B, COX4I2, CYTB, ATP5G2, COX7A2L, NDUFC1, CACNA1S, NDUFB1, NDUFB2, NDUFS5, APP, UQCR10, UQCR11, COX3, UQCRH, RYR3, ATP2A1, IL1B, GAPDH, ATP6, ATP5J	424	168	6910	2.32816711590297	0.0507310277868045	0.00371188625079244	0.273865342669188
GOTERM_BP_FAT	GO:0006396~RNA processing	65	8.17610062893082	0.000211689412944442	RPL17, RPL19, RPL14, RPL13, RBM3, RPLP2, RPS3, APP, RPLP0, PCBP2, RPL26L1, RPL12, RPS27A, RPL35A, KHDRBS3, CCNL1, RPS4X, LARP6, RPS18, RPL41, RPS17, RIOK3, RPS15, RPS12, RPL3L, RPS13, RPS10, RPS11, SNRPF, UBA52, PABPC4, RPL35, RPL27A, RPS15A, RPL36, RPL37, RPL38, HSPA1B, RPL39, RPS25, RPS27, RPL30, RPS28, RPS29, RPL32, RPL6, RPL31, RPL34, RPL9, RPS20, RPS23, RPS24, PNO1, RPL26, RPS9, RPL27, RPS8,…	745	910	16650	1.59635666347076	0.749945728997486	0.00421692910816107	0.413474198491937
GOTERM_BP_FAT	GO:0048468~cell development	121	15.2201257861635	0.000213828831233218	MEF2C, S100A4, MEF2A, GLDN, TSPAN2, F2RL1, ANKRD1, FOXO3, TTN, PRKG1, CXCL12, B2M, APP, GATA3, IL1B, SPON2, LGI1, MATN2, F11R, CRTAC1, MYH3, EFNB2, CST3, ACTN2, ACTN3, MYH6, SLITRK2, PTHLH, KRT19, SERPINF1, JUN, RYR1, EFNA5, COL1A1, PMP22, SPTB, CAV3, OLFM4, MYL2, TNFRSF12A, CLU, SOX6, BCL2L1, SERPINH1, LAMB2, OVOL2, JUND, B3GNT2, AXIN2, SPP1, KLF5, NR4A2, S100A10, MYOZ1, MYOZ2, NR4A3, SALL3, LAM…	745	1968	16650	1.37409968898347	0.753424502106902	0.00424654158203708	0.417644642589321
GOTERM_BP_FAT	GO:0048644~muscle organ morphogenesis	13	1.63522012578616	0.000213844601766416	MYL2, MYL3, TNNC1, MYBPC3, MYF5, MYH7, MYH6, ANKRD1, TTN, TPM1, TNNI1, XIRP2, COL11A1	745	80	16650	3.63171140939597	0.753449965078761	0.00423401217285324	0.417675384034821
GOTERM_BP_FAT	GO:2001233~regulation of apoptotic signaling pathway	34	4.27672955974843	0.000214262806883328	CAV1, MCL1, TNFRSF12A, CLU, ANKRD2, BNIP3, HSPA1B, BCL2L1, SGMS1, TIMP3, TCF7L2, CXCL12, CD74, RPS3, DYNLL2, XBP1, HMOX1, SERPINE1, TPT1, IL1B, SCG2, ICAM1, NR4A2, GZMB, PARK7, BCL2L10, EYA4, EYA1, YWHAG, ATF3, HSPB1, G0S2, TNFAIP3, CTSH	745	380	16650	1.99964676792653	0.754124237172074	0.0042294863132506	0.418490586527798
GOTERM_BP_FAT	GO:0023051~regulation of signaling	176	22.1383647798742	0.000216260567587889	F2RL2, S100A4, MEF2C, PTGS2, ZAK, GRIK2, LMO3, LRTM1, F2RL1, FST, ANKRD2, FOXO1, ANKRD1, SGMS1, FOXO3, CXCL11, CXCL12, ZNRF3, CXCL10, APP, HTRA1, CTGF, GATA3, SLC2A1, SERPINE1, GAB1, TPT1, C8ORF4, IL1B, LGI1, RPS27A, IRS2, F10, CHAC1, SOCS3, PRKAB2, SOCS1, FBP1, PIM3, ACTN2, SYNJ2BP, ACTN3, IRS1, DDIT4, BCL2L10, CD38, GLUL, SERPINF2, F3, RYR3, JUN, RYR1, HSPB1, EFNA5, COL1A1, TNFAIP3, EMP2, UBA52…	745	3070	16650	1.28124521784754	0.757319873633118	0.0042560109455827	0.422384711443835
GOTERM_BP_FAT	GO:0009743~response to carbohydrate	22	2.76729559748428	0.000217562338204304	MEF2C, EGR1, TXNIP, SRI, ICAM1, IRS2, LDHA, PTGS2, CST3, PIM3, SPARC, FOXO3, ADIPOQ, TCF7L2, GLUL, CDKN1B, SERPINF1, CTGF, XBP1, OXCT1, IL1B, MYC	745	198	16650	2.48322147651007	0.759379817878119	0.00426874755932294	0.424922103456271
GOTERM_BP_FAT	GO:0048545~response to steroid hormone	34	4.27672955974843	0.000224202148634204	CAV1, CLDN4, PTGS2, LMO3, PFKFB1, FOXO1, FOXO3, FOS, ARG1, RPL32, CTGF, ERRFI1, SPP1, GHR, TXNIP, ZFP36, ACTA1, NR4A2, NR4A3, SPARC, CDO1, TRIM63, ADIPOQ, TAT, PARK7, DDIT4, CD38, GPI, SERPINF1, DUSP1, COL1A1, CA2, AREG, IGFBP2	745	381	16650	1.99439835121281	0.769617898913136	0.00438561259433445	0.437863369118896
GOTERM_BP_FAT	GO:1903426~regulation of reactive oxygen species biosynthetic process	12	1.50943396226415	0.000224841343436215	ICAM1, CAV1, HSP90AA1, PTGS2, SLC25A33, CLU, IL1B, AGXT2, FOXO3, KLF2, KLF4, PARK7	745	69	16650	3.88678144149402	0.770580204978604	0.00438498993558722	0.439109102056257
KEGG_PATHWAY	hsa05410:Hypertrophic cardiomyopathy (HCM)	15	1.88679245283019	0.000230902896057857	MYL2, MYL3, TNNC1, MYBPC3, PRKAB2, ITGB4, CACNG1, TTN, CACNA1S, TPM1, TPM4, DES, SGCG, SGCA, SGCB	424	78	6910	3.13407111756168	0.0552251854124267	0.00378008218863513	0.29879098048603
GOTERM_BP_FAT	GO:0060429~epithelium development	73	9.18238993710692	0.000234291175130997	MEF2C, F2RL1, FST, CXCR2, ZEB1, SDC4, ZNRF3, MTHFD1L, EPCAM, SPRY2, SPRY1, GATA3, RHOB, IL1B, MYC, ERRFI1, RPS27A, CYR61, ZFP36, RAP2B, ICAM1, F11R, ACTA2, SOCS3, EFNB2, CST3, MMP12, EYA1, DACT1, EREG, RHCG, BTG1, JUN, CSTA, CA2, CTSH, UBA52, KDM6B, XDH, CAV1, CNN3, KEAP1, TAGLN2, ACAT1, ALDH1A2, LAMB2, OVOL2, XBP1, ARG2, PPL, CYP26B1, KRT3, KRT4, AXIN2, KLF5, TXNIP, COL4A1, TBX5, MYF5, UPK3A, AD…	745	1060	16650	1.53912878308218	0.784346870009218	0.00455531923107844	0.457524244954666
GOTERM_BP_FAT	GO:2001237~negative regulation of extrinsic apoptotic signaling pathway	15	1.88679245283019	0.000236452933540971	ICAM1, MCL1, HSPA1B, SGMS1, BCL2L1, TCF7L2, PARK7, BCL2L10, EYA4, EYA1, HMOX1, SERPINE1, IL1B, TNFAIP3, SCG2	745	105	16650	3.19271332694151	0.787378227162514	0.00458364805524536	0.461736467819696
GOTERM_BP_FAT	GO:0046903~secretion	75	9.43396226415094	0.000246035701348923	MEF2C, CADM1, F2RL1, ANKRD1, TTN, MMRN1, SDC4, CXCL12, APP, CTGF, ANG, GATA3, HMOX1, RPLP0, SLC2A1, SERPINE1, ALOX12B, IL1B, MYC, SGK1, IRS2, SLC25A6, SOCS1, ACTN2, PIM3, PFKM, HLA-E, RHBDD1, CDO1, IRS1, NLRP1, CD38, GLUL, BTN3A1, SERPINF2, EFNA5, CA2, ARL4D, ALDOA, XDH, SRI, RBP4, MIDN, CAV1, SLC38A2, CCK, EXOC7, CLU, HK2, TAC1, RABEPK, KRT20, TRIM72, TCF7L2, TIMP3, CD74, TIMP1, XBP1, SLC30A1, O…	745	1098	16650	1.52657057982176	0.800310960694816	0.00475491365340353	0.480406616575568
GOTERM_BP_FAT	GO:0009064~glutamine family amino acid metabolic process	12	1.50943396226415	0.000256172209118376	GOT2, ARG1, GLUL, ADSSL1, PYCR2, ARG2, GFPT2, ASNS, OAT, TAT, SLC7A7, FAH	745	70	16650	3.83125599232982	0.813136020773172	0.00493578559544572	0.50015200276492
GOTERM_BP_FAT	GO:0044092~negative regulation of molecular function	75	9.43396226415094	0.000257652959775682	LRTM1, UCHL1, IQGAP2, GABBR2, SPRY4, B2M, SPRY2, SPRY1, APP, SLN, HMOX1, SERPINE1, IL1B, ITIH5, SIK1, TFPI2, ERRFI1, RPS27A, ZFP36, F11R, IRS2, CRYAB, CRTAC1, SOCS3, SOCS1, CST3, ACTN2, TRDN, DACT1, SERPINF1, SERPINF2, JUN, EIF4A2, HSPB1, WFDC1, NAIP, CSTA, TNFAIP3, COMMD7, GADD45B, GADD45A, CASQ2, UBA52, CAV3, SRI, MIDN, CAV1, CNN3, SPOCK3, KEAP1, DCN, SERPINH1, TCF7L2, TIMP3, TRIB1, TIMP1, COL6…	745	1100	16650	1.52379499694936	0.814939277205673	0.00494968408416563	0.503036116277122
GOTERM_BP_FAT	GO:0097190~apoptotic signaling pathway	46	5.78616352201258	0.000257920322829007	CAV1, CCK, MCL1, TNFRSF12A, CLU, ANKRD2, BNIP3, HSPA1B, BCL2L1, FOXO3, SGMS1, TIMP3, CXCL12, TCF7L2, CD74, RPS3, ANXA6, XBP1, DYNLL2, HMOX1, KRT8, SERPINE1, TPT1, IL1B, SCG2, ICAM1, CRIP1, CHAC1, NR4A2, GZMB, PARK7, DDIT4, BCL2L10, EYA4, CD38, YWHAG, EYA1, KRT18, ATF3, NUPR1, JUN, ATP2A1, HSPB1, G0S2, TNFAIP3, CTSH	745	583	16650	1.76338540527473	0.815263012324581	0.00494031394279493	0.503556860854582
GOTERM_BP_FAT	GO:0032526~response to retinoic acid	15	1.88679245283019	0.000261466067628088	MEF2C, RBP4, KRT13, LEP, CD38, ALDH1A2, DUSP1, SERPINF1, CYP26B1, MYOG, COL1A1, IGFBP2, CTSH, MYC, KLF4	745	106	16650	3.1625933898949	0.8195031900881	0.00499346227961794	0.510462684095403
GOTERM_BP_FAT	GO:0051707~response to other organism	60	7.54716981132075	0.000270747110379815	MEF2C, PTGS2, F2RL1, BNIP3, ROMO1, ANKRD1, SGMS1, CXCL11, CXCL12, B2M, CXCL10, FOS, APP, ISG15, CXCR4, ANG, HTRA1, GATA3, PDE4B, PCBP2, SERPINE1, TPT1, IL1B, IGLL1, ERAP1, SPON2, ZFP36, ICAM1, ACTA2, SLC25A6, PRG2, HLA-B, HLA-E, NLRP1, DDIT4, JUN, HSPB1, TNFAIP3, CTSG, CAV1, CLU, RPS15A, TAC1, BCL2L1, DCN, RPL39, CHIT1, TRIB1, ARG1, XBP1, FCN2, KRT8, JUND, SFTPD, MR1, DCLK1, ODC1, SPARC, PLSCR1, …	745	829	16650	1.61753871811271	0.83014690041963	0.00515524121972155	0.528536631703358
GOTERM_BP_FAT	GO:0043207~response to external biotic stimulus	60	7.54716981132075	0.000270747110379815	MEF2C, PTGS2, F2RL1, BNIP3, ROMO1, ANKRD1, SGMS1, CXCL11, CXCL12, B2M, CXCL10, FOS, APP, ISG15, CXCR4, ANG, HTRA1, GATA3, PDE4B, PCBP2, SERPINE1, TPT1, IL1B, IGLL1, ERAP1, SPON2, ZFP36, ICAM1, ACTA2, SLC25A6, PRG2, HLA-B, HLA-E, NLRP1, DDIT4, JUN, HSPB1, TNFAIP3, CTSG, CAV1, CLU, RPS15A, TAC1, BCL2L1, DCN, RPL39, CHIT1, TRIB1, ARG1, XBP1, FCN2, KRT8, JUND, SFTPD, MR1, DCLK1, ODC1, SPARC, PLSCR1, …	745	829	16650	1.61753871811271	0.83014690041963	0.00515524121972155	0.528536631703358
GOTERM_BP_FAT	GO:0065003~macromolecular complex assembly	107	13.4591194968553	0.000289212071224424	OCLN, IQGAP2, MMP3, TTN, MMP1, SLC7A7, UQCR10, SLC2A1, RPL12, LGI1, RPS27A, PCBD1, CRYAB, FBP1, ACTN2, GLUL, RPS17, SLC25A33, JUN, RYR3, RPS15, COL1A2, RPS10, PDE4DIP, EFNA5, COL1A1, TNFAIP3, SNRPF, SURF1, UBA52, SPTB, CAV3, ALDOA, TPPP3, CAV1, OLFM4, CLU, PANX3, TRIM72, ACAT1, CD74, ARG1, CDC42EP2, RPS27, RPS28, RPL6, EIF3F, AXIN2, HIST1H4J, TMEM120A, S100A10, HBA2, CDKN1B, COX3, CD59, SPTBN1, T…	745	1710	16650	1.39844577887672	0.849492940739418	0.00548994836944028	0.564486120656593
GOTERM_BP_FAT	GO:0030162~regulation of proteolysis	53	6.66666666666667	0.000297817427079282	RPS3, APP, CTGF, SERPINE1, ITIH5, IL1B, MYC, TFPI2, RPS27A, CYR61, CHAC1, CRYAB, CST3, RHBDD1, NLRP1, BCL2L10, PCOLCE2, RFWD2, SERPINF1, SERPINF2, F3, WFDC1, NAIP, CSTA, CTSH, UBA52, XDH, CAV3, CAV1, CCK, SPOCK3, CLU, KEAP1, TIMP3, SERPINH1, PCOLCE, TIMP1, TRIB1, XBP1, COL6A3, CRIM1, PLAT, GABARAPL2, PAPLN, PARK7, PSMB9, GPI, FBLN1, CDKN1B, PLK2, CLEC3B, CD59, KLF4	745	708	16650	1.67301785917416	0.857740311104133	0.00563652181248919	0.581235702496186
GOTERM_BP_FAT	GO:0044723~single-organism carbohydrate metabolic process	50	6.28930817610063	0.000304668181434072	LDHA, FOXO1, PGAM2, ART1, GOT2, SLC2A1, RPN2, SIK1, MYC, RPS27A, EDARADD, IRS2, FBP1, PFKM, FBP2, ACTN3, IRS1, DDIT4, PGM3, SDS, HAS1, PGM1, UBA52, UGP2, ALDOA, MIDN, RBP4, PFKFB3, CREM, PFKFB1, HK2, TPI1, B3GNT5, SORBS1, MAS1, ENO3, MYOG, B3GNT2, A4GNT, GAPDH, GALNT12, PHLDA2, FBN1, GYG1, ADIPOQ, LEP, GPI, ATF3, PYGM, PGK1	745	656	16650	1.70342936650843	0.863981789393326	0.00574920881590812	0.594568189967104
GOTERM_BP_FAT	GO:0009892~negative regulation of metabolic process	148	18.6163522012579	0.000309285311148513	MEF2C, MEF2A, LMO1, LMO3, LRTM1, F2RL1, FST, ANKRD2, FOXO1, ANKRD1, FOXO3, MMP3, ZIC2, APP, ISG15, CTGF, GATA3, SERPINE1, IL1B, TFPI2, RPS27A, SATB1, ZNF593, IRS2, CRYAB, CHAC1, SOCS3, SOCS1, CST3, FBP1, SYNJ2BP, ACTN3, NUPL2, FOXN3, DDIT4, CD38, SERPINF1, SERPINF2, JUN, WFDC1, HSPB1, RPS13, CSTA, TNFAIP3, UBA52, XDH, CAV3, CAV1, CLU, IGF2BP2, HSPA1B, SOX6, TIMP3, SERPINH1, TIMP1, OVOL2, JUND, SF…	745	2522	16650	1.31151903517502	0.86803309812131	0.00581932489585602	0.603552787048278
GOTERM_BP_FAT	GO:0007010~cytoskeleton organization	77	9.68553459119497	0.000309299406516336	MEF2C, MEF2A, ZAK, PDLIM7, F2RL1, IQGAP2, ANKRD1, TTN, PRKG1, SDC4, CXCL12, RPS3, SPRY2, SPRY1, DES, CTGF, ANG, TUBB6, ZYX, LMOD2, LMOD3, ICAM1, F11R, ACTA1, CRYAB, MYH3, LDB3, KRT13, ACTN2, MYH6, TACC2, TRDN, RND3, KRT19, EYA1, KRT18, SERPINF2, XIRP2, CFL2, KRT15, EFNA5, PDE4DIP, CASQ1, GADD45A, EMP2, CASQ2, SPTB, ALDOA, CAV3, TPPP3, MYL2, PLEK2, CNN3, TAC1, KRT20, TPM1, TPM4, CDC42EP2, SORBS1, …	745	1144	16650	1.50425916365514	0.868045279545781	0.00580291503069541	0.603580214424471
GOTERM_BP_FAT	GO:0071822~protein complex subunit organization	105	13.2075471698113	0.000310244071836076	OCLN, F2RL1, IQGAP2, MMP3, TTN, MMP1, SLC7A7, UQCR10, SLC2A1, LGI1, PCBD1, CRYAB, FBP1, ACTN2, DDIT4, GLUL, SLC25A33, SERPINF2, JUN, RYR3, COL1A2, PDE4DIP, EFNA5, COL1A1, TNFAIP3, SURF1, SPTB, CAV3, ALDOA, TPPP3, CAV1, OLFM4, CLU, PANX3, TRIM72, SERPINH1, ACAT1, CD74, ARG1, CDC42EP2, AXIN2, HIST1H4J, TMEM120A, S100A10, HBA2, CDKN1B, COL14A1, COX3, CD59, SPTBN1, TMOD4, AREG, CLDN7, BNIP3, NAP1L4, …	745	1674	16650	1.40181857544923	0.868859115884313	0.00580395999945871	0.605418368675337
GOTERM_BP_FAT	GO:0052548~regulation of endopeptidase activity	33	4.15094339622642	0.000314924652658666	XDH, CCK, SPOCK3, SERPINH1, TIMP3, RPS3, TIMP1, APP, CTGF, COL6A3, SERPINE1, ITIH5, MYC, TFPI2, CRIM1, CYR61, CRYAB, CST3, PAPLN, NLRP1, PARK7, PSMB9, BCL2L10, GPI, CDKN1B, SERPINF1, SERPINF2, F3, WFDC1, NAIP, CSTA, CTSH, KLF4	745	372	16650	1.9825719852782	0.872818035519106	0.00587449563796116	0.614525488250872
GOTERM_BP_FAT	GO:0043066~negative regulation of apoptotic process	59	7.42138364779874	0.000322393762687664	MEF2C, CLDN7, GRIK2, CPEB4, BNIP3, FOXO1, CXCR2, SGMS1, CXCL12, EPCAM, SPRY2, GATA3, HMOX1, SERPINE1, TPT1, IL1B, MYC, RPS27A, CYR61, ICAM1, IRS2, SOCS3, CRYAB, PIM3, RHBDD1, BCL2L10, CD38, EYA4, EYA1, KRT18, JUN, HSPB1, NAIP, TNFAIP3, CTSH, UBA52, CAV1, MCL1, CLU, ASNS, BCL2L1, HSPA1B, TCF7L2, CD74, TIMP1, XBP1, SQSTM1, SCG2, MPZ, NR4A2, NR4A3, PARK7, LEP, GPI, CDKN1B, DUSP1, PLK2, CD59, KLF4	745	818	16650	1.61196895357805	0.878889542469524	0.00599634369135582	0.629056676791828
GOTERM_BP_FAT	GO:0033554~cellular response to stress	110	13.8364779874214	0.000324065211062328	MEF2C, ZAK, PTGS2, GRIK2, F2RL1, ANKRD2, FOXO1, ROMO1, ANKRD1, FOXO3, MMP3, CXCL12, CXCL10, GSTM1, ISG15, CTGF, GAB1, SLC2A1, TPT1, C8ORF4, IL1B, TFPI2, RPS27A, MATN2, CHAC1, CRYAB, CST3, NUPL2, FOXN3, DDIT4, BCL2L10, GLUL, PYCR2, SERPINF2, JUN, HSPB8, HSPB1, TNFAIP3, UBA52, SEC61G, CAV3, XDH, CAV1, SLC38A2, MCL1, CLU, BCL2L1, KRT20, HSPA1B, CD74, ARG1, LAMB2, AXIN2, HIST1H4J, SPP1, GABARAPL2, CR…	745	1773	16650	1.38657036759445	0.880208049701396	0.0060102712702681	0.632308211364008
GOTERM_BP_FAT	GO:0055074~calcium ion homeostasis	35	4.40251572327044	0.000324558258461656	CAV3, SRI, F2RL2, CAV1, GRIK2, F2RL1, TAC1, CXCR2, CXCL11, SYPL2, CXCL12, CCL28, CXCL10, ANXA6, CALCB, APP, P2RY4, PVALB, CXCR4, SLC30A1, C1QTNF1, SLC24A1, TPT1, CIB2, JPH1, HRC, DHRS7C, TRDN, CD38, SCGN, RYR3, ATP2A1, RYR1, CASQ1, CASQ2	745	405	16650	1.93139448173005	0.880594237485981	0.00600238865516678	0.633267336670296
GOTERM_BP_FAT	GO:1903428~positive regulation of reactive oxygen species biosynthetic process	10	1.25786163522013	0.000326438116791479	ICAM1, HSP90AA1, PTGS2, CLU, IL1B, AGXT2, FOXO3, KLF2, KLF4, PARK7	745	50	16650	4.46979865771812	0.882055282111438	0.00602005291521768	0.636924145245432
GOTERM_BP_FAT	GO:0051348~negative regulation of transferase activity	32	4.0251572327044	0.000329771715159507	CAV3, MIDN, CAV1, LRTM1, UCHL1, DCN, SPRY4, TRIB1, SPRY2, SPRY1, IL1B, ERRFI1, RPS27A, ZFP36, IRS2, SOCS3, TAOK3, SOCS1, ADIPOQ, PARK7, PSMB9, DUSP5, YWHAG, CDKN1B, DUSP1, EIF4A2, HSPB1, GADD45B, TNFAIP3, GADD45A, UBA52, DUSP7	745	357	16650	2.00327110710056	0.884602373018852	0.00606427419816147	0.643408538571277
GOTERM_BP_FAT	GO:0003208~cardiac ventricle morphogenesis	12	1.50943396226415	0.000329975048326856	MEF2C, MYL2, MYL3, TNNC1, TBX5, GATA3, MYBPC3, MYH7, MYH6, COL11A1, TPM1, TNNI1	745	72	16650	3.7248322147651	0.884755941325785	0.00605100932526836	0.643804041800322
GOTERM_BP_FAT	GO:0030199~collagen fibril organization	9	1.13207547169811	0.000330028217950482	COL14A1, TNXB, SERPINF2, COL1A2, COL1A1, COL11A1, SERPINH1, COL5A1, DPT	745	40	16650	5.02852348993289	0.884796064215227	0.00603508047059265	0.643907461758741
GOTERM_BP_FAT	GO:0023056~positive regulation of signaling	99	12.4528301886792	0.000343364939573997	MEF2C, S100A4, F2RL2, ZAK, PTGS2, LMO3, GRIK2, F2RL1, ANKRD1, CXCL11, CXCL10, CTGF, GATA3, GAB1, C8ORF4, IL1B, LGI1, RPS27A, IRS2, F10, SOCS3, SOCS1, SYNJ2BP, IRS1, CD38, GLUL, SERPINF2, F3, JUN, COL1A1, EMP2, UBA52, XDH, SRI, RBP4, CAV1, MCL1, GRAP, TNFRSF12A, CLU, BCL2L1, HSPA1B, TIMP3, CD74, AXIN2, TAOK3, LMCD1, PSMB9, LAMA2, EPHA4, ATF3, GPR37, PLK2, RWDD3, SLC20A1, BNIP3, RPS3, SPRY2, TRIM8,…	745	1563	16650	1.41557922941169	0.894431610218739	0.00626075585000685	0.669845423601478
GOTERM_BP_FAT	GO:0043408~regulation of MAPK cascade	51	6.41509433962264	0.000352254541470219	MEF2C, ZAK, LMO3, GRIK2, UCHL1, F2RL1, FOXO1, SPRY4, RPS3, SPRY2, SPRY1, CTGF, CXCR4, GAB1, ALOX12B, IL1B, ERRFI1, MYC, RPS27A, GHR, CYR61, ICAM1, SYNJ2BP, GPR37L1, DACT1, SERPINF2, JUN, ASH1L, GADD45B, GADD45A, UBA52, XDH, CAV3, CAV1, TIMP3, CD74, TRIB1, XBP1, C1QTNF1, TAOK3, ADIPOQ, LEP, DUSP5, EPHA4, FBLN1, ATF3, BMPER, GPR37, DUSP1, DUSP7, KLF4	745	678	16650	1.68111896418602	0.900402355570397	0.00640451941316267	0.687130822779047
GOTERM_BP_FAT	GO:0035051~cardiocyte differentiation	16	2.0125786163522	0.000353610616815822	MEF2C, CAV3, MEF2A, MYL2, TBX5, EFNB2, ACTN2, SOX6, MYH6, NEXN, TTN, BVES, SIK1, KDM6B, SGCB, MYH10	745	122	16650	2.93101551325778	0.901283001630744	0.00641129859118217	0.68976739450296
GOTERM_BP_FAT	GO:0001503~ossification	32	4.0251572327044	0.000362446089515126	MEF2C, PTGS2, PDLIM7, TAC1, RPL38, TPM4, DSPP, OSR2, ISG15, CTGF, JUND, COL6A1, MYOG, AXIN2, COL11A1, SPP1, CYR61, UCMA, CEBPD, MYF5, MGP, SPARC, ACTN3, MMP13, PTHLH, LEP, CLEC3B, RPS15, RYR1, COL1A1, RPS11, AREG	745	359	16650	1.99211082238134	0.906833278119094	0.00655285320394827	0.706944281051447
GOTERM_BP_FAT	GO:0055065~metal ion homeostasis	44	5.53459119496855	0.000364043740689187	F2RL2, SRI, CAV3, CAV1, GRIK2, F2RL1, TAC1, CXCR2, ATP12A, CXCL11, CXCL12, SYPL2, CCL28, B2M, CXCL10, ANXA6, CALCB, APP, ALAS2, P2RY4, PVALB, CXCR4, SLC30A1, HMOX1, C1QTNF1, SLC24A1, TPT1, SCNN1B, CIB2, JPH1, MYC, HRC, SGK1, UPK3A, DHRS7C, RHAG, TRDN, CD38, SCGN, RYR3, ATP2A1, RYR1, CASQ1, CASQ2	745	558	16650	1.76228620913618	0.907803057033127	0.00656352640710567	0.71004994551862
GOTERM_BP_FAT	GO:2000026~regulation of multicellular organismal development	107	13.4591194968553	0.00036491697559658	MEF2C, PTGS2, LRTM1, FST, ANKRD1, FOXO3, CXCL12, ZNRF3, B2M, CXCL10, APP, ISG15, CTGF, GATA3, SERPINE1, C8ORF4, ERAP1, IL1B, RPS27A, EFNB2, MGP, HLA-B, ACTN3, SYNJ2BP, MYH6, PTHLH, SLITRK2, SERPINF1, F3, JUN, HSPB1, EFNA5, COL1A1, PMP22, TNFAIP3, EMP2, UBA52, CAV3, XDH, RBP4, CAV1, TNFRSF12A, KEAP1, SOX6, CD74, TIMP1, OVOL2, AXIN2, HIST1H4J, SPP1, EFEMP1, PSMB9, LAMA2, EPHA4, LAMA4, CDKN1B, LAMA3…	745	1721	16650	1.38950742700709	0.908328840546848	0.00656115636696897	0.711747382621819
GOTERM_BP_FAT	GO:0006875~cellular metal ion homeostasis	40	5.0314465408805	0.000374349213637457	F2RL2, SRI, CAV3, CAV1, GRIK2, F2RL1, TAC1, CXCR2, ATP12A, CXCL11, CXCL12, SYPL2, CCL28, CXCL10, ANXA6, CALCB, APP, ALAS2, P2RY4, PVALB, CXCR4, SLC30A1, HMOX1, C1QTNF1, SLC24A1, TPT1, CIB2, JPH1, MYC, HRC, SGK1, DHRS7C, TRDN, CD38, SCGN, RYR3, ATP2A1, RYR1, CASQ1, CASQ2	745	491	16650	1.82069191760412	0.913820517851471	0.00671177899137154	0.730080477381323
GOTERM_BP_FAT	GO:0071363~cellular response to growth factor stimulus	47	5.91194968553459	0.000376074081892568	CAV3, XDH, MEF2C, CAV1, TAC1, ANKRD1, SOX6, ZEB1, DCN, FOXO3, FOS, ARG1, SPRY2, APP, SPRY1, XBP1, CTGF, HTRA1, GATA3, IL1B, MYOG, ZYX, ADAMTS12, ERRFI1, GPC1, MYC, FGFBP1, RPS27A, CYR61, EGR1, ZFP36, F11R, EEF1A1, COL4A2, FBN1, MYH6, SPARC, DDIT4, BMPER, HAS1, CLEC3B, JUN, COL1A2, HSPB1, COL1A1, UBA52, KLF4	745	610	16650	1.72197161403895	0.914788604746062	0.00672419514427136	0.733432693047509
GOTERM_BP_FAT	GO:0010675~regulation of cellular carbohydrate metabolic process	17	2.13836477987421	0.000377463726493797	LEP, MIDN, IRS2, SORBS1, C1QTNF1, PFKFB1, MAS1, FBP1, PGAM2, FOXO1, MYOG, ACTN3, SIK1, ADIPOQ, IRS1, PHLDA2, DDIT4	745	136	16650	2.79362416107383	0.915560631888967	0.00673058500249735	0.736133336197442
GOTERM_BP_FAT	GO:0007160~cell-matrix adhesion	21	2.64150943396226	0.000386015385811782	ITGB4, S100A10, ACTN2, ACTN3, NID2, SDC4, CCL28, CDH13, COL17A1, LYVE1, SORBS1, CTGF, FBLN5, SERPINE1, TNN, EFNA5, ADAMTS12, ZYX, OTOA, EMP2, PLAU	745	192	16650	2.4444211409396	0.920159998944683	0.00686388460436071	0.752751144523744
GOTERM_BP_FAT	GO:0001817~regulation of cytokine production	45	5.66037735849057	0.000388520067198118	CADM1, PTGS2, F2RL1, CLU, ANKRD2, IGF2BP2, HSPA1B, CD74, B2M, ISG15, XBP1, GATA3, HMOX1, PCBP2, PDE4B, FCN1, SERPINE1, SFTPD, IL1B, SPON2, ERRFI1, RPS27A, EGR1, ZFP36, F11R, PRG2, SOCS1, HLA-B, NR4A3, HLA-E, ADIPOQ, NLRP1, PARK7, LEP, FBLN1, EREG, IL20RB, SERPINF2, IRF1, SPTBN1, HSPB1, KLF2, TNFAIP3, UBA52, KLF4	745	577	16650	1.74298907796634	0.921459050123623	0.00688956804751684	0.757617807144029
GOTERM_BP_FAT	GO:0032102~negative regulation of response to external stimulus	26	3.27044025157233	0.000402639106076975	CCK, PRKG1, TRIB1, HTRA1, C1QTNF1, GATA3, PCBP2, SERPINE1, SEMA3D, SPP1, ZFP36, PLAT, SOCS3, ADIPOQ, LEP, EPHA4, SERPINF1, IL20RB, SEMA4F, SERPINF2, ASH1L, WFDC1, TNFAIP3, FABP7, KLF4, PLAU	745	267	16650	2.17630646255938	0.928396338214779	0.00711981518091387	0.785047239799486
GOTERM_BP_FAT	GO:0090130~tissue migration	24	3.0188679245283	0.000409025124587011	ACTA1, PTGS2, ACTA2, EFNB2, TAC1, ZEB2, SYNJ2BP, SPARC, DCN, ACTG2, CDH13, BMPER, SERPINF1, SRPX2, JUN, GATA3, RHOB, HBEGF, HSPB1, CTSH, EMP2, KLF4, S100A2, SCG2	745	237	16650	2.26318919378133	0.931329481219373	0.00721287577514251	0.797451165100993
GOTERM_BP_FAT	GO:0030728~ovulation	7	0.880503144654088	0.000409696501521855	LEP, EREG, PTGS2, MMP19, ADAMTS1, FOXO3, MYC	745	23	16650	6.80186752261453	0.931630783482075	0.00720527139951177	0.798755133045137
GOTERM_BP_FAT	GO:0010469~regulation of receptor activity	16	2.0125786163522	0.000421910761880632	MEF2C, CAV3, SRI, CAV1, ACTN2, PARK7, TRDN, APP, EREG, SERPINE1, PCSK9, JPH1, ERRFI1, CASQ2, HRC, PLAU	745	124	16650	2.88374106949556	0.936887260338561	0.00739945765901651	0.822475187888405
GOTERM_BP_FAT	GO:0010647~positive regulation of cell communication	98	12.3270440251572	0.000423534500769469	MEF2C, S100A4, F2RL2, ZAK, PTGS2, LMO3, GRIK2, F2RL1, ANKRD1, CXCL11, CXCL10, CTGF, GATA3, GAB1, C8ORF4, IL1B, LGI1, RPS27A, IRS2, F10, SOCS3, SOCS1, SYNJ2BP, IRS1, CD38, GLUL, SERPINF2, F3, JUN, COL1A1, EMP2, UBA52, XDH, SRI, RBP4, CAV1, MCL1, GRAP, TNFRSF12A, CLU, BCL2L1, HSPA1B, TIMP3, CD74, AXIN2, TAOK3, LMCD1, PSMB9, LAMA2, EPHA4, ATF3, GPR37, PLK2, RWDD3, SLC20A1, BNIP3, RPS3, SPRY2, TRIM8,…	745	1555	16650	1.40848960918449	0.937554914948448	0.00740799490442845	0.825628078340546
GOTERM_BP_FAT	GO:0003229~ventricular cardiac muscle tissue development	10	1.25786163522013	0.00044264521272354	MYL2, MYL3, TNNC1, TBX5, MYBPC3, MYH7, MYH6, COL11A1, TPM1, TNNI1	745	52	16650	4.29788332472896	0.944901885860547	0.0077204170639259	0.862729103462845
GOTERM_BP_FAT	GO:0051147~regulation of muscle cell differentiation	19	2.38993710691824	0.000458847824524262	MEF2C, CAV3, MEF2A, RBM24, EFNB2, MYF5, ANKRD2, SMYD1, ACTN3, SOX6, ZEB1, TRIM72, CXCL10, EREG, BTG1, XBP1, CYP26B1, MYOG, SIK1	745	166	16650	2.55801730411579	0.950449658444963	0.00798069347801622	0.894174103806089
GOTERM_BP_FAT	GO:0071229~cellular response to acid chemical	19	2.38993710691824	0.000458847824524262	MEF2C, COL4A1, CPEB4, SOCS1, KRT13, ZEB1, BCL2L1, SESN1, LEP, ALDH1A2, SERPINF1, XBP1, CYP26B1, COL1A2, COL6A1, MYOG, COL1A1, MYC, KLF4	745	166	16650	2.55801730411579	0.950449658444963	0.00798069347801622	0.894174103806089
GOTERM_BP_FAT	GO:0072503~cellular divalent inorganic cation homeostasis	35	4.40251572327044	0.000466078915408805	CAV3, SRI, F2RL2, CAV1, GRIK2, F2RL1, TAC1, CXCR2, CXCL11, SYPL2, CXCL12, CCL28, CXCL10, ANXA6, CALCB, APP, P2RY4, PVALB, CXCR4, SLC30A1, C1QTNF1, SLC24A1, TPT1, CIB2, JPH1, HRC, DHRS7C, TRDN, CD38, SCGN, RYR3, ATP2A1, RYR1, CASQ1, CASQ2	745	413	16650	1.89398248208395	0.952741841872413	0.00808451011173594	0.908204691264225
GOTERM_BP_FAT	GO:0010605~negative regulation of macromolecule metabolic process	137	17.2327044025157	0.000467872750241657	MEF2C, MEF2A, LMO1, LMO3, LRTM1, F2RL1, FST, ANKRD2, FOXO1, ANKRD1, FOXO3, ZIC2, APP, ISG15, CTGF, GATA3, SERPINE1, IL1B, TFPI2, RPS27A, SATB1, ZNF593, CRYAB, CHAC1, SOCS3, SOCS1, CST3, SYNJ2BP, NUPL2, FOXN3, DDIT4, CD38, SERPINF1, SERPINF2, JUN, WFDC1, HSPB1, RPS13, CSTA, TNFAIP3, UBA52, XDH, CAV3, CAV1, CLU, IGF2BP2, HSPA1B, SOX6, TIMP3, SERPINH1, TIMP1, OVOL2, JUND, SFTPD, HIST1H4J, PLAT, KLF5…	745	2326	16650	1.31634225302533	0.953293862765695	0.00809406707018645	0.911685002451479
GOTERM_BP_FAT	GO:0043069~negative regulation of programmed cell death	59	7.42138364779874	0.000468550607010317	MEF2C, CLDN7, GRIK2, CPEB4, BNIP3, FOXO1, CXCR2, SGMS1, CXCL12, EPCAM, SPRY2, GATA3, HMOX1, SERPINE1, TPT1, IL1B, MYC, RPS27A, CYR61, ICAM1, IRS2, SOCS3, CRYAB, PIM3, RHBDD1, BCL2L10, CD38, EYA4, EYA1, KRT18, JUN, HSPB1, NAIP, TNFAIP3, CTSH, UBA52, CAV1, MCL1, CLU, ASNS, BCL2L1, HSPA1B, TCF7L2, CD74, TIMP1, XBP1, SQSTM1, SCG2, MPZ, NR4A2, NR4A3, PARK7, LEP, GPI, CDKN1B, DUSP1, PLK2, CD59, KLF4	745	829	16650	1.5905797394775	0.953500778654004	0.00808439201782052	0.913000117022955
GOTERM_BP_FAT	GO:1901655~cellular response to ketone	12	1.50943396226415	0.000473689397814077	ARG1, P2RY4, SERPINF1, RPL32, FOXO1, EFNA5, FOXO3, KLF2, ERRFI1, MYC, KLF4, DDIT4	745	75	16650	3.5758389261745	0.955039872288499	0.0081512387874334	0.922969381651439
GOTERM_BP_FAT	GO:2001234~negative regulation of apoptotic signaling pathway	22	2.76729559748428	0.000483727925776883	ICAM1, MCL1, CLU, NR4A2, HSPA1B, BCL2L1, SGMS1, TCF7L2, CXCL12, CD74, PARK7, BCL2L10, EYA4, EYA1, XBP1, HMOX1, SERPINE1, TPT1, IL1B, HSPB1, TNFAIP3, SCG2	745	210	16650	2.34132310642378	0.957901069915658	0.00830149008572323	0.942441400769478
GOTERM_BP_FAT	GO:0006461~protein complex assembly	92	11.5723270440252	0.000486370196095919	CLDN7, OCLN, IQGAP2, MMP3, TTN, NAP1L4, MMP1, SLC7A7, RPS3, NDUFS5, UQCR10, ANG, HMOX1, SLC2A1, LGI1, LMOD2, COX17, LMOD3, MYC, ICAM1, HIST1H1E, HIST1H1D, HSP90AA1, PCBD1, HIST1H1B, CRYAB, ND2, FBP1, FBLIM1, ACTN2, NDUFC1, PFKM, GLUL, DACT1, SLC25A33, JUN, RYR3, CLDN1, COL1A2, CAND2, EFNA5, PDE4DIP, COL1A1, TNFAIP3, CASQ1, OAT, SURF1, CASQ2, SPTB, ALDOA, CAV3, TPPP3, CAV1, OLFM4, CCK, CLU, DPYS, …	745	1445	16650	1.42291168342584	0.958623421335398	0.00832484079510376	0.94756608416211
GOTERM_BP_FAT	GO:0097191~extrinsic apoptotic signaling pathway	23	2.89308176100629	0.000489018769520434	ICAM1, CAV1, MCL1, TNFRSF12A, HSPA1B, BCL2L1, SGMS1, FOXO3, TCF7L2, TIMP3, PARK7, BCL2L10, EYA4, EYA1, KRT18, ATF3, HMOX1, KRT8, SERPINE1, IL1B, G0S2, TNFAIP3, SCG2	745	225	16650	2.28456375838926	0.95933505915434	0.00834817600062021	0.952702739951328
GOTERM_BP_FAT	GO:0015992~proton transport	18	2.26415094339623	0.000493001923311675	ATP5J2, COX7A1, COX7B, COX4I2, ATP5G2, CYB5A, COX7A2L, HVCN1, ATP12A, PARK7, UQCR10, UQCR11, UQCRH, ATP5L, ATP6V1G3, SURF1, ATP6, ATP5J	745	153	16650	2.62929332806948	0.96038230751702	0.00839402214116913	0.96042721129781
GOTERM_BP_FAT	GO:0070271~protein complex biogenesis	92	11.5723270440252	0.000494511664655358	CLDN7, OCLN, IQGAP2, MMP3, TTN, NAP1L4, MMP1, SLC7A7, RPS3, NDUFS5, UQCR10, ANG, HMOX1, SLC2A1, LGI1, LMOD2, COX17, LMOD3, MYC, ICAM1, HIST1H1E, HIST1H1D, HSP90AA1, PCBD1, HIST1H1B, CRYAB, ND2, FBP1, FBLIM1, ACTN2, NDUFC1, PFKM, GLUL, DACT1, SLC25A33, JUN, RYR3, CLDN1, COL1A2, CAND2, EFNA5, PDE4DIP, COL1A1, TNFAIP3, CASQ1, OAT, SURF1, CASQ2, SPTB, ALDOA, CAV3, TPPP3, CAV1, OLFM4, CCK, CLU, DPYS, …	745	1446	16650	1.42192765044975	0.960772162348236	0.00839779155130926	0.963354881000222
GOTERM_BP_FAT	GO:0022603~regulation of anatomical structure morphogenesis	71	8.93081761006289	0.000509562514468995	MEF2C, PTGS2, BNIP3, CXCR2, CXCL12, ZNRF3, CXCL10, SPRY1, OSR2, GATA3, HMOX1, SERPINE1, SEMA3D, RHOB, ERAP1, IL1B, MYC, RPS27A, ICAM1, EFNB2, CST3, FBLIM1, SYNJ2BP, EYA1, BVES, DACT1, SERPINF1, BTG1, SEMA4F, F3, HSPB1, EFNA5, COL1A1, TNFAIP3, TBX18, EMP2, CTSH, UBA52, ALDOA, CAV3, XDH, OLFM4, TNFRSF12A, DCN, TPM1, TCF7L2, CDC42EP2, OVOL2, XBP1, MYOG, ADAMTS12, AXIN2, SPP1, MAG, COL4A2, TBX5, MYF5…	745	1051	16650	1.50977975593714	0.964455009551224	0.00862996452455178	0.9925367927064
KEGG_PATHWAY	hsa00051:Fructose and mannose metabolism	9	1.13207547169811	0.000526528605258714	ALDOA, TPI1, PFKFB3, PFKFB1, FBP1, HK2, TSTA3, FBP2, PFKM	424	32	6910	4.58357900943396	0.121518252488132	0.00806481276282067	0.680131399080219
GOTERM_BP_FAT	GO:0071496~cellular response to external stimulus	25	3.14465408805031	0.000541387448813104	CAV1, SLC38A2, PTGS2, CPEB4, FOXO1, BNIP3, ASNS, ANKRD1, FOS, XBP1, HMOX1, SLC2A1, IL1B, PCSK9, ICAM1, MAG, GABARAPL2, NR4A2, GLUL, ATF3, JUN, IRF1, MYH13, COL1A1, GADD45A	745	257	16650	2.17402658449325	0.971143598970791	0.00914298123390955	1.05421491054015
GOTERM_BP_FAT	GO:0046686~response to cadmium ion	9	1.13207547169811	0.000552903884226026	ARG1, GPI, CDKN1B, SLC30A1, HMOX1, CYTB, CYB5A, SPARC, B2M	745	43	16650	4.67769626970501	0.973240422085664	0.00931260129268585	1.07652528180819
GOTERM_BP_FAT	GO:0051216~cartilage development	20	2.51572327044025	0.000556917649939006	MEF2C, EFEMP1, MYF5, MGP, SOX6, ZEB1, SERPINH1, MMP13, TIMP1, PTHLH, LEP, OSR2, CTGF, COL1A1, ADAMTS12, AXIN2, COL11A1, GHR, CYR61, NFIB	745	183	16650	2.44251292771482	0.973934835016492	0.0093558445676496	1.08429988224722
GOTERM_BP_FAT	GO:0032844~regulation of homeostatic process	37	4.65408805031447	0.000570895860647733	SRI, CAV3, CAV1, CCK, LMO1, PTGS2, FHL1, FOXO1, TAC1, CXCR2, DCN, FOXO3, CXCL11, CD74, B2M, CXCL10, ISG15, SLC30A1, OXCT1, IL1B, JPH1, MYC, HRC, SPP1, ZFP36, PIM3, NR4A3, DHRS7C, TRDN, CD38, RYR3, RYR1, EFNA5, CA2, TNFAIP3, CASQ1, CASQ2	745	451	16650	1.83350942722362	0.976215531891806	0.00956507273384555	1.1113709290453
GOTERM_BP_FAT	GO:0006818~hydrogen transport	18	2.26415094339623	0.000572977419193925	ATP5J2, COX7A1, COX7B, COX4I2, ATP5G2, CYB5A, COX7A2L, HVCN1, ATP12A, PARK7, UQCR10, UQCR11, UQCRH, ATP5L, ATP6V1G3, SURF1, ATP6, ATP5J	745	155	16650	2.59536696254601	0.976537650097622	0.00957529359049636	1.11540159955325
GOTERM_BP_FAT	GO:1904062~regulation of cation transmembrane transport	22	2.76729559748428	0.000583586936499	FXYD1, CAV3, SRI, CAV1, FHL1, TSPAN13, ACTN2, CTSS, CXCL11, DHRS7C, CXCL10, TRDN, SLN, SLC30A1, PDE4B, KCNN2, PCSK9, CASQ1, JPH1, CASQ2, EHD3, HRC	745	213	16650	2.30834672464316	0.978112924479311	0.00972695949028901	1.13594314367406
GOTERM_BP_FAT	GO:1904019~epithelial cell apoptotic process	13	1.63522012578616	0.000584222491340317	ZFP36, ICAM1, FOXO3, BCL2L1, TCF7L2, KRT18, XBP1, HMOX1, GATA3, KRT8, SERPINE1, TNFAIP3, SCG2	745	89	16650	3.26445969383908	0.978203859885343	0.00971278442145906	1.13717354026517
GOTERM_BP_FAT	GO:0006873~cellular ion homeostasis	45	5.66037735849057	0.000585273427667534	F2RL2, SRI, CAV3, CAV1, GRIK2, F2RL1, TAC1, CXCR2, ATP12A, CXCL11, CXCL12, SYPL2, CCL28, CXCL10, ANXA6, CALCB, APP, ALAS2, P2RY4, PVALB, CXCR4, SLC30A1, HMOX1, C1QTNF1, SLC24A1, TPT1, CIB2, JPH1, MYC, HRC, SGK1, DHRS7C, RHAG, TRDN, SLC26A4, CD38, SCGN, RHCG, RYR3, ATP2A1, RYR1, CA2, ATP6V1G3, CASQ1, CASQ2	745	588	16650	1.71038213943295	0.978353400192955	0.00970553802406626	1.13920805897233
GOTERM_BP_FAT	GO:0001932~regulation of protein phosphorylation	84	10.5660377358491	0.000586460643147269	MEF2C, ZAK, GRIK2, LMO3, LRTM1, F2RL1, UCHL1, FOXO1, SDC4, TTN, SPRY4, CXCL10, RPS3, SPRY2, SPRY1, APP, CXCR4, ANG, CTGF, GAB1, ALOX12B, IL1B, MYC, ERRFI1, RPS27A, CYR61, GHR, RAP2B, ICAM1, SOCS3, PRKAB2, SOCS1, CCNL1, SYNJ2BP, GPR37L1, DDIT4, CCNL2, DACT1, EREG, SERPINF2, JUN, ASH1L, HSPB1, EFNA5, TNFAIP3, GADD45B, GADD45A, EMP2, UBA52, CAV3, XDH, CAV1, CCK, CLU, DCN, CCNG1, TIMP3, CD74, TRIB1, …	745	1300	16650	1.44408879710893	0.978521098383985	0.00970057224398846	1.14150635413502
GOTERM_BP_FAT	GO:0045859~regulation of protein kinase activity	53	6.66666666666667	0.000586945373490116	MEF2C, ZAK, LRTM1, UCHL1, TTN, SDC4, SPRY4, RPS3, CXCL10, SPRY2, APP, SPRY1, CXCR4, ANG, GAB1, IL1B, ERRFI1, RPS27A, GHR, CYR61, RAP2B, SOCS3, SOCS1, PRKAB2, CCNL1, CCNL2, EREG, HSPB1, EFNA5, GADD45B, TNFAIP3, EMP2, GADD45A, UBA52, CAV3, CAV1, CLU, DCN, CCNG1, CD74, TRIB1, MAS1, FBN1, TAOK3, ADIPOQ, PARK7, LEP, DUSP5, EPHA4, YWHAG, CDKN1B, DUSP1, DUSP7	745	730	16650	1.62259814287028	0.978589194155904	0.00968409418444216	1.1424447146232
GOTERM_BP_FAT	GO:0001706~endoderm formation	10	1.25786163522013	0.000590873973368053	DUSP5, COL4A2, LAMB3, LAMA3, DUSP1, MMP8, COL6A1, COL8A1, COL11A1, COL5A1	745	54	16650	4.13870246085011	0.979133186186717	0.00972411716663957	1.15004954440546
GOTERM_BP_FAT	GO:0061041~regulation of wound healing	16	2.0125786163522	0.000592914850984102	PLAT, CAV1, TNFRSF12A, F2RL1, FAM46A, PRKG1, SERPINF2, XBP1, F3, C1QTNF1, SERPINE1, WFDC1, HBEGF, TNFAIP3, MYC, PLAU	745	128	16650	2.79362416107383	0.979410309238464	0.00973309155469593	1.15399997626333
GOTERM_BP_FAT	GO:0019220~regulation of phosphate metabolic process	100	12.5786163522013	0.0006068080369546	MEF2C, ZAK, LMO3, GRIK2, LRTM1, F2RL1, PGAM2, FOXO1, CXCL11, TTN, CXCL10, APP, CTGF, GAB1, IL1B, RPS27A, IRS2, SOCS3, SOCS1, PRKAB2, FBP1, ACTN3, SYNJ2BP, IRS1, DDIT4, PTHLH, SLC25A33, SERPINF2, JUN, HSPB1, EFNA5, TNFAIP3, EMP2, UBA52, CAV3, XDH, CAV1, PFKFB1, CLU, CCNG1, TIMP3, CD74, AXIN2, EEF1A2, TAOK3, EPHA4, CDKN1B, ATF3, GPR37, SRPX2, TNK2, AREG, KLF4, NUAK1, UCHL1, GABBR2, SDC4, SPRY4, RPS…	745	1610	16650	1.38813622910501	0.981201497392052	0.00993518618807621	1.18088838922971
GOTERM_BP_FAT	GO:0051174~regulation of phosphorus metabolic process	100	12.5786163522013	0.000624920124594135	MEF2C, ZAK, LMO3, GRIK2, LRTM1, F2RL1, PGAM2, FOXO1, CXCL11, TTN, CXCL10, APP, CTGF, GAB1, IL1B, RPS27A, IRS2, SOCS3, SOCS1, PRKAB2, FBP1, ACTN3, SYNJ2BP, IRS1, DDIT4, PTHLH, SLC25A33, SERPINF2, JUN, HSPB1, EFNA5, TNFAIP3, EMP2, UBA52, CAV3, XDH, CAV1, PFKFB1, CLU, CCNG1, TIMP3, CD74, AXIN2, EEF1A2, TAOK3, EPHA4, CDKN1B, ATF3, GPR37, SRPX2, TNK2, AREG, KLF4, NUAK1, UCHL1, GABBR2, SDC4, SPRY4, RPS…	745	1611	16650	1.38727456788272	0.983304749023702	0.0102047945979485	1.21593150320933
GOTERM_BP_FAT	GO:0043086~negative regulation of catalytic activity	59	7.42138364779874	0.000628850103381969	LRTM1, UCHL1, IQGAP2, GABBR2, SPRY4, SPRY2, APP, SPRY1, SLN, SERPINE1, ITIH5, IL1B, TFPI2, ERRFI1, RPS27A, ZFP36, F11R, IRS2, SOCS3, CRYAB, SOCS1, CST3, SERPINF1, SERPINF2, EIF4A2, HSPB1, WFDC1, NAIP, CSTA, GADD45B, TNFAIP3, GADD45A, UBA52, CAV3, MIDN, CAV1, CNN3, SPOCK3, DCN, TIMP3, SERPINH1, TRIB1, TIMP1, COL6A3, CRIM1, TXNIP, TAOK3, PAPLN, ADIPOQ, PARK7, PSMB9, DUSP5, GPI, YWHAG, CDKN1B, DUSP1…	745	839	16650	1.57162169729064	0.983729094153165	0.0102431199393975	1.22353363586877
GOTERM_BP_FAT	GO:0030155~regulation of cell adhesion	48	6.0377358490566	0.000638146297494485	CLDN7, CAV1, OLFM4, LMO1, NUAK1, ZEB1, PRKG1, SDC4, TPM1, CXCL12, CCL28, ABI3BP, CD74, EPCAM, XBP1, GATA3, C1QTNF1, CYP26B1, SERPINE1, SFTPD, IL1B, COL8A1, CYR61, ICAM1, EFNB2, MYF5, S100A10, NR4A3, HLA-E, CD164, ADIPOQ, LAMA2, LEP, CDH13, LAMA4, FBLN1, LAMA3, IL20RB, SERPINF2, FBLN2, CD59, IRF1, EFNA5, COL1A1, IGFBP2, EMP2, PLAU, KLF4	745	643	16650	1.66835408686213	0.984690434452917	0.0103680159747475	1.24151394080768
GOTERM_BP_FAT	GO:0055080~cation homeostasis	48	6.0377358490566	0.000638146297494485	F2RL2, SRI, CAV3, CAV1, GRIK2, F2RL1, TAC1, CXCR2, ATP12A, CXCL11, CXCL12, SYPL2, CCL28, B2M, CXCL10, ANXA6, CALCB, APP, ALAS2, P2RY4, PVALB, CXCR4, SLC30A1, HMOX1, C1QTNF1, SLC24A1, TPT1, SCNN1B, CIB2, JPH1, MYC, HRC, SGK1, UPK3A, DHRS7C, RHAG, TRDN, SLC26A4, CD38, SCGN, RHCG, RYR3, ATP2A1, RYR1, ATP6V1G3, CA2, CASQ1, CASQ2	745	643	16650	1.66835408686213	0.984690434452917	0.0103680159747475	1.24151394080768
GOTERM_BP_FAT	GO:0007584~response to nutrient	19	2.38993710691824	0.000654803248976759	MEF2C, LDHA, PTGS2, CYTB, HLCS, SPARC, CCL28, ADIPOQ, CXCL10, LEP, ALDH1A2, ARG1, XBP1, OXCT1, HMOX1, LIPG, COL1A1, IGFBP2, SPP1	745	171	16650	2.48322147651007	0.986273143735855	0.0106109665719086	1.27372334320104
GOTERM_BP_FAT	GO:0005976~polysaccharide metabolic process	15	1.88679245283019	0.000664274478481292	IRS2, GYG1, PFKM, IRS1, CHIT1, PYGM, SORBS1, HAS1, PGM1, B3GNT2, MYC, UBA52, PHLDA2, RPS27A, UGP2	745	116	16650	2.88995602869706	0.987098995689721	0.0107371029295144	1.29203333180054
GOTERM_BP_FAT	GO:1901077~regulation of relaxation of muscle	5	0.628930817610063	0.00066912005819724	SRI, SLN, PDE4B, ACTN3, HRC	745	10	16650	11.1744966442953	0.987502108038259	0.0107884012796053	1.30139966674465
GOTERM_BP_FAT	GO:0014819~regulation of skeletal muscle contraction	5	0.628930817610063	0.00066912005819724	CAV3, ATP2A1, MYH7, ACTN3, CASQ1	745	10	16650	11.1744966442953	0.987502108038259	0.0107884012796053	1.30139966674465
GOTERM_BP_FAT	GO:0071230~cellular response to amino acid stimulus	10	1.25786163522013	0.000678938635625598	COL4A1, XBP1, CPEB4, SOCS1, COL1A2, COL6A1, COL1A1, BCL2L1, ZEB1, SESN1	745	55	16650	4.06345332519829	0.988280731081097	0.0109190139337141	1.32037604540692
GOTERM_BP_FAT	GO:0048584~positive regulation of response to stimulus	121	15.2201257861635	0.00069527639152854	F2RL2, MEF2C, S100A4, CADM1, PTGS2, ZAK, LMO3, F2RL1, ANKRD1, FOXO3, MMP3, CXCL11, CXCL12, CXCL10, B2M, CTGF, GATA3, GAB1, PDE4B, SERPINE1, C8ORF4, IGLL1, IL1B, SPON2, RPS27A, F10, SOCS3, MYH2, SOCS1, HLA-B, SYNJ2BP, HLA-E, IRS1, CD38, BTN3A1, SERPINF2, F3, JUN, HSPB1, COL1A1, TNFAIP3, EMP2, UBA52, XDH, SRI, CAV1, MCL1, GRAP, TNFRSF12A, CLU, BCL2L1, HSPA1B, TIMP3, CD74, AXIN2, TAOK3, LMCD1, NR4A3…	745	2030	16650	1.3321321122756	0.989470323861885	0.0111529983554869	1.35194437661093
GOTERM_BP_FAT	GO:0007369~gastrulation	19	2.38993710691824	0.000701622494932682	COL4A2, MMP8, ITGB4, NR4A3, ADIPOQ, COL5A1, DUSP5, GPI, LAMB3, EYA1, OSR2, LAMA3, DUSP1, ETS2, COL6A1, COL8A1, COL11A1, KDM6B, KLF4	745	172	16650	2.46878414234431	0.989899139773568	0.0112267614500666	1.3642039350225
GOTERM_BP_FAT	GO:0050801~ion homeostasis	51	6.41509433962264	0.000702531418006687	F2RL2, GRIK2, F2RL1, CXCR2, CXCL11, CXCL12, B2M, CXCL10, APP, ALAS2, PVALB, CXCR4, HMOX1, SLC24A1, TPT1, CIB2, MYC, JPH1, SGK1, DHRS7C, TRDN, SLC26A4, CD38, RHCG, RYR3, RYR1, CA2, ATP6V1G3, CASQ1, CASQ2, SRI, CAV3, CAV1, CCK, FHL1, TAC1, DCN, ATP12A, SYPL2, CCL28, ANXA6, CALCB, P2RY4, SLC30A1, C1QTNF1, SCNN1B, HRC, UPK3A, RHAG, SCGN, ATP2A1	745	699	16650	1.63061324423193	0.989959110650276	0.0112138313207362	1.36595969657493
GOTERM_BP_FAT	GO:0009636~response to toxic substance	21	2.64150943396226	0.000740253758274025	PTGS2, CST3, CYTB, ASNS, HBA2, SESN1, PARK7, MBP, IYD, GSTM1, ARG1, FOS, NUPR1, TXNDC17, SLC30A1, PRDX6, PON1, PON2, CCS, GPX8, KDM6B	745	202	16650	2.32341019336833	0.992157801314591	0.0117838974229274	1.43880157715354
GOTERM_BP_FAT	GO:0007599~hemostasis	31	3.89937106918239	0.000740469646404101	F2RL2, CAV1, PABPC4, F2RL1, FAM46A, MMRN1, PRKG1, C1QTNF1, GATA3, SERPINE1, RHOB, TFPI2, EHD3, HBD, RAP2B, PLAT, F10, PLSCR1, GPI, FBLN1, SERPINF2, F3, CD59, COL1A2, IRF1, HSPB1, HBG1, COL1A1, HBG2, HBE1, PLAU	745	358	16650	1.93524802219639	0.992168886002995	0.0117587351657747	1.43921831042771
GOTERM_BP_FAT	GO:0071375~cellular response to peptide hormone stimulus	27	3.39622641509434	0.000778369703784377	CAV1, IRS2, SOCS3, FBN1, SOCS1, NR4A2, FOXO1, ACTN2, NR4A3, TRIM72, IRS1, ADIPOQ, LEP, ARG1, YWHAG, SORBS1, XBP1, SLC25A33, GAB1, MAS1, PCSK9, IL1B, ATP6V1G3, CA2, ERRFI1, MYC, GHR	745	295	16650	2.04550108065067	0.99389086911844	0.0123272114863606	1.51235166087187
GOTERM_BP_FAT	GO:0050680~negative regulation of epithelial cell proliferation	15	1.88679245283019	0.000788788003032413	MEF2C, XDH, CAV1, EFNB2, SYNJ2BP, SPARC, CDKN1B, EREG, SERPINF1, GATA3, WFDC1, A4GNT, KRT4, NFIB, SCG2	745	118	16650	2.84097372312592	0.994293976199538	0.0124611094369309	1.5324461711395
GOTERM_BP_FAT	GO:0034284~response to monosaccharide	19	2.38993710691824	0.000803938380720341	MEF2C, EGR1, SRI, TXNIP, ICAM1, IRS2, LDHA, PTGS2, PIM3, SPARC, FOXO3, ADIPOQ, TCF7L2, GLUL, CDKN1B, SERPINF1, CTGF, XBP1, OXCT1	745	174	16650	2.44040731312196	0.994833198419112	0.0126684688613912	1.56166083345077
GOTERM_BP_FAT	GO:0048643~positive regulation of skeletal muscle tissue development	7	0.880503144654088	0.000833321684938892	MEF2C, USP2, CYP26B1, MYF5, MYOG, ACTN3, GPC1	745	26	16650	6.01703665462055	0.995738063034463	0.0130971273739388	1.61829758257142
GOTERM_BP_FAT	GO:0032870~cellular response to hormone stimulus	46	5.78616352201258	0.000840761281660411	MEF2C, CAV1, LMO3, FOXO1, ASNS, FOXO3, TRIM72, FOS, ARG1, P2RY4, RPL32, SORBS1, XBP1, JUND, GAB1, MAS1, PCSK9, IL1B, SIK1, ERRFI1, MYC, GHR, ZFP36, IRS2, SOCS3, FBN1, SOCS1, NR4A2, ACTN2, CTSS, NR4A3, IRS1, ADIPOQ, PARK7, DDIT4, LEP, YWHAG, DUSP1, SERPINF1, SLC25A33, JUN, EFNA5, ATP6V1G3, CA2, IGFBP2, CTSH	745	616	16650	1.66891832999216	0.995940840631894	0.013181698217367	1.6326326078316
GOTERM_BP_FAT	GO:0070848~response to growth factor	47	5.91194968553459	0.000849235228027774	CAV3, XDH, MEF2C, CAV1, TAC1, ANKRD1, SOX6, ZEB1, DCN, FOXO3, FOS, ARG1, SPRY2, APP, SPRY1, XBP1, CTGF, HTRA1, GATA3, IL1B, MYOG, ZYX, ADAMTS12, ERRFI1, GPC1, MYC, FGFBP1, RPS27A, CYR61, EGR1, ZFP36, F11R, EEF1A1, COL4A2, FBN1, MYH6, SPARC, DDIT4, BMPER, HAS1, CLEC3B, JUN, COL1A2, HSPB1, COL1A1, UBA52, KLF4	745	634	16650	1.65678656871255	0.99616008567991	0.0132819322750506	1.64895826052579
GOTERM_BP_FAT	GO:1901565~organonitrogen compound catabolic process	31	3.89937106918239	0.000876705211933616	XDH, SAT1, CNDP1, DPYS, DCN, SDC4, ACAT1, CHIT1, FAH, GOT2, ARG1, HMOX1, PDE4B, ERAP1, SMOX, GPC1, SATL1, PCBD1, CHAC1, HYAL4, CDO1, TAT, GLUL, LYVE1, SDS, BHMT, AGXT2, LYG1, NCAN, CTSH, OAT	745	362	16650	1.91386406615002	0.99679263818913	0.0136761394097121	1.70186343878536
GOTERM_BP_FAT	GO:0048662~negative regulation of smooth muscle cell proliferation	8	1.0062893081761	0.00092830984371394	CDKN1B, ANG, HMOX1, TNFAIP3, TPM1, ADIPOQ, KLF4, TRIB1	745	36	16650	4.96644295302013	0.997712892276382	0.0144412821695601	1.80117717456069
GOTERM_BP_FAT	GO:1902882~regulation of response to oxidative stress	11	1.38364779874214	0.000932603038021306	MCL1, GPR37, HEBP2, FBLN5, HSPB1, FOXO3, NR4A3, MMP3, SESN1, GPR37L1, PARK7	745	69	16650	3.56288298803618	0.997776340424311	0.0144732409165318	1.8094351872753
GOTERM_BP_FAT	GO:1903779~regulation of cardiac conduction	11	1.38364779874214	0.000932603038021306	TRDN, SRI, FXYD1, CAV1, RYR3, ATP2A1, RYR1, CASQ1, CASQ2, EHD3, HRC	745	69	16650	3.56288298803618	0.997776340424311	0.0144732409165318	1.8094351872753
GOTERM_BP_FAT	GO:0006112~energy reserve metabolic process	13	1.63522012578616	0.000959429297735246	IRS2, PFKM, GYG1, IRS1, LEP, SORBS1, PYGM, PGM1, GFPT2, MYC, UBA52, UGP2, RPS27A	745	94	16650	3.09081822076253	0.998134822045997	0.0148514670605385	1.8610209104252
GOTERM_BP_FAT	GO:0008104~protein localization	141	17.7358490566038	0.000964922389026769	RPL17, RPL19, CADM1, PTGS2, RPL14, GRIK2, RPL13, F2RL1, RPLP2, ANKRD1, GATA3, RPLP0, SLC2A1, C8ORF4, RPL26L1, IL1B, RPL12, RPS27A, F11R, RPL35A, IRS2, UGCG, SOCS1, ACTN2, PIM3, SYNJ2BP, HLA-E, NUPL2, IRS1, CD38, RPS18, GLUL, BTN3A1, KRT18, RPS17, JUN, RPS15, RPS12, RPS13, EFNA5, RPS10, COL1A1, ATP6V1G3, RPS11, TNFAIP3, EMP2, UBA52, SEC61G, CAV3, COPZ2, SRI, RBP4, CAV1, MCL1, CLU, KEAP1, BCL2L1, K…	745	2448	16650	1.28725819186735	0.99820077042167	0.0149006882758165	1.87158071199356
GOTERM_BP_FAT	GO:0010646~regulation of cell communication	169	21.2578616352201	0.000990783545834306	F2RL2, S100A4, MEF2C, PTGS2, ZAK, GRIK2, LMO3, LRTM1, F2RL1, FST, ANKRD2, FOXO1, ANKRD1, SGMS1, FOXO3, CXCL11, CXCL12, ZNRF3, CXCL10, APP, HTRA1, CTGF, GATA3, SLC2A1, SERPINE1, GAB1, TPT1, C8ORF4, IL1B, LGI1, RPS27A, IRS2, F10, CHAC1, SOCS3, PRKAB2, SOCS1, FBP1, PIM3, ACTN2, SYNJ2BP, ACTN3, IRS1, DDIT4, BCL2L10, CD38, GLUL, SERPINF2, F3, JUN, HSPB1, EFNA5, COL1A1, TNFAIP3, EMP2, UBA52, SRI, XDH, …	745	3020	16650	1.25065558469265	0.998481261824582	0.0152612010878925	1.92128116324893
GOTERM_BP_FAT	GO:0055013~cardiac muscle cell development	10	1.25786163522013	0.00100933037322362	CAV3, MEF2A, BVES, MYL2, ACTN2, MYH6, NEXN, TTN, SGCB, MYH10	745	58	16650	3.85327470492941	0.998655083124065	0.01550832969164	1.95691009147151
GOTERM_BP_FAT	GO:0006600~creatine metabolic process	5	0.628930817610063	0.00101442022566602	CKMT1A, CKM, GATM, GAMT, GHR	745	11	16650	10.1586333129957	0.998699205551839	0.0155494898133399	1.96668567985173
GOTERM_BP_FAT	GO:0055010~ventricular cardiac muscle tissue morphogenesis	9	1.13207547169811	0.00102449320676607	MYL2, MYL3, TNNC1, MYBPC3, MYH7, MYH6, COL11A1, TPM1, TNNI1	745	47	16650	4.27959445951735	0.998782304564606	0.0156660961789056	1.98602915621067
GOTERM_BP_FAT	GO:0098771~inorganic ion homeostasis	48	6.0377358490566	0.00104287168691144	F2RL2, SRI, CAV3, CAV1, GRIK2, F2RL1, TAC1, CXCR2, ATP12A, CXCL11, CXCL12, SYPL2, CCL28, B2M, CXCL10, ANXA6, CALCB, APP, ALAS2, P2RY4, PVALB, CXCR4, SLC30A1, HMOX1, C1QTNF1, SLC24A1, TPT1, SCNN1B, CIB2, JPH1, MYC, HRC, SGK1, UPK3A, DHRS7C, RHAG, TRDN, SLC26A4, CD38, SCGN, RHCG, RYR3, ATP2A1, RYR1, ATP6V1G3, CA2, CASQ1, CASQ2	745	658	16650	1.63032169886375	0.998920485211746	0.0159078944602252	2.02131262323695
GOTERM_BP_FAT	GO:0043620~regulation of DNA-templated transcription in response to stress	11	1.38364779874214	0.00104534150948945	EGR1, ATF3, XBP1, JUN, HMOX1, ANKRD2, C8ORF4, HIF3A, KLF2, UBA52, RPS27A	745	70	16650	3.51198465963567	0.998937818469533	0.0159082425708167	2.0260533317724
GOTERM_BP_FAT	GO:1902531~regulation of intracellular signal transduction	104	13.0817610062893	0.00104799307402942	MEF2C, S100A4, F2RL2, PTGS2, ZAK, LMO3, GRIK2, LRTM1, F2RL1, ANKRD2, FOXO1, ANKRD1, CXCL11, CXCL12, CXCL10, CTGF, GATA3, GAB1, C8ORF4, TPT1, IL1B, RPS27A, IRS2, F10, SOCS3, SOCS1, PRKAB2, FBP1, ACTN3, SYNJ2BP, IRS1, DDIT4, BCL2L10, SERPINF2, F3, JUN, HSPB1, TNFAIP3, UBA52, CAV3, XDH, SRI, CAV1, MCL1, CLU, BCL2L1, HSPA1B, SESN1, TIMP3, CD74, TAOK3, LMCD1, EPHA4, ATF3, GPR37, PLK2, KLF4, SLC20A1, N…	745	1714	16650	1.35606493699733	0.998956117579739	0.0159113278434416	2.03114264320197
GOTERM_BP_FAT	GO:0072507~divalent inorganic cation homeostasis	35	4.40251572327044	0.0010557483861848	CAV3, SRI, F2RL2, CAV1, GRIK2, F2RL1, TAC1, CXCR2, CXCL11, SYPL2, CXCL12, CCL28, CXCL10, ANXA6, CALCB, APP, P2RY4, PVALB, CXCR4, SLC30A1, C1QTNF1, SLC24A1, TPT1, CIB2, JPH1, HRC, DHRS7C, TRDN, CD38, SCGN, RYR3, ATP2A1, RYR1, CASQ1, CASQ2	745	433	16650	1.80650061224173	0.999007849663002	0.0159911257590769	2.04602645254151
GOTERM_BP_FAT	GO:1901031~regulation of response to reactive oxygen species	8	1.0062893081761	0.00110139566050625	GPR37, HEBP2, FBLN5, FOXO3, NR4A3, SESN1, GPR37L1, PARK7	745	37	16650	4.83221476510067	0.999264390609838	0.0166386536712937	2.13358813533898
GOTERM_BP_FAT	GO:0032970~regulation of actin filament-based process	29	3.64779874213836	0.00113203259226826	MEF2C, CAV3, SRI, CAV1, TNNC1, MYBPC3, F2RL1, TAC1, IQGAP2, SDC4, TPM1, CXCL12, CDC42EP2, CTGF, PDE4B, LMOD2, LMOD3, ICAM1, F11R, S100A10, ACTN2, NEB, SERPINF2, CFL2, CAPG, SPTBN1, EFNA5, TMOD4, SPTB	745	335	16650	1.93468897125113	0.999398218137631	0.0170584333375136	2.19231496476756
GOTERM_BP_FAT	GO:0030003~cellular cation homeostasis	43	5.40880503144654	0.00115844154106346	F2RL2, SRI, CAV3, CAV1, GRIK2, F2RL1, TAC1, CXCR2, ATP12A, CXCL11, CXCL12, SYPL2, CCL28, CXCL10, ANXA6, CALCB, APP, ALAS2, P2RY4, PVALB, CXCR4, SLC30A1, HMOX1, C1QTNF1, SLC24A1, TPT1, CIB2, JPH1, MYC, HRC, SGK1, DHRS7C, TRDN, SLC26A4, CD38, SCGN, RYR3, ATP2A1, RYR1, CA2, ATP6V1G3, CASQ1, CASQ2	745	573	16650	1.67714958361151	0.999493868053472	0.017413074779426	2.24291048876966
GOTERM_BP_FAT	GO:0051186~cofactor metabolic process	32	4.0251572327044	0.00116060109588352	ALDOA, LDHA, PFKFB3, PFKFB1, HK2, PGAM2, HLCS, HSCB, ACAT1, MTHFD1L, TPI1, ACSS1, ALAS2, ADH4, HMOX1, ENO3, MYOG, GAPDH, MYC, EDARADD, MAT2A, PCBD1, FBP1, PFKM, ACTN3, DDIT4, GPI, BHMT, PGM1, COQ10B, GAMT, PGK1	745	385	16650	1.85757866294779	0.999500981893467	0.0174053333091897	2.24704676825459
GOTERM_BP_FAT	GO:0007167~enzyme linked receptor protein signaling pathway	64	8.05031446540881	0.00118087755806514	FST, FOXO1, ZEB1, FOS, SPRY2, APP, SPRY1, CTGF, HTRA1, GATA3, GAB1, IL1B, ZYX, GPC1, ERRFI1, RPS27A, CYR61, GHR, EGR1, F11R, IRS2, HSP90AA1, SOCS3, EFNB2, SOCS1, SYNJ2BP, MYH6, IRS1, DDIT4, DACT1, EREG, F3, JUN, COL1A2, HSPB1, EFNA5, ATP6V1G3, UBA52, CAV3, XDH, ZFAND5, CAV1, DCN, TRIM72, SORBS1, XBP1, ADAMTS12, FGFBP1, CRIM1, PLAT, TXNIP, COL4A2, COL4A1, FBN1, EFEMP1, ADIPOQ, LEP, EPHA4, CDH13, B…	745	954	16650	1.49930353298721	0.999563085822776	0.0176664491972838	2.28587496733159
GOTERM_BP_FAT	GO:0030834~regulation of actin filament depolymerization	9	1.13207547169811	0.00118206097732059	CFL2, CAPG, F2RL1, SPTBN1, TMOD4, ACTN2, LMOD2, LMOD3, SPTB	745	48	16650	4.19043624161074	0.999566461859746	0.0176437144546256	2.28814069159184
GOTERM_BP_FAT	GO:0051338~regulation of transferase activity	64	8.05031446540881	0.00119027776178663	MEF2C, ZAK, LRTM1, UCHL1, TTN, SDC4, SPRY4, RPS3, CXCL10, SPRY2, APP, SPRY1, CXCR4, ANG, GAB1, IL1B, MYC, ERRFI1, RPS27A, CYR61, GHR, ZFP36, RAP2B, PARM1, IRS2, SOCS3, SOCS1, PRKAB2, CCNL1, IRS1, CCNL2, EREG, EIF4A2, HSPB1, EFNA5, GADD45B, TNFAIP3, GADD45A, EMP2, UBA52, CAV3, MIDN, CAV1, CLU, PFKFB1, DCN, CCNG1, CD74, TRIB1, MAS1, EEF1A2, FBN1, TAOK3, ADIPOQ, PARK7, PSMB9, LEP, DUSP5, EPHA4, YWHA…	745	955	16650	1.49773358164377	0.999589194198467	0.0177249536585002	2.3038708236064
GOTERM_BP_FAT	GO:1901605~alpha-amino acid metabolic process	20	2.51572327044025	0.00120244247198987	ADSSL1, ASNS, CDO1, ACAT1, TAT, PARK7, SLC7A7, FAH, GOT2, ARG1, GLUL, PYCR2, SDS, ARG2, GFPT2, BHMT, GAMT, AGXT2, OAT, GHR	745	195	16650	2.29220443985545	0.999620678986571	0.0178639769420244	2.32715441412205
GOTERM_BP_FAT	GO:0035994~response to muscle stretch	6	0.754716981132076	0.00121096761515023	CAV3, GPI, FOS, JUN, ANKRD1, TTN	745	19	16650	7.05757682797598	0.999641294648745	0.0179488587094212	2.34346863480576
GOTERM_BP_FAT	GO:0002262~myeloid cell homeostasis	15	1.88679245283019	0.00128648943824657	ZFP36, GPI, ALAS2, ISG15, RPS17, GATA3, HMOX1, PDE4B, HBZ, CXCR2, SOX6, FOXO3, KLF2, RHAG, RPS24	745	124	16650	2.70350725265209	0.999781356678785	0.0190152201352748	2.48787881544545
GOTERM_BP_FAT	GO:0051403~stress-activated MAPK cascade	23	2.89308176100629	0.00129257799366981	ZFP36, XDH, CAV3, ZAK, GRIK2, CRYAB, F2RL1, TAOK3, FOXO1, RPS3, TRIB1, LEP, EPHA4, DACT1, CTGF, SERPINF2, GAB1, IL1B, GADD45B, MYC, GADD45A, UBA52, RPS27A	745	242	16650	2.12407787453547	0.999789911579938	0.0190614031591493	2.49951230651428
GOTERM_BP_FAT	GO:0042255~ribosome assembly	10	1.25786163522013	0.00129431728873875	RPS27, RPS28, RPS17, RPL6, RPS15, RPL3L, RPS10, RSL24D1, RPL38, RPL12	745	60	16650	3.7248322147651	0.999792293385369	0.0190439563077188	2.50283536095004
GOTERM_BP_FAT	GO:0043407~negative regulation of MAP kinase activity	11	1.38364779874214	0.00130431057956511	DUSP5, CAV3, SPRY2, SPRY1, CAV1, DUSP1, UCHL1, IL1B, ADIPOQ, SPRY4, DUSP7	745	72	16650	3.41442953020134	0.999805464360501	0.0191466707134195	2.52192621438417
GOTERM_BP_FAT	GO:0040017~positive regulation of locomotion	34	4.27672955974843	0.00133552218462478	CLDN7, PTGS2, F2RL1, TAC1, CXCR2, CXCL11, CXCL12, CD74, CXCL10, EPCAM, XBP1, GATA3, SERPINE1, SEMA3D, RHOB, MYC, CYR61, SCG2, ICAM1, IRS2, F10, SPARC, CDH13, FBLN1, BVES, SRPX2, SEMA4F, F3, JUN, HBEGF, HSPB1, COL1A1, CTSH, PLAU	745	422	16650	1.80062979102389	0.999841460633256	0.0195568165640915	2.58152899851032
GOTERM_BP_FAT	GO:0045444~fat cell differentiation	20	2.51572327044025	0.00135627438406305	ZFP36, KLF5, TMEM120A, PTGS2, CEBPD, LMO3, SOCS1, NR4A2, BNIP3, FOXO1, NR4A3, ADIPOQ, TCF7L2, LEP, LAMB3, LAMA4, XBP1, GATA3, ERAP1, KLF4	745	197	16650	2.26893332879092	0.999861626690115	0.0198135909793862	2.62113898983741
GOTERM_BP_FAT	GO:0001816~cytokine production	46	5.78616352201258	0.00135650873529679	CADM1, PTGS2, F2RL1, CLU, IGF2BP2, HSPA1B, CD74, B2M, ISG15, XBP1, GATA3, HMOX1, PCBP2, PDE4B, FCN1, SERPINE1, SFTPD, IL1B, MR1, SPON2, ERRFI1, RPS27A, EGR1, ZFP36, PRG2, SOCS1, HLA-B, NR4A3, HLA-E, ADIPOQ, NLRP1, PARK7, LEP, BTN3A1, FBLN1, EREG, IL20RB, SERPINF2, ASH1L, IRF1, HSPB1, SPTBN1, KLF2, TNFAIP3, UBA52, KLF4	745	631	16650	1.62924515257554	0.999861839121074	0.0197728933880921	2.6215862117894
GOTERM_BP_FAT	GO:0098655~cation transmembrane transport	50	6.28930817610063	0.00136707569976485	SRI, CAV3, FXYD1, CAV1, SLC20A1, FHL1, COX7B, ATP5G2, COX7A2L, ATP12A, CXCL11, CXCL10, UQCR10, UQCR11, SLN, SLC30A1, PDE4B, SLC24A1, ATP5L, PCSK9, SCNN1B, CHRNA1, JPH1, HRC, EHD3, ATP5J, ATP6, ATP5J2, COX7A1, TMEM38A, COX4I2, TSPAN13, CYB5A, ACTN2, CTSS, CACNG1, DHRS7C, CACNA1S, RHAG, TRDN, RHCG, UQCRH, RYR3, ATP2A1, KCNN2, RYR1, ATP6V1G3, CASQ1, SURF1, CASQ2	745	703	16650	1.58954433062522	0.999871086383666	0.0198812514249447	2.64174955304135
GOTERM_BP_FAT	GO:0043244~regulation of protein complex disassembly	12	1.50943396226415	0.00137835958761467	SLN, CFL2, CAPG, F2RL1, BNIP3, SPTBN1, TMOD4, ACTN2, LMOD2, EIF5A2, LMOD3, SPTB	745	85	16650	3.15515199368338	0.99988027883958	0.019999419040283	2.66327651678302
GOTERM_BP_FAT	GO:1903409~reactive oxygen species biosynthetic process	12	1.50943396226415	0.00137835958761467	ICAM1, CAV1, HSP90AA1, PTGS2, ARG2, CLU, IL1B, AGXT2, FOXO3, KLF2, KLF4, PARK7	745	85	16650	3.15515199368338	0.99988027883958	0.019999419040283	2.66327651678302
GOTERM_BP_FAT	GO:0042035~regulation of cytokine biosynthetic process	13	1.63522012578616	0.00138782348392595	ZFP36, EGR1, PRG2, IGF2BP2, EREG, HMOX1, GATA3, SFTPD, IRF1, IL1B, HSPB1, ERRFI1, KLF4	745	98	16650	2.96466237501712	0.999887481299854	0.0200909481978421	2.68132788851478
GOTERM_BP_FAT	GO:0009617~response to bacterium	41	5.15723270440252	0.00141689809603071	MEF2C, CAV1, PTGS2, F2RL1, TAC1, ROMO1, ANKRD1, DCN, SGMS1, RPL39, CXCL11, CHIT1, B2M, CXCL10, TRIB1, FOS, ARG1, APP, ISG15, XBP1, ANG, FCN2, PDE4B, JUND, SERPINE1, SFTPD, ERAP1, IGLL1, IL1B, MR1, SPON2, ZFP36, ICAM1, PRG2, HLA-B, SPARC, HLA-E, NLRP1, JUN, TNFAIP3, CTSG	745	544	16650	1.68439103829451	0.99990700919386	0.0204625955864219	2.7367647385437
GOTERM_BP_FAT	GO:0055006~cardiac cell development	10	1.25786163522013	0.00145932991003958	CAV3, MEF2A, BVES, MYL2, ACTN2, MYH6, NEXN, TTN, SGCB, MYH10	745	61	16650	3.66376939157223	0.999929592523473	0.0210230055694858	2.81761612239605
GOTERM_BP_FAT	GO:0005975~carbohydrate metabolic process	54	6.79245283018868	0.00147791429734079	LDHA, FOXO1, PGAM2, ART1, GOT2, SLC2A1, RPN2, SIK1, MYC, RPS27A, EDARADD, IRS2, FBP1, PFKM, FBP2, ACTN3, HYAL4, IRS1, DDIT4, PGM3, HAS1, SDS, PGM1, UBA52, UGP2, ALDOA, MIDN, RBP4, PFKFB3, CREM, PFKFB1, HK2, CHIT1, TPI1, SORBS1, B3GNT5, C1QTNF1, MAS1, ENO3, MYOG, B3GNT2, A4GNT, GAPDH, GALNT12, PHLDA2, FBN1, GYG1, ADIPOQ, LEP, GPI, ATF3, PYGM, GFPT2, PGK1	745	778	16650	1.55121547247287	0.999937669646542	0.0212413599432147	2.85300751806907
GOTERM_BP_FAT	GO:0034220~ion transmembrane transport	64	8.05031446540881	0.00147905646957938	MEF2C, SLC20A1, GRIK2, AQP4, HVCN1, CXCL11, SLC7A7, CXCL10, UQCR10, UQCR11, SLN, PDE4B, SLC24A1, ATP5L, CHRNA1, JPH1, MYC, RPS27A, ATP6, ATP5J, IRS2, SGK1, PRKAB2, TMEM38A, COX4I2, CYB5A, ACTN2, CTSS, CACNG1, DHRS7C, TRDN, SLC26A4, RHCG, UQCRH, RYR3, RYR1, ATP6V1G3, CASQ1, SURF1, CASQ2, UBA52, CAV3, SRI, FXYD1, CAV1, FHL1, COX7B, ATP5G2, COX7A2L, ATP12A, ANXA6, SLC30A1, PCSK9, SCNN1B, EHD3, HRC, …	745	963	16650	1.48529135043593	0.999938134687207	0.0212110843692928	2.85518222818371
GOTERM_BP_FAT	GO:0030855~epithelial cell differentiation	42	5.28301886792453	0.00148739820190252	XDH, MEF2C, CAV1, CNN3, F2RL1, KEAP1, ZEB1, TAGLN2, LAMB2, OVOL2, XBP1, GATA3, PPL, CYP26B1, IL1B, KRT3, KRT4, ERRFI1, TXNIP, RAP2B, KLF5, ZFP36, ICAM1, F11R, COL4A1, ACTA2, CST3, UPK3A, ADIPOQ, VDAC1, EYA1, BMPER, RHCG, EREG, BTG1, JUN, CSTA, KLF2, PGK1, KLF4, KDM6B, NFIB	745	563	16650	1.66724283858047	0.999941427505931	0.0212829355853329	2.87106358939069
GOTERM_BP_FAT	GO:0006468~protein phosphorylation	110	13.8364779874214	0.00149732158904529	MEF2C, MEF2A, ZAK, GRIK2, LMO3, LRTM1, F2RL1, FOXO1, TTN, PRKG1, CXCL10, APP, CTGF, GAB1, IL1B, RPS27A, IRS2, SOCS3, CRYAB, SOCS1, PRKAB2, ACTN2, PIM3, SYNJ2BP, IRS1, DDIT4, RIOK3, SERPINF2, JUN, HSPB1, EFNA5, TNFAIP3, EMP2, UBA52, SPTB, CAV3, XDH, CAV1, CLU, CCNG1, TIMP3, CD74, AXIN2, STK38L, EFEMP1, TAOK3, PSMB9, EPHA4, CDKN1B, ATF3, PLK2, GPR37, ULK2, SPTBN1, TNK2, KLF4, NUAK1, UCHL1, SDC4, SP…	745	1852	16650	1.32742400742169	0.999945117217421	0.0213768207333798	2.88995296681602
GOTERM_BP_FAT	GO:0006811~ion transport	90	11.3207547169811	0.00149948233618434	MEF2C, SLC44A3, PTGS2, SLC20A1, GRIK2, AQP4, HVCN1, CXCL11, CXCL12, CXCL10, SLC7A7, B2M, GOT2, UQCR10, SLN, UQCR11, CTGF, PDE4B, SLC2A1, SLC24A1, TPT1, IL1B, ATP5L, SIK1, CHRNA1, COX17, JPH1, MYC, RPS27A, ATP6, ATP5J, ICAM1, IRS2, SGK1, PRKAB2, TMEM38A, COX4I2, ACTN2, CYB5A, CTSS, CACNG1, TCN1, DHRS7C, SLC26A4, TRDN, RHCG, UQCRH, RYR3, RYR1, CA3, ATP6V1G3, CA2, CASQ1, SURF1, CASQ2, UBA52, CAV3, F…	745	1458	16650	1.37956748695004	0.999945889294774	0.0213608164056966	2.89406553255079
GOTERM_BP_FAT	GO:0009746~response to hexose	18	2.26415094339623	0.0015105697575002	MEF2C, EGR1, SRI, TXNIP, ICAM1, IRS2, LDHA, PTGS2, PIM3, FOXO3, ADIPOQ, TCF7L2, GLUL, CDKN1B, SERPINF1, CTGF, XBP1, OXCT1	745	169	16650	2.38036614908066	0.99994968348849	0.0214704918908407	2.91516570250717
GOTERM_BP_FAT	GO:0050817~coagulation	30	3.77358490566038	0.00151914366064662	F2RL2, CAV1, PABPC4, F2RL1, FAM46A, MMRN1, PRKG1, C1QTNF1, GATA3, SERPINE1, RHOB, TFPI2, EHD3, HBD, RAP2B, PLAT, F10, PLSCR1, FBLN1, SERPINF2, F3, CD59, COL1A2, IRF1, HSPB1, HBG1, COL1A1, HBG2, HBE1, PLAU	745	358	16650	1.87282066664167	0.999952434163784	0.0215443909263633	2.93147948135504
GOTERM_BP_FAT	GO:0006952~defense response	93	11.6981132075472	0.00152110498129119	MEF2C, CADM1, TSPAN2, PTGS2, GRIK2, F2RL1, AQP4, ROMO1, BNIP3, CXCR2, SGMS1, CXCL11, CXCL12, CXCL10, B2M, FOS, APP, ISG15, TRIM8, CXCR4, HTRA1, ANG, GATA3, HMOX1, PCBP2, SERPINE1, ERAP1, IGLL1, IL1B, ZYX, SPON2, MYC, RPS27A, EGR1, ZFP36, ICAM1, F11R, SOCS3, SLC25A6, SOCS1, PRG2, CST3, GZMB, HLA-B, CTSS, HLA-E, CDO1, NLRP1, DDIT4, SERPINF1, IL20RB, EREG, SERPINF2, F3, ASH1L, WFDC1, NAIP, TNFAIP3, …	745	1518	16650	1.36920709870812	0.999953041958851	0.0215253353307728	2.93521096934671
GOTERM_BP_FAT	GO:2000021~regulation of ion homeostasis	20	2.51572327044025	0.00152653929686822	CAV3, SRI, CAV1, CCK, FHL1, TAC1, DCN, CXCL11, DHRS7C, B2M, CXCL10, TRDN, SLC30A1, RYR3, RYR1, CA2, CASQ1, JPH1, CASQ2, HRC	745	199	16650	2.24612997875282	0.999954685743346	0.0215549073675627	2.94554925278948
GOTERM_BP_FAT	GO:0070296~sarcoplasmic reticulum calcium ion transport	7	0.880503144654088	0.00153385010847223	TRDN, SLN, RYR1, CACNG1, CASQ1, CASQ2, HRC	745	29	16650	5.39458458690118	0.999956806740088	0.0216105210938808	2.95945574826909
GOTERM_BP_FAT	GO:0003010~voluntary skeletal muscle contraction	4	0.50314465408805	0.00160581064209583	TNNT1, ATP2A1, MYH7, ACTN3	745	6	16650	14.8993288590604	0.999973054451741	0.0225651391841931	3.09623692978815
GOTERM_BP_FAT	GO:0014721~twitch skeletal muscle contraction	4	0.50314465408805	0.00160581064209583	TNNT1, ATP2A1, MYH7, ACTN3	745	6	16650	14.8993288590604	0.999973054451741	0.0225651391841931	3.09623692978815
GOTERM_BP_FAT	GO:0071901~negative regulation of protein serine/threonine kinase activity	15	1.88679245283019	0.00162040950942166	CAV3, CAV1, UCHL1, ADIPOQ, SPRY4, DUSP5, SPRY2, SPRY1, YWHAG, CDKN1B, DUSP1, IL1B, HSPB1, TNFAIP3, DUSP7	745	127	16650	2.63964487660519	0.999975514407437	0.0227193788959847	3.12396384135682
KEGG_PATHWAY	hsa05414:Dilated cardiomyopathy	14	1.76100628930818	0.00163293513668862	MYL2, MYL3, TNNC1, MYBPC3, ITGB4, CACNG1, TTN, TPM1, CACNA1S, TPM4, DES, SGCG, SGCA, SGCB	424	84	6910	2.71619496855346	0.331039576162346	0.0233714031689976	2.09541943588235
GOTERM_BP_FAT	GO:0014823~response to activity	10	1.25786163522013	0.00164083540413556	LEP, ADSSL1, OXCT1, MYH2, SRL, MAS1, MYH4, MYOG, ADIPOQ, KDM6B	745	62	16650	3.60467633686945	0.999978584003631	0.0229535716635512	3.16274510514196
GOTERM_BP_FAT	GO:0001936~regulation of endothelial cell proliferation	13	1.63522012578616	0.00165503758240315	XDH, CAV1, SPARC, SYNJ2BP, CXCL12, LEP, ALDH1A2, ARG1, CDH13, ANG, F3, JUN, SCG2	745	100	16650	2.90536912751678	0.999980488520304	0.0231007788021481	3.1897011368508
GOTERM_BP_FAT	GO:0061564~axon development	35	4.40251572327044	0.00167531764186097	CCK, TSPAN2, TNFRSF12A, UCHL1, CXCL12, APP, LAMB2, GATA3, SEMA3D, TNN, B3GNT2, SPON2, LGI1, GPC1, DCLK1, NEFM, SPP1, MATN2, MAG, PLP1, CRTAC1, EFNB2, NR4A2, NR4A3, SLITRK2, LAMA2, EPHA4, SEMA4F, ULK2, JUN, SPTBN1, EFNA5, MYH10, SPTB, NFIB	745	445	16650	1.75778598899027	0.999982918295386	0.0233310545481026	3.22818077171509
GOTERM_BP_FAT	GO:0009966~regulation of signal transduction	153	19.2452830188679	0.00171278224984118	F2RL2, S100A4, MEF2C, PTGS2, ZAK, GRIK2, LMO3, LRTM1, F2RL1, FST, ANKRD2, FOXO1, ANKRD1, SGMS1, FOXO3, CXCL11, CXCL12, ZNRF3, CXCL10, APP, HTRA1, CTGF, GATA3, SERPINE1, GAB1, TPT1, C8ORF4, IL1B, RPS27A, IRS2, F10, CHAC1, SOCS3, PRKAB2, SOCS1, FBP1, ACTN2, SYNJ2BP, ACTN3, IRS1, DDIT4, BCL2L10, SERPINF2, F3, JUN, HSPB1, COL1A1, TNFAIP3, EMP2, UBA52, SRI, XDH, CAV3, CAV1, GRAP, MCL1, TNFRSF12A, CLU,…	745	2728	16650	1.25344427168415	0.999986639388024	0.0237964112386634	3.29922841350307
GOTERM_BP_FAT	GO:0001935~endothelial cell proliferation	14	1.76100628930818	0.00172671443077684	XDH, CAV1, SYNJ2BP, SPARC, CXCL12, ARG1, CDH13, BMPER, ANG, XBP1, F3, HMOX1, JUN, SCG2	745	114	16650	2.74461321087955	0.999987806050943	0.0239370559571185	3.32563668398808
GOTERM_BP_FAT	GO:0051926~negative regulation of calcium ion transport	9	1.13207547169811	0.00177332689360759	TRDN, SRI, CAV3, ICAM1, SLN, PTGS2, SLC30A1, CASQ2, HRC	745	51	16650	3.94393999210422	0.999991017905799	0.0245239324765737	3.41394027034947
GOTERM_BP_FAT	GO:1902533~positive regulation of intracellular signal transduction	61	7.67295597484277	0.00177572179023525	S100A4, MEF2C, F2RL2, ZAK, PTGS2, SLC20A1, F2RL1, ANKRD1, CXCL11, RPS3, CXCL10, SPRY2, TRIM8, CXCR4, CTGF, HMOX1, GATA3, GAB1, C8ORF4, ALOX12B, IL1B, RPS27A, GHR, ICAM1, F10, SOCS3, SOCS1, GPR37L1, TRDN, SERPINF2, F3, JUN, GADD45B, EEF1D, GADD45A, UBA52, XDH, CAV1, MCL1, CLU, BCL2L1, DCN, HSPA1B, TCF7L2, CD74, XBP1, C1QTNF1, MAS1, TAOK3, LMCD1, ADIPOQ, PARK7, LEP, DUSP5, EPHA4, CDH13, BMPER, GPR3…	745	915	16650	1.48993288590604	0.999991157887655	0.0245049585719749	3.41847514282541
GOTERM_BP_FAT	GO:0043467~regulation of generation of precursor metabolites and energy	12	1.50943396226415	0.00183265281134866	IRS2, SORBS1, SLC25A33, FBP1, BNIP3, MYOG, ACTN3, IRS1, MYC, PARK7, PHLDA2, DDIT4	745	88	16650	3.04758999389872	0.999993913186437	0.0252281981481322	3.52621778857743
GOTERM_BP_FAT	GO:0034330~cell junction organization	23	2.89308176100629	0.00185318355717864	F11R, CAV1, OCLN, CLDN19, CADM1, ITGB4, S100A10, FBLIM1, ACTN2, ACTN3, SDC4, FLNC, CDH13, LAMB3, COL17A1, LAMA3, SORBS1, XIRP2, ANG, PKP3, CLDN1, EFNA5, UGT8	745	249	16650	2.06436484191801	0.999994680061439	0.0254539860177586	3.56504448445534
GOTERM_BP_FAT	GO:0006109~regulation of carbohydrate metabolic process	18	2.26415094339623	0.00194458209147557	MIDN, IRS2, PFKFB1, FBP1, FOXO1, PGAM2, ACTN3, ADIPOQ, IRS1, DDIT4, LEP, SORBS1, C1QTNF1, MAS1, MYOG, SIK1, MYC, PHLDA2	745	173	16650	2.32532878147185	0.999997078967578	0.0266378788100511	3.73771285093897
GOTERM_BP_FAT	GO:0032869~cellular response to insulin stimulus	19	2.38993710691824	0.0019447145743797	IRS2, SOCS3, SOCS1, FOXO1, TRIM72, ADIPOQ, IRS1, LEP, YWHAG, SORBS1, SLC25A33, XBP1, GAB1, IL1B, PCSK9, ATP6V1G3, MYC, ERRFI1, GHR	745	188	16650	2.25867485363416	0.999997081505014	0.0265841056718634	3.73796292205153
GOTERM_BP_FAT	GO:0090279~regulation of calcium ion import	13	1.63522012578616	0.00196319528349116	CAV3, SRI, CXCL11, CXCL12, DHRS7C, CXCL10, TRDN, SLN, SLC30A1, JPH1, CASQ1, CASQ2, HRC	745	102	16650	2.84840110540861	0.999997414709226	0.0267777145008939	3.77284056397582
GOTERM_BP_FAT	GO:0006732~coenzyme metabolic process	27	3.39622641509434	0.00196445746830664	ALDOA, LDHA, PFKFB3, PFKFB1, HK2, PGAM2, ACAT1, MTHFD1L, ACSS1, TPI1, ENO3, MYOG, GAPDH, MYC, EDARADD, MAT2A, PCBD1, FBP1, ACTN3, PFKM, DDIT4, GPI, BHMT, PGM1, COQ10B, GAMT, PGK1	745	315	16650	1.91562799616491	0.999997436026502	0.0267390655704147	3.77522217955323
GOTERM_BP_FAT	GO:0000028~ribosomal small subunit assembly	6	0.754716981132076	0.00196770568984044	RPS27, RPS28, RPS17, RPS15, RPS10, RPL38	745	21	16650	6.38542665388303	0.999997490081699	0.0267272165413365	3.78135098913168
GOTERM_BP_FAT	GO:0009127~purine nucleoside monophosphate biosynthetic process	11	1.38364779874214	0.00197896725399504	ALDOA, ATP5J2, ADSSL1, AK1, ATP5L, ATP5G2, SURF1, MYC, ATP5J, AMPD1, ATP6	745	76	16650	3.23472271282232	0.999997668819103	0.0268226708590291	3.80259666620657
GOTERM_BP_FAT	GO:0009168~purine ribonucleoside monophosphate biosynthetic process	11	1.38364779874214	0.00197896725399504	ALDOA, ATP5J2, ADSSL1, AK1, ATP5L, ATP5G2, SURF1, MYC, ATP5J, AMPD1, ATP6	745	76	16650	3.23472271282232	0.999997668819103	0.0268226708590291	3.80259666620657
GOTERM_BP_FAT	GO:0001656~metanephros development	12	1.50943396226415	0.00200871349748162	EGR1, EYA1, SPRY1, OSR2, LAMB2, GATA3, FBN1, CXCR2, CTSH, ADIPOQ, ACAT1, MYC	745	89	16650	3.01334740969761	0.999998082087735	0.027164543707094	3.85869349353685
GOTERM_BP_FAT	GO:0030042~actin filament depolymerization	9	1.13207547169811	0.00201526901732243	CFL2, CAPG, F2RL1, SPTBN1, TMOD4, ACTN2, LMOD2, LMOD3, SPTB	745	52	16650	3.86809499225607	0.999998162820129	0.0271959525725045	3.87105201795693
GOTERM_BP_FAT	GO:0022411~cellular component disassembly	38	4.77987421383648	0.00201626005126078	CAV1, MMP8, F2RL1, HK2, BNIP3, DCN, MMP3, MTIF2, MMP1, TIMP1, LAMB3, SLN, SQSTM1, HTRA1, LMOD2, LMOD3, SPP1, GABARAPL2, SATB1, MMP19, FBN1, CST3, ACTN2, CTSS, NUPL2, MMP13, MMP12, PARK7, DDIT4, MMP10, LAMA3, CFL2, CAPG, SPTBN1, TMOD4, EIF5A2, CTSG, SPTB	745	502	16650	1.69175646407658	0.999998174725635	0.027153247153373	3.87292019279248
GOTERM_BP_FAT	GO:0033500~carbohydrate homeostasis	20	2.51572327044025	0.00203329481416817	MEF2C, CAV3, SRI, ICAM1, RBP4, IRS2, FBN1, HK2, FOXO1, PIM3, PFKM, FOXO3, ADIPOQ, TCF7L2, IRS1, LEP, GPI, SERPINF1, XBP1, OXCT1	745	204	16650	2.19107777339124	0.999998367720596	0.0273235798476124	3.90502663985237
GOTERM_BP_FAT	GO:0042593~glucose homeostasis	20	2.51572327044025	0.00203329481416817	MEF2C, CAV3, SRI, ICAM1, RBP4, IRS2, FBN1, HK2, FOXO1, PIM3, PFKM, FOXO3, ADIPOQ, TCF7L2, IRS1, LEP, GPI, SERPINF1, XBP1, OXCT1	745	204	16650	2.19107777339124	0.999998367720596	0.0273235798476124	3.90502663985237
GOTERM_BP_FAT	GO:0014733~regulation of skeletal muscle adaptation	5	0.628930817610063	0.00204608480349836	TNNT1, TNNC1, MYH7, ACTN3, TNNI1	745	13	16650	8.59576664945793	0.999998499092027	0.027436991732935	3.9291260172202
GOTERM_BP_FAT	GO:0010649~regulation of cell communication by electrical coupling	5	0.628930817610063	0.00204608480349836	TRDN, SRI, CAV1, CASQ2, HRC	745	13	16650	8.59576664945793	0.999998499092027	0.027436991732935	3.9291260172202
GOTERM_BP_FAT	GO:0051050~positive regulation of transport	61	7.67295597484277	0.00208734378670162	CADM1, PTGS2, MYBPC1, F2RL1, ANKRD1, SDC4, CXCL11, CXCL12, B2M, CXCL10, ANG, DYNLL2, GATA3, SERPINE1, C8ORF4, ALOX12B, IL1B, IRS2, SGK1, HSP90AA1, UGCG, GZMB, ACTN2, SYNJ2BP, CTSS, PFKM, HLA-E, RHBDD1, IRS1, NLRP1, TRDN, CD38, GLUL, DACT1, CA2, CAV3, FXYD1, SRI, RBP4, CAV1, CCK, FHL1, TAC1, TCF7L2, SORBS1, XBP1, OXCT1, C1QTNF1, FCN1, SFTPD, PCSK9, PLTP, EHD3, NR4A3, ADIPOQ, PARK7, LEP, YWHAG, LIP…	745	920	16650	1.48183542456959	0.999998855018757	0.0279258919532394	4.00682865588408
GOTERM_BP_FAT	GO:0010906~regulation of glucose metabolic process	13	1.63522012578616	0.00213404020676163	LEP, MIDN, IRS2, SORBS1, C1QTNF1, PFKFB1, FBP1, FOXO1, ACTN3, SIK1, IRS1, ADIPOQ, PHLDA2	745	103	16650	2.82074672574445	0.999999157161448	0.0284841617996989	4.09469962372549
GOTERM_BP_FAT	GO:1903169~regulation of calcium ion transmembrane transport	14	1.76100628930818	0.00218343773364164	CAV3, SRI, TSPAN13, CXCL11, DHRS7C, CXCL10, TRDN, SLN, PDE4B, JPH1, CASQ1, CASQ2, EHD3, HRC	745	117	16650	2.67423851316469	0.999999390480979	0.0290753196427355	4.18757031943218
GOTERM_BP_FAT	GO:0033108~mitochondrial respiratory chain complex assembly	12	1.50943396226415	0.00219828139343044	UQCR10, NDUFS5, NDUFA3, SLC25A33, NDUFA6, ND2, NDUFC1, SURF1, COX17, ND6, NDUFB1, NDUFB2	745	90	16650	2.97986577181208	0.999999447045712	0.0292109368333828	4.21546072641598
GOTERM_BP_FAT	GO:0006120~mitochondrial electron transport, NADH to ubiquinone	9	1.13207547169811	0.00228244936069876	NDUFS5, NDUFA3, NDUFA6, ND2, NDUFC1, ND6, PARK7, NDUFB1, NDUFB2	745	53	16650	3.79511206787388	0.999999681701273	0.0302522099439212	4.37346199873125
GOTERM_BP_FAT	GO:0007169~transmembrane receptor protein tyrosine kinase signaling pathway	46	5.78616352201258	0.00229196064119192	XDH, ZFAND5, FOXO1, DCN, TRIM72, SPRY2, APP, SPRY1, SORBS1, XBP1, CTGF, GATA3, GAB1, IL1B, ADAMTS12, ERRFI1, GPC1, FGFBP1, CRIM1, RPS27A, GHR, PLAT, TXNIP, IRS2, COL4A2, HSP90AA1, COL4A1, SOCS3, EFNB2, EFEMP1, SOCS1, IRS1, ADIPOQ, DDIT4, LEP, CDH13, EPHA4, EREG, F3, HSPB1, HBEGF, EFNA5, TNK2, AREG, ATP6V1G3, UBA52	745	648	16650	1.58650260999254	0.999999700960034	0.0303151895469116	4.39130114518584
GOTERM_BP_FAT	GO:0043618~regulation of transcription from RNA polymerase II promoter in response to stress	10	1.25786163522013	0.00229614388085118	EGR1, ATF3, XBP1, JUN, HMOX1, ANKRD2, HIF3A, KLF2, UBA52, RPS27A	745	65	16650	3.43830665978317	0.999999709057228	0.0303085791003231	4.39914613667444
GOTERM_BP_FAT	GO:0032101~regulation of response to external stimulus	50	6.28930817610063	0.00232786563320135	PTGS2, F2RL1, CXCR2, PRKG1, CXCL11, CXCL12, B2M, CXCL10, HTRA1, CXCR4, GATA3, PCBP2, SERPINE1, SEMA3D, IL1B, ZYX, ZFP36, SOCS3, EFNB2, NLRP1, IL20RB, SERPINF1, SERPINF2, SEMA4F, F3, ASH1L, WFDC1, HSPB1, TNFAIP3, CAV1, CCK, TAC1, FAM46A, CD74, TRIB1, C1QTNF1, MAS1, ADAMTS12, SPP1, SCG2, PLAT, ADIPOQ, PARK7, LEP, EPHA4, CDH13, CD59, FABP7, PLAU, KLF4	745	721	16650	1.54986083832112	0.999999763732887	0.0306595561451632	4.45861529393822
GOTERM_BP_FAT	GO:0003231~cardiac ventricle development	14	1.76100628930818	0.00235610865274457	MEF2C, MYL2, MYL3, TNNC1, TBX5, MYBPC3, MYH7, MYH6, TPM1, TNNI1, XIRP2, GATA3, COL11A1, CYR61	745	118	16650	2.65157547491753	0.999999803704361	0.030963935974894	4.5115332869747
GOTERM_BP_FAT	GO:0006816~calcium ion transport	30	3.77358490566038	0.00236622152413985	CAV3, SRI, CAV1, PTGS2, SRL, CXCL11, CXCL12, CXCL10, ANXA6, SLN, CTGF, SLC30A1, PDE4B, SLC24A1, TPT1, JPH1, HRC, EHD3, ICAM1, TSPAN13, CACNG1, DHRS7C, CACNA1S, VDAC1, TRDN, RYR3, ATP2A1, RYR1, CASQ1, CASQ2	745	369	16650	1.81699132427566	0.999999816308777	0.0310326961360656	4.5304746698237
GOTERM_BP_FAT	GO:0031098~stress-activated protein kinase signaling cascade	23	2.89308176100629	0.00237591058877734	ZFP36, XDH, CAV3, ZAK, GRIK2, CRYAB, F2RL1, TAOK3, FOXO1, RPS3, TRIB1, LEP, EPHA4, DACT1, CTGF, SERPINF2, GAB1, IL1B, GADD45B, MYC, GADD45A, UBA52, RPS27A	745	254	16650	2.02372773873065	0.999999827625206	0.0310957077424128	4.54861891933614
GOTERM_BP_FAT	GO:0034329~cell junction assembly	19	2.38993710691824	0.00245185088151677	F11R, CAV1, OCLN, CLDN19, ITGB4, S100A10, FBLIM1, ACTN2, ACTN3, FLNC, SDC4, LAMB3, COL17A1, LAMA3, SORBS1, PKP3, CLDN1, EFNA5, UGT8	745	192	16650	2.21161912751678	0.999999895280326	0.0320108206272927	4.6907154010441
GOTERM_BP_FAT	GO:0001667~ameboidal-type cell migration	27	3.39622641509434	0.00247584239729986	ZFAND5, PTGS2, TAC1, ZEB2, DCN, TIMP1, OVOL2, GATA3, SEMA3D, RHOB, S100A2, SCG2, EFNB2, SYNJ2BP, SPARC, CDH13, BMPER, SERPINF1, SRPX2, SEMA4F, HAS1, JUN, HBEGF, HSPB1, CTSH, EMP2, KLF4	745	320	16650	1.88569630872483	0.999999910536869	0.032255086887233	4.73556563888942
GOTERM_BP_FAT	GO:0032940~secretion by cell	63	7.92452830188679	0.00248108790341198	MEF2C, CADM1, F2RL1, ANKRD1, TTN, MMRN1, SDC4, CXCL12, APP, CTGF, ANG, GATA3, HMOX1, SERPINE1, SLC2A1, IL1B, IRS2, SLC25A6, SOCS1, PIM3, ACTN2, PFKM, HLA-E, IRS1, NLRP1, CD38, GLUL, BTN3A1, SERPINF2, EFNA5, ARL4D, ALDOA, SRI, MIDN, RBP4, SLC38A2, CCK, EXOC7, CLU, RABEPK, TAC1, KRT20, TRIM72, TCF7L2, TIMP3, TIMP1, XBP1, SLC30A1, OXCT1, C1QTNF1, FCN1, STX11, SCG2, SPARC, NR4A3, ADIPOQ, LEP, FBLN1, …	745	966	16650	1.45754304056026	0.99999991356446	0.0322582884597861	4.74536902856014
GOTERM_BP_FAT	GO:0034101~erythrocyte homeostasis	13	1.63522012578616	0.00251223999952154	ZFP36, GPI, ALAS2, ISG15, RPS17, GATA3, HMOX1, HBZ, SOX6, FOXO3, KLF2, RHAG, RPS24	745	105	16650	2.76701821668265	0.999999929547714	0.0325925070146291	4.80356983562024
GOTERM_BP_FAT	GO:0043271~negative regulation of ion transport	14	1.76100628930818	0.0025398278414203	CAV3, SRI, ICAM1, IRS2, CAV1, PTGS2, ACTN2, LEP, TRDN, SLN, SLC30A1, PCSK9, CASQ2, HRC	745	119	16650	2.62929332806948	0.99999994121653	0.0328798494915949	4.85508344644019
GOTERM_BP_FAT	GO:1904035~regulation of epithelial cell apoptotic process	10	1.25786163522013	0.00255565648793995	ZFP36, ICAM1, XBP1, HMOX1, GATA3, SERPINE1, FOXO3, TNFAIP3, TCF7L2, SCG2	745	66	16650	3.38621110433191	0.999999947017279	0.0330164040096209	4.88462766570155
GOTERM_BP_FAT	GO:0006809~nitric oxide biosynthetic process	10	1.25786163522013	0.00255565648793995	ICAM1, CAV1, HSP90AA1, PTGS2, ARG2, CLU, IL1B, AGXT2, KLF2, KLF4	745	66	16650	3.38621110433191	0.999999947017279	0.0330164040096209	4.88462766570155
GOTERM_BP_FAT	GO:0014896~muscle hypertrophy	10	1.25786163522013	0.00255565648793995	LEP, CAV3, MEF2C, MEF2A, LMCD1, MYH7, NR4A3, MYH6, TTN, ERRFI1	745	66	16650	3.38621110433191	0.999999947017279	0.0330164040096209	4.88462766570155
