# Supplementary material for: Lag penalized weighted correlation for time series clustering
Source: BMC Bioinformatics. 2020 Jul 17;21:21. doi: 10.1186/s12859-019-3324-1 (PMC6966853; doi:10.1186/s12859-019-3324-1)
Supplement: Supplementary file 4 — Additional file 4 Cluster assignments and DAVID enrichment for axolotl hLPWC as tab-delimited text files. The cluster assignment files contain the mapped human official gene symbols and do not have a header row. [file 12859_2019_3324_MOESM4_ESM.zip › cluster3_table.txt]

Category	Term	Count	X.	PValue	Genes	List.Total	Pop.Hits	Pop.Total	Fold.Enrichment	Bonferroni	Benjamini	FDR
GOTERM_BP_FAT	GO:0071357~cellular response to type I interferon	9	13.6363636363636	2.19446231798387e-10	RNASEL, IFIT1, OASL, IRF7, OAS3, XAF1, STAT1, IFI35, PSMB8	61	74	16650	33.1967213114754	2.76941115262552e-07	2.76941115262552e-07	3.56995477623911e-07
GOTERM_BP_FAT	GO:0060337~type I interferon signaling pathway	9	13.6363636363636	2.19446231798387e-10	RNASEL, IFIT1, OASL, IRF7, OAS3, XAF1, STAT1, IFI35, PSMB8	61	74	16650	33.1967213114754	2.76941115262552e-07	2.76941115262552e-07	3.56995477623911e-07
GOTERM_BP_FAT	GO:0034340~response to type I interferon	9	13.6363636363636	3.37613416277968e-10	RNASEL, IFIT1, OASL, IRF7, OAS3, XAF1, STAT1, IFI35, PSMB8	61	78	16650	31.4943253467844	4.26067996994739e-07	2.1303402120143e-07	5.49229972612864e-07
GOTERM_BP_FAT	GO:0051607~defense response to virus	12	18.1818181818182	4.96729480592005e-10	AP1S3, PRF1, RNASEL, IFIT1, IFIH1, OASL, IRF7, IFIT5, OAS3, STAT1, DHX58, GBP1	61	229	16650	14.3030997208104	6.2687235113934e-07	2.08957493974538e-07	8.08080213854367e-07
GOTERM_BP_FAT	GO:0045087~innate immune response	18	27.2727272727273	3.52023854394496e-09	IFIH1, RNASEL, OAS3, STAT1, PSMB8, IFI35, OASL, IFIT1, MEFV, PARP9, PSME1, PSME2, IFIT5, IRF7, PSMD5, XAF1, DHX58, GBP1	61	836	16650	5.8769315240411	4.44253118370153e-06	1.11063464613981e-06	5.72672934628926e-06
GOTERM_BP_FAT	GO:0009615~response to virus	12	18.1818181818182	1.22856006745389e-08	AP1S3, PRF1, RNASEL, IFIT1, IFIH1, OASL, IRF7, IFIT5, OAS3, STAT1, DHX58, GBP1	61	311	16650	10.5318644246481	1.55043079198558e-05	3.1008808147881e-06	1.99862322136646e-05
GOTERM_BP_FAT	GO:0006955~immune response	21	31.8181818181818	2.34354759964842e-07	PRF1, IFIH1, RNASEL, GZMA, OAS3, STAT1, PSMB8, IFI35, OASL, IFIT1, MEFV, PARP9, PSME1, PSME2, IFIT5, IRF7, PSMD5, XAF1, MYB, DHX58, GBP1	61	1551	16650	3.6956590671275	0.000295712010271454	4.92914087535379e-05	0.000381248002856438
GOTERM_BP_FAT	GO:0019221~cytokine-mediated signaling pathway	13	19.6969696969697	5.32565851753461e-07	RNASEL, IFIT1, OASL, PSME1, PSME2, IRF7, OAS3, XAF1, PSMD5, STAT1, IFI35, PSMB8, GBP1	61	554	16650	6.40498313310055	0.000671872476418645	9.6009431353683e-05	0.00086637542672241
GOTERM_BP_FAT	GO:0034097~response to cytokine	15	22.7272727272727	7.09300819059433e-07	RNASEL, OAS3, STAT1, PSMB8, IFI35, OASL, IFIT1, MEFV, PARP9, PSME1, PSME2, IRF7, PSMD5, XAF1, GBP1	61	802	16650	5.10506520583786	0.000894737434678383	0.000111885984188764	0.00115388541843675
GOTERM_BP_FAT	GO:0006952~defense response	20	30.3030303030303	8.24572117669107e-07	PRF1, IFIH1, RNASEL, OAS3, STAT1, PSMB8, IFI35, AP1S3, OASL, IFIT1, MEFV, PARP9, PSME1, PSME2, IFIT5, IRF7, PSMD5, XAF1, DHX58, GBP1	61	1518	16650	3.59618998250502	0.00104006919427602	0.000115616698270204	0.0013414067490114
GOTERM_BP_FAT	GO:0098542~defense response to other organism	12	18.1818181818182	1.2919036804206e-06	AP1S3, PRF1, RNASEL, IFIT1, IFIH1, OASL, IRF7, IFIT5, OAS3, STAT1, DHX58, GBP1	61	494	16650	6.63038428353355	0.00162905514460432	0.000163025059747746	0.00210165017248132
GOTERM_BP_FAT	GO:0071345~cellular response to cytokine stimulus	13	19.6969696969697	6.62208949262067e-06	RNASEL, IFIT1, OASL, PSME1, PSME2, IRF7, OAS3, XAF1, PSMD5, STAT1, IFI35, PSMB8, GBP1	61	706	16650	5.02600659452933	0.00832228108722666	0.000759448255855832	0.0107722808183164
GOTERM_BP_FAT	GO:0002252~immune effector process	13	19.6969696969697	1.09485723558332e-05	AP1S3, PRF1, RNASEL, IFIT1, IFIH1, OASL, IRF7, IFIT5, OAS3, MYB, STAT1, DHX58, GBP1	61	742	16650	4.78215721797534	0.0137221549392065	0.00115076852019003	0.0178096657905691
GOTERM_BP_FAT	GO:0031347~regulation of defense response	12	18.1818181818182	2.54077444933032e-05	AP1S3, IFIT1, IFIH1, PARP9, MEFV, PSME1, PSME2, IRF7, PSMD5, STAT1, PSMB8, DHX58	61	676	16650	4.84528082258221	0.0315563503071159	0.00246349758952025	0.0413253417612225
GOTERM_BP_FAT	GO:0016032~viral process	14	21.2121212121212	3.14539348517674e-05	AP1S3, PRF1, IFIH1, RNASEL, IFIT1, OASL, IFIT5, IRF7, OAS3, STAT1, DHX58, PSMB8, NFIA, GBP1	61	966	16650	3.95580898075552	0.0389179463787898	0.00283137622043839	0.0511570248167947
GOTERM_BP_FAT	GO:0044764~multi-organism cellular process	14	21.2121212121212	3.3915351298249e-05	AP1S3, PRF1, IFIH1, RNASEL, IFIT1, OASL, IFIT5, IRF7, OAS3, STAT1, DHX58, PSMB8, NFIA, GBP1	61	973	16650	3.92734992334002	0.0418988280876996	0.00284939269688456	0.0551592631220399
GOTERM_BP_FAT	GO:0045088~regulation of innate immune response	9	13.6363636363636	4.24026004239763e-05	IFIH1, PARP9, PSME1, PSME2, IRF7, PSMD5, STAT1, PSMB8, DHX58	61	360	16650	6.82377049180328	0.0521065867159236	0.00333898915423159	0.0689582911268305
GOTERM_BP_FAT	GO:0048525~negative regulation of viral process	6	9.09090909090909	4.30209756658909e-05	RNASEL, IFIT1, OASL, OAS3, STAT1, DHX58	61	108	16650	15.1639344262295	0.0528460558446945	0.00318864890757631	0.0699636091041178
GOTERM_BP_FAT	GO:0044419~interspecies interaction between organisms	14	21.2121212121212	4.41423051168418e-05	AP1S3, PRF1, IFIH1, RNASEL, IFIT1, OASL, IFIT5, IRF7, OAS3, STAT1, DHX58, PSMB8, NFIA, GBP1	61	998	16650	3.82896941423831	0.0541855006348625	0.00309014999569324	0.0717865761427405
GOTERM_BP_FAT	GO:0044403~symbiosis, encompassing mutualism through parasitism	14	21.2121212121212	4.41423051168418e-05	AP1S3, PRF1, IFIH1, RNASEL, IFIT1, OASL, IFIT5, IRF7, OAS3, STAT1, DHX58, PSMB8, NFIA, GBP1	61	998	16650	3.82896941423831	0.0541855006348625	0.00309014999569324	0.0717865761427405
GOTERM_BP_FAT	GO:0043207~response to external biotic stimulus	12	18.1818181818182	0.000159283608386496	AP1S3, PRF1, RNASEL, IFIT1, IFIH1, OASL, IRF7, IFIT5, OAS3, STAT1, DHX58, GBP1	61	829	16650	3.95103719670154	0.18211367968249	0.0105248496734481	0.258807972204378
GOTERM_BP_FAT	GO:0051707~response to other organism	12	18.1818181818182	0.000159283608386496	AP1S3, PRF1, RNASEL, IFIT1, IFIH1, OASL, IRF7, IFIT5, OAS3, STAT1, DHX58, GBP1	61	829	16650	3.95103719670154	0.18211367968249	0.0105248496734481	0.258807972204378
GOTERM_BP_FAT	GO:0060333~interferon-gamma-mediated signaling pathway	5	7.57575757575758	0.00019640911866864	OASL, IRF7, OAS3, STAT1, GBP1	61	80	16650	17.0594262295082	0.219556282728237	0.0123181355554239	0.319040021754002
GOTERM_BP_FAT	GO:0002758~innate immune response-activating signal transduction	7	10.6060606060606	0.000235354776462433	IFIH1, PSME1, PSME2, IRF7, PSMD5, PSMB8, DHX58	61	243	16650	7.86278081360049	0.25699513436443	0.0140457903581344	0.382188370275216
GOTERM_BP_FAT	GO:0009607~response to biotic stimulus	12	18.1818181818182	0.000249811306597097	AP1S3, PRF1, RNASEL, IFIT1, IFIH1, OASL, IRF7, IFIT5, OAS3, STAT1, DHX58, GBP1	61	873	16650	3.75190130133514	0.27043094405277	0.0142296627164381	0.405619321705841
GOTERM_BP_FAT	GO:0043901~negative regulation of multi-organism process	6	9.09090909090909	0.00025145948333026	RNASEL, IFIT1, OASL, OAS3, STAT1, DHX58	61	157	16650	10.4312415161324	0.271947249522834	0.0137044349288676	0.408290336105588
GOTERM_BP_FAT	GO:0002218~activation of innate immune response	7	10.6060606060606	0.000274184760032359	IFIH1, PSME1, PSME2, IRF7, PSMD5, PSMB8, DHX58	61	250	16650	7.64262295081967	0.292536055569451	0.0143160620658892	0.445111779056095
GOTERM_BP_FAT	GO:0034341~response to interferon-gamma	6	9.09090909090909	0.000282509623193058	OASL, MEFV, IRF7, OAS3, STAT1, GBP1	61	161	16650	10.1720802362285	0.299931796512378	0.0141618644710784	0.458597238700353
KEGG_PATHWAY	hsa05168:Herpes simplex infection	6	9.09090909090909	0.000348058766360116	RNASEL, IFIT1, IFIH1, IRF7, OAS3, STAT1	25	183	6910	9.06229508196721	0.018622856273608	0.018622856273608	0.34045601148639
GOTERM_BP_FAT	GO:0050792~regulation of viral process	7	10.6060606060606	0.000352329128032757	AP1S3, RNASEL, IFIT1, OASL, OAS3, STAT1, DHX58	61	262	16650	7.29257915154549	0.358994798660156	0.0169590752690832	0.571630504602572
GOTERM_BP_FAT	GO:0039530~MDA-5 signaling pathway	3	4.54545454545455	0.000452313487907702	IFIH1, IRF7, DHX58	61	9	16650	90.983606557377	0.435010852162462	0.0209242359276878	0.733288962093936
GOTERM_BP_FAT	GO:0043903~regulation of symbiosis, encompassing mutualism through parasitism	7	10.6060606060606	0.000550188846423653	AP1S3, RNASEL, IFIT1, OASL, OAS3, STAT1, DHX58	61	285	16650	6.70405522001726	0.500690633743845	0.0244995147982243	0.891298550652697
GOTERM_BP_FAT	GO:0019079~viral genome replication	5	7.57575757575758	0.000575404696925847	RNASEL, IFIT1, OASL, OAS3, NFIA	61	106	16650	12.8750386637798	0.516338368798171	0.024736152649031	0.93196866067804
GOTERM_BP_FAT	GO:0045089~positive regulation of innate immune response	7	10.6060606060606	0.00062496662438121	IFIH1, PSME1, PSME2, IRF7, PSMD5, PSMB8, DHX58	61	292	16650	6.5433415674826	0.545680434938626	0.0259556878543892	1.01186039665849
GOTERM_BP_FAT	GO:0045071~negative regulation of viral genome replication	4	6.06060606060606	0.000819234027226372	RNASEL, IFIT1, OASL, OAS3	61	51	16650	21.4079074252652	0.644523830558528	0.0328139680073946	1.32442861373132
GOTERM_BP_FAT	GO:0006521~regulation of cellular amino acid metabolic process	4	6.06060606060606	0.000968312195120249	PSME1, PSME2, PSMD5, PSMB8	61	54	16650	20.2185792349727	0.7055370281454	0.0374856588173594	1.56366080378607
KEGG_PATHWAY	hsa05160:Hepatitis C	5	7.57575757575758	0.00103360972793285	RNASEL, IFIT1, IRF7, OAS3, STAT1	25	133	6910	10.390977443609	0.0543131504955928	0.0275356821433461	1.0079900379634
GOTERM_BP_FAT	GO:0071346~cellular response to interferon-gamma	5	7.57575757575758	0.00141839358878574	OASL, IRF7, OAS3, STAT1, GBP1	61	135	16650	10.1092896174863	0.833253966572038	0.0528343825028529	2.28262755746528
GOTERM_BP_FAT	GO:0050776~regulation of immune response	11	16.6666666666667	0.00143694227763718	IFIH1, PARP9, PSME1, PSME2, IRF7, PSMD5, MYB, STAT1, PSMB8, DHX58, GBP1	61	912	16650	3.29216997411562	0.837117353013314	0.0519748744852223	2.31215150515887
GOTERM_BP_FAT	GO:0002479~antigen processing and presentation of exogenous peptide antigen via MHC class I, TAP-dependent	4	6.06060606060606	0.00151504144027113	PSME1, PSME2, PSMD5, PSMB8	61	63	16650	17.3302107728337	0.85242697314247	0.0532019769542766	2.43637013038871
GOTERM_BP_FAT	GO:0033209~tumor necrosis factor-mediated signaling pathway	5	7.57575757575758	0.0015792353019788	PSME1, PSME2, PSMD5, STAT1, PSMB8	61	139	16650	9.81837480835004	0.863927890096789	0.0538978463613111	2.53836101577873
GOTERM_BP_FAT	GO:0042590~antigen processing and presentation of exogenous peptide antigen via MHC class I	4	6.06060606060606	0.00173250974034036	PSME1, PSME2, PSMD5, PSMB8	61	66	16650	16.5424739195231	0.887895464020311	0.0574288558512944	2.78147812164522
GOTERM_BP_FAT	GO:0043488~regulation of mRNA stability	5	7.57575757575758	0.00184370860142085	RNASEL, PSME1, PSME2, PSMD5, PSMB8	61	145	16650	9.41209723007349	0.902597931268291	0.0594467830208352	2.95750043712364
GOTERM_BP_FAT	GO:0002757~immune response-activating signal transduction	8	12.1212121212121	0.00201418876690491	IFIH1, PSME1, PSME2, IRF7, PSMD5, PSMB8, DHX58, GBP1	61	498	16650	4.38475212324709	0.921485315342211	0.0631600387363759	3.22678142706976
GOTERM_BP_FAT	GO:0051436~negative regulation of ubiquitin-protein ligase activity involved in mitotic cell cycle	4	6.06060606060606	0.00213651930471367	PSME1, PSME2, PSMD5, PSMB8	61	71	16650	15.377510967444	0.932738805052172	0.0652529258033989	3.41957561258825
GOTERM_BP_FAT	GO:0043487~regulation of RNA stability	5	7.57575757575758	0.00218939473287635	RNASEL, PSME1, PSME2, PSMD5, PSMB8	61	152	16650	8.97864538395168	0.937089691491775	0.0652391128652551	3.50279620116942
GOTERM_BP_FAT	GO:0051439~regulation of ubiquitin-protein ligase activity involved in mitotic cell cycle	4	6.06060606060606	0.00222373615021661	PSME1, PSME2, PSMD5, PSMB8	61	72	16650	15.1639344262295	0.939763689959166	0.0647041473541896	3.55681007211123
GOTERM_BP_FAT	GO:1904667~negative regulation of ubiquitin protein ligase activity	4	6.06060606060606	0.00231313646086894	PSME1, PSME2, PSMD5, PSMB8	61	73	16650	14.9562092971031	0.946204187956318	0.0657082316034538	3.69729022384251
GOTERM_BP_FAT	GO:0043900~regulation of multi-organism process	7	10.6060606060606	0.00231381396090752	AP1S3, RNASEL, IFIT1, OASL, OAS3, STAT1, DHX58	61	377	16650	5.06805235465495	0.946250270554925	0.0642821473277287	3.69835408732543
GOTERM_BP_FAT	GO:0035567~non-canonical Wnt signaling pathway	5	7.57575757575758	0.00235038206857238	MOV10, PSME1, PSME2, PSMD5, PSMB8	61	155	16650	8.80486515071391	0.948679935011683	0.0638623429704932	3.75575982446981
GOTERM_BP_FAT	GO:0033238~regulation of cellular amine metabolic process	4	6.06060606060606	0.0024047390278284	PSME1, PSME2, PSMD5, PSMB8	61	74	16650	14.7540983606557	0.952090211433768	0.0639186972597252	3.84103169828306
GOTERM_BP_FAT	GO:0039528~cytoplasmic pattern recognition receptor signaling pathway in response to virus	3	4.54545454545455	0.00256611094338443	IFIH1, IRF7, DHX58	61	21	16650	38.9929742388759	0.960937573006291	0.0666652619108045	4.09376456624426
GOTERM_BP_FAT	GO:0051437~positive regulation of ubiquitin-protein ligase activity involved in regulation of mitotic cell cycle transition	4	6.06060606060606	0.00259462471744045	PSME1, PSME2, PSMD5, PSMB8	61	76	16650	14.3658326143227	0.962321728236234	0.0660250491609564	4.13835659467843
GOTERM_BP_FAT	GO:0002478~antigen processing and presentation of exogenous peptide antigen	5	7.57575757575758	0.00275742608011378	AP1S3, PSME1, PSME2, PSMD5, PSMB8	61	162	16650	8.42440801457195	0.969336378532643	0.0686460427587369	4.39258536851481
KEGG_PATHWAY	hsa05164:Influenza A	5	7.57575757575758	0.00278244080346961	RNASEL, IFIH1, IRF7, OAS3, STAT1	25	174	6910	7.94252873563218	0.139688912353265	0.0489168079569475	2.69271369395045
GOTERM_BP_FAT	GO:0002764~immune response-regulating signaling pathway	8	12.1212121212121	0.00288601636411504	IFIH1, PSME1, PSME2, IRF7, PSMD5, PSMB8, DHX58, GBP1	61	531	16650	4.11225340372326	0.973941686918178	0.0703511723560357	4.59294306878655
GOTERM_BP_FAT	GO:0031145~anaphase-promoting complex-dependent catabolic process	4	6.06060606060606	0.00289642417908803	PSME1, PSME2, PSMD5, PSMB8	61	79	16650	13.8202946669434	0.974282695563352	0.0692609191223599	4.60914233061458
GOTERM_BP_FAT	GO:0051444~negative regulation of ubiquitin-protein transferase activity	4	6.06060606060606	0.00300161957098723	PSME1, PSME2, PSMD5, PSMB8	61	80	16650	13.6475409836066	0.977488757637706	0.0703587749731841	4.7727290440472
GOTERM_BP_FAT	GO:0050778~positive regulation of immune response	9	13.6363636363636	0.00301721595567478	IFIH1, PSME1, PSME2, IRF7, PSMD5, MYB, PSMB8, DHX58, GBP1	61	684	16650	3.59145815358067	0.977928817564797	0.069424902632904	4.79696016672685
GOTERM_BP_FAT	GO:0050852~T cell receptor signaling pathway	5	7.57575757575758	0.00307617862092488	PSME1, PSME2, PSMD5, PSMB8, GBP1	61	167	16650	8.17218022970452	0.979516196276897	0.0694711852565931	4.88851447223762
GOTERM_BP_FAT	GO:0045069~regulation of viral genome replication	4	6.06060606060606	0.00310914113502282	RNASEL, IFIT1, OASL, OAS3	61	81	16650	13.4790528233151	0.980353351399591	0.0689588390066459	4.93966101434142
