# Supplementary material for: Lag penalized weighted correlation for time series clustering
Source: BMC Bioinformatics. 2020 Jul 17;21:21. doi: 10.1186/s12859-019-3324-1 (PMC6966853; doi:10.1186/s12859-019-3324-1)
Supplement: Supplementary file 5 — Additional file 5 Cluster assignments and DAVID enrichment for axolotl lLPWC as tab-delimited text files. The cluster assignment files contain the mapped human official gene symbols and do not have a header row. [file 12859_2019_3324_MOESM5_ESM.zip › axolotl_lLPWC_cluster2.txt]

A4GNT
ABI3BP
ACAT1
ACBD7
ACSS1
ACTA1
ACTA2
ACTG2
ACTN2
ACTN3
ADAMTS1
ADAMTS12
ADH4
ADIPOQ
ADSSL1
AFAP1
AGXT2
AGXT2L1
AK1
ALDH1A2
ALDOA
ALOX12B
AMPD1
ANGPTL7
ANKRD1
ANKRD2
ANXA6
AP1S3
APP
AREG
ARL4D
ART1
ASH1L
ATF3
ATP2A1
ATP5G2
ATP5J
ATP5J2
ATP5L
ATP6
AXIN2
B2M
BCAS1
BHMT
BLVRA
BMPER
BNIP3
BTF3
BTG1
BTN3A1
BVES
C10orf72
C11orf74
C13orf15
C14orf159
C14orf2
C17orf67
C1orf21
C1QTNF1
C5orf32
C6orf173
C8orf4
CA3
CACNA1S
CACNG1
CADM1
CAND2
CASQ1
CASQ2
CAV1
CAV3
CBR4
CCDC109A
CCL28
CCNG1
CCNL2
CCS
CD164
CD59
CD74
CDC42EP2
CDH13
CDKN1B
CDO1
CEBPD
CERCAM
CFL2
CHRNA1
CIB2
CISD3
CKM
CKMT1A
CLDN1
CLDN19
CLDN4
CLEC2D
CLEC3A
CLEC3B
CNDP1
COL11A1
COL14A1
COL1A1
COL1A2
COL4A1
COL4A2
COL5A1
COL6A1
COL6A3
COL8A1
COL9A2
COMMD7
COPZ2
COQ10B
COX17
COX2
COX3
COX4I2
COX7A1
COX7A2L
COX7B
CPA3
CPEB4
CRIM1
CRIP1
CRTAC1
CRYAB
CSDA
CSRP2
CST3
CTGF
CTSG
CTSH
CTSL2
CTSO
CTSS
CXCL10
CXCL11
CXCL12
CYB5A
CYP2A6
CYR61
CYTB
DACT1
DBI
DCN
DENND2D
DES
DHRS7C
DKK3
DNPEP
DOHH
DPT
DPYS
DTNA
DTX3L
DUSP1
DUSP27
DUSP5
DYNLL2
EBF3
ECHDC3
EDARADD
EEF1A1
EEF1A2
EEF1D
EFEMP1
EFNA5
EFNB2
EGR1
EHD3
EIF3F
EIF4A2
EMP2
ENO3
EPYC
ERAP1
EREG
ERRFI1
EXOC7
EYA4
F10
F11R
F2RL1
F3
FAAH
FABP7
FAH
FAM180A
FAM3B
FAM46A
FAM70A
FBLN2
FBLN5
FBN1
FBN3
FBP2
FBXO48
FCN1
FCN2
FHL1
FITM1
FKBP11
FLNC
FMO3
FMO4
FOS
FOXN3
FOXO3
FST
FXR1
FXR2
FXYD1
G0S2
G3BP1
GABARAPL2
GABBR2
GADD45A
GADD45B
GALNT12
GAMT
GAPDH
GATA3
GATM
GBP1
GBP4
GHR
GJB5
GLDN
GLUL
GNGT1
GNMT
GOLSYN
GOT2
GPC1
GPI
GPR37
GPR37L1
GPX8
GRAP
GRIK2
GSTM1
GSTM4
GSTM5
GYG1
GZMB
HAS1
HBEGF
HEBP2
HERC6
HHATL
HIF3A
HINT2
HIST1H1D
HIST1H1E
HLA-B
HLA-E
HLCS
HRC
HS3ST1
HSCB
HSD17B6
HSPA1B
HSPB1
HSPB7
HSPB8
HTRA1
ICAM1
IFI35
IFIH1
IFIT1
IFIT5
IGF2BP2
IGFBP2
IGLL1
IGSF22
IRF1
IRF7
IRS1
IRS2
ISG15
ITGB1BP2
ITGB1BP3
ITIH5
ITM2A
IYD
JAZF1
JPH1
JUN
JUND
KBTBD10
KBTBD5
KCNN2
KHDRBS3
KLF2
KLF4
KLF5
KLF6
KLHL31
KRT13
KRT15
KRT18
KRT19
KRT20
KRT24
KRT3
KRT4
KRT6B
KRT75
KRT8
LAMA2
LAMA4
LAMB2
LAMB4
LARP6
LDB3
LECT1
LGI1
LHFP
LMCD1
LMOD2
LMOD3
LOC100128267
LOC100128683
LOC100130107
LOC100132016
LOC100133599
LOC100133807
LOC100134353
LOC100290481
LOC100291671
LOC100291837
LOC100291910
LOC100292079
LOC100293138
LOC100294459
LOC285095
LOC651536
LOC652494
LRRC20
LRTM1
LY6H
LYG1
LYRM4
MACROD1
MAG
MAL
MARCKS
MATN1
MATN2
MBP
MCL1
MEF2A
MEF2C
MEFV
MFAP5
MGP
MIA
MIDN
MLF1
MMP3
MMRN1
MPEG1
MPZ
MR1
MSMB
MTIF2
MURC
MYB
MYBPC1
MYBPC2
MYBPC3
MYBPH
MYC
MYEOV2
MYF5
MYH1
MYH10
MYH13
MYH2
MYH3
MYH4
MYH6
MYH7
MYH7B
MYH8
MYL1
MYL10
MYL12B
MYL2
MYL3
MYL4
MYLPF
MYOG
MYOM1
MYOM2
MYOT
MYOZ1
MYOZ2
NAMPT
NANS
NAP1L4
ND2
ND6
NDUFA3
NDUFA6
NDUFB1
NDUFB2
NDUFC1
NDUFS5
NEB
NEFM
NEXN
NFIA
NFIB
NIPSNAP3A
NR4A2
NR4A3
NT5C3
NUPL2
OAS3
OASL
OAT
OCLN
OCM2
ODC1
OGN
OLFML2B
OSR2
OTOS
OVOL2
OXCT1
P2RY4
PABPC4
PANX3
PARK7
PARP9
PCBD1
PCBP2
PCMT1
PCOLCE
PCOLCE2
PCP4
PDE4B
PDE4DIP
PDLIM1
PFKM
PGAM2
PGK1
PGM1
PGM3
PHC1
PHLDA2
PLAC9
PLAT
PLAU
PLEKHA5
PLK2
PLP1
PLSCR1
PLTP
PMP22
PNO1
POF1B
PON1
PON2
PPAPDC3
PPDPF
PPIC
PPM1M
PRDX6
PRF1
PRKAB2
PRKG1
PRPH
PRX
PSMB8
PSMB9
PSME1
PTGS2
PTPLA
PTRF
PVALB
PWP1
PYCR2
PYGM
RAB25
RAP2B
RBM24
RBM3
RBP4
RFWD2
RGS8
RHAG
RHBDD1
RHCG
RHOB
RIOK3
RMND5A
RNASEL
RNF24
ROMO1
RPL12
RPL13
RPL13A
RPL14
RPL17
RPL19
RPL21
RPL21P28
RPL22
RPL22L1
RPL23
RPL26
RPL26L1
RPL27
RPL27A
RPL29
RPL30
RPL31
RPL32
RPL34
RPL35
RPL35A
RPL36
RPL36AL
RPL37
RPL37A
RPL38
RPL39
RPL3L
RPL41
RPL6
RPL9
RPLP0
RPLP2
RPN2
RPS10
RPS11
RPS12
RPS13
RPS15
RPS15A
RPS17
RPS18
RPS20
RPS23
RPS24
RPS25
RPS27
RPS27A
RPS28
RPS29
RPS3
RPS4X
RPS7
RPS8
RPS9
RSL24D1
RSRC1
RTN2
RUFY4
RWDD3
RYR1
RYR3
S100A10
S100A11
S100A2
S100A4
S100P
SAT1
SATB1
SCGN
SDPR
SDS
SEC61G
SEMA3D
SEPP1
SERPINF1
SERPINH1
SESN1
SGCA
SGCB
SGCG
SGK1
SGMS2
SIK1
SLC24A1
SLC25A6
SLC26A4
SLC38A2
SLC43A3
SLC7A7
SLITRK2
SLN
SMPX
SMTN
SMTNL2
SMYD1
SNORD51
SOCS1
SOCS3
SORBS1
SOX6
SPACA4
SPARC
SPOCK3
SPON2
SPRY2
SPRY4
SPTB
SPTBN1
SRI
SRL
SRPX2
SSR3
STAMBPL1
STAT1
SURF1
SYNJ2BP
SYPL2
TAOK3
TAT
TFPI2
THAP5
TIMP3
TMEM170B
TMEM182
TMEM233
TMEM38A
TMOD4
TMSB15B
TNNC1
TNNC2
TNNI1
TNNI2
TNNT1
TNNT3
TNXB
TPI1
TPM1
TPM4
TPPP3
TPT1
TRDN
TRIB1
TRIM63
TRIM72
TSPAN13
TSPAN2
TSPAN7
TSTA3
TTN
TTR
TUBBP5
TXNDC17
TXNIP
UBA52
UCMA
UGP2
UGT8
ULK2
UQCR10
UQCR11
UQCRH
URGCP
VDAC1
WDFY1
WFDC1
WFDC2
XAF1
XBP1
XIRP2
YPEL5
ZAK
ZEB1
ZEB2
ZFAND5
ZFP106
ZFP36
ZNF593
ZNF776
ZPLD1
