# Supplementary material for: Lag penalized weighted correlation for time series clustering
Source: BMC Bioinformatics. 2020 Jul 17;21:21. doi: 10.1186/s12859-019-3324-1 (PMC6966853; doi:10.1186/s12859-019-3324-1)
Supplement: Supplementary file 5 — Additional file 5 Cluster assignments and DAVID enrichment for axolotl lLPWC as tab-delimited text files. The cluster assignment files contain the mapped human official gene symbols and do not have a header row. [file 12859_2019_3324_MOESM5_ESM.zip › axolotl_lLPWC_cluster3.txt]

ACSL4
ACTG1
ADAP1
AIM1L
ALAS2
ALG2
ALOX5
ANG
APCS
AQP4
ARG1
ARG2
ARID5B
ARL11
ARRDC2
ASTL
ATP12A
ATP6V1G3
B3GNT2
B3GNT5
BCL2L1
BCL2L10
C10orf57
C14orf79
C1orf63
C6orf27
C6orf64
CA2
CALCB
CAPG
CARD16
CCK
CCNL1
CEACAM6
CES2
CES7
CHIT1
CLCA2
CLDN7
CLU
COL17A1
CREM
CRISPLD2
CSTA
CXCL14
CXCR1
CXCR2
CXCR4
CYP26B1
DDIT4
DGAT2
DHX58
DNAJB1
DNAJB5
DNAJB9
DNAJC15
DSPP
DUSP7
EGFR
EHD1
EHD4
EHF
ELL2
ENDOU
EPCAM
ETS2
F2RL2
FAM108A1
FBLIM1
FBP1
FGFBP1
FGL2
FLJ36031
FOXO1
GAB1
GCOM1
GDPD3
GFPT2
GJB7
GPR84
HBA2
HBG1
HBG2
HBZ
HERPUD1
HK2
HMOX1
HRNR
HSP90AA1
HSPA5
HVCN1
IGSF6
IL1B
IL20RB
IL8
IQGAP2
ITGB4
ITPKC
KBTBD2
KDM6B
KEAP1
KIAA0247
KRTAP12-2
KRTAP9-2
LAMA3
LAMB3
LDHA
LECT2
LEP
LIPG
LOC100132614
LOC100190986
LOC100291328
LOC100291393
LOC100293737
LOC642131
LYPD2
LYVE1
MAP2K3
MARCKSL1
MAS1
MAT2A
MIR222
MMP1
MMP10
MMP12
MMP13
MMP19
MMP8
MMP9
MPO
MST1R
MT1IP
MUC15
MYADML2
NAIP
NAT1
NAT2
NCAN
NFIL3
NLRP1
OLFM4
PAPLN
PARM1
PCSK9
PDLIM7
PFKFB1
PFKFB3
PIGL
PIM3
PKM2
PKP3
PLA2G7
PLEK2
PLIN2
PLIN3
PPL
PRG2
PRG4
PRSS33
PRTN3
PSME2
PTHLH
PTPRJ
QRICH2
RDH5
RETSAT
RHBDL2
RND3
RRAD
RUNX1
SAMSN1
SATL1
SCG2
SCHIP1
SCNN1B
SDC1
SDC4
SDCBP2
SDR9C7
SEMA3F
SEMA4F
SEPX1
SERPINE1
SERPINF2
SFTPC
SFTPD
SGMS1
SLC14A2
SLC20A1
SLC25A33
SLC2A1
SLC30A1
SLC6A14
SMOX
SMPD3
SNX10
SPP1
SQSTM1
ST14
STK38L
STX11
STX5
SYT16
TAC1
TACC2
TAGLN2
TCN1
TDH
TGM1
TIMP1
TKT
TM4SF1
TMCC1
TMEM120A
TMEM134
TMEM176B
TMEM90A
TNFAIP3
TNFRSF12A
TNK2
TPRG1
TRIM8
TUBB6
UAP1
UBE2R2
UGCG
UGDH
UPK3A
UPP1
USP2
VAMP8
XDH
YWHAG
ZMYND19
ZNF574
ZNRF1
ZYX
