# Supplementary material for: Lag penalized weighted correlation for time series clustering
Source: BMC Bioinformatics. 2020 Jul 17;21:21. doi: 10.1186/s12859-019-3324-1 (PMC6966853; doi:10.1186/s12859-019-3324-1)
Supplement: Supplementary file 5 — Additional file 5 Cluster assignments and DAVID enrichment for axolotl lLPWC as tab-delimited text files. The cluster assignment files contain the mapped human official gene symbols and do not have a header row. [file 12859_2019_3324_MOESM5_ESM.zip › cluster1_table.txt]

Category	Term	Count	X.	PValue	Genes	List.Total	Pop.Hits	Pop.Total	Fold.Enrichment	Bonferroni	Benjamini	FDR
GOTERM_BP_FAT	GO:0008283~cell proliferation	138	20.0873362445415	2.43196842681217e-14	LMO1, RARRES1, AIF1, IL6ST, TLR2, TTK, RPS6KB1, AURKB, MXI1, SART3, PNP, MMP2, SHH, TGFB1, CITED1, ZNRF3, IL11, NOV, CDKN2C, ROBO1, TGFBI, RBM10, CCNA2, CUL1, C5AR1, MECOM, STK4, AHR, VASH1, CD38, UHRF1, ALOX15B, KIAA1524, CCR2, ROR2, STC1, HAS2, PRDM1, VSIG4, DBN1, WNT5A, IFITM1, BMPR2, MST1, SOX4, UMOD, TIMP2, SLC11A1, CSE1L, PGGT1B, CSF1R, FN1, B4GALT1, PTPN6, DIXDC1, BECN1, SMAD4, ITGA2, TAX1…	642	1861	16650	1.92314452585536	1.56435531195598e-10	1.56435531195598e-10	4.74953409934642e-11
GOTERM_BP_FAT	GO:0000278~mitotic cell cycle	80	11.6448326055313	1.58461359515163e-10	KIF23, KIFC1, KIF22, AIF1, CHMP6, TTK, RPS6KB1, AURKA, AURKB, TGFB1, NDE1, SPRY1, CDCA8, MCM7, PAK2, CDKN2C, PRMT5, ACTR1A, MTBP, PSMD5, TOP2B, DYNC1H1, TOP2A, CCNA2, CUL1, KIF11, ANAPC5, TPX2, NUSAP1, HMGA2, MCM4, MCM5, NCAPD3, CDK2, MCM6, EYA1, MAD2L1, RCC2, BUB1B, MDM2, BIN3, STMN1, CARM1, DSCC1, PPP5C, CKS1B, SNX18, HAUS6, NUP160, POLA1, SOX4, ASNS, ANLN, RCC1, TIMP2, MYBL2, HMMR, NUP210, TFD…	642	968	16650	2.14335367266548	1.0195398393309e-06	5.09770049617053e-07	3.09564829326092e-07
GOTERM_BP_FAT	GO:0007049~cell cycle	117	17.0305676855895	1.6652074174206e-10	KIFC1, AIF1, CHMP6, TTK, AURKA, RPS6KB1, AURKB, TGFB1, CDCA8, CDKN2C, H2AFX, CCNA2, CUL1, ANAPC5, RBL1, PRKAB1, SPIRE1, NCAPD3, VASH1, BCL2L11, AHR, UHRF1, MAD2L1, RCC2, MAPK6, ALOX15B, CAMK1, BIN3, ARL8B, STMN1, RNF20, DSCC1, PPP5C, WNT5A, SOX4, ANLN, TIMP2, RCC1, MYBL2, TIPRL, TFDP2, PGGT1B, CKAP2, PTPN6, DIXDC1, BECN1, SUV39H1, CDC23, NDC80, REEP4, GAS6, PLK1, PARP3, KIF23, KIF22, NDE1, SPRY1,…	642	1672	16650	1.81480011626347	1.07139423499714e-06	3.57131539230338e-07	3.25309490456505e-07
GOTERM_BP_FAT	GO:0010604~positive regulation of macromolecule metabolic process	173	25.1819505094614	2.60942423007776e-10	ADCY4, LMO1, ADCY7, AIF1, IL6ST, TLR2, MED24, TTK, RPS6KB1, AURKA, AURKB, SART3, SHH, TGFB1, CBFB, CITED1, TLR8, HOXD10, IL11, ZIC2, MDFIC, ROBO1, PSIP1, H2AFX, ADAM8, CCNA2, CUL1, C5AR1, ANAPC5, RBL1, PRKAB1, MECOM, TRERF1, STK4, AHR, TANK, BCL2L11, PARP16, CD38, UHRF1, MAD2L1, KRT17, CCR2, ROR2, CAMK1, MAPK8, HAS2, TFAP2C, PRDM1, RNF20, TNFAIP1, DSCC1, WNT5A, TNFRSF6B, GPBP1L1, ITLN1, CRTC1, MM…	642	2856	16650	1.57096717191549	1.67890185620578e-06	4.19725728284526e-07	5.0976833865235e-07
GOTERM_BP_FAT	GO:1903047~mitotic cell cycle process	75	10.9170305676856	2.79962967898406e-10	KIF23, KIFC1, KIF22, AIF1, CHMP6, TTK, RPS6KB1, AURKA, AURKB, TGFB1, NDE1, SPRY1, CDCA8, MCM7, CDKN2C, ACTR1A, MTBP, PSMD5, TOP2B, DYNC1H1, TOP2A, CCNA2, CUL1, KIF11, ANAPC5, TPX2, NUSAP1, HMGA2, MCM4, MCM5, NCAPD3, CDK2, MCM6, EYA1, MAD2L1, RCC2, BUB1B, MDM2, BIN3, STMN1, CARM1, DSCC1, PPP5C, SNX18, CKS1B, HAUS6, NUP160, POLA1, SOX4, ANLN, RCC1, MYBL2, HMMR, NUP210, TFDP2, BUB1, CAMK2D, GPNMB, P…	642	890	16650	2.18549826735272	1.80127994497958e-06	3.60256248610469e-07	5.46926282041227e-07
GOTERM_BP_FAT	GO:0042127~regulation of cell proliferation	110	16.0116448326055	3.33007655306653e-10	LMO1, RARRES1, IL6ST, AIF1, TLR2, TTK, RPS6KB1, MXI1, PNP, MMP2, SHH, TGFB1, IL11, NOV, CDCA7, CDKN2C, ROBO1, RBM10, CCNA2, CUL1, C5AR1, STK4, VASH1, AHR, CD38, ALOX15B, KIAA1524, CCR2, ROR2, HAS2, TFAP2C, PRDM1, VSIG4, TNFRSF6B, WNT5A, IFITM1, MST1, BMPR2, SOX4, UMOD, TIMP2, PGGT1B, FN1, CSF1R, B4GALT1, PTPN6, BECN1, SMAD4, ITGA2, TAX1BP3, C18ORF54, GAS6, LGALS9, NOTCH3, SFRP2, MAB21L1, PDCD5, N…	642	1552	16650	1.8381467386068	2.14256874164764e-06	3.57095109038141e-07	6.50552600678367e-07
KEGG_PATHWAY	hsa04110:Cell cycle	25	3.63901018922853	5.42055685733121e-10	ANAPC5, RBL1, SMAD4, CDC23, TTK, CDC25C, MCM4, MCM5, CDK2, TGFB1, MCM6, CCNB1, CCNB3, MCM7, CCNB2, MAD2L1, PLK1, CDKN2C, GADD45G, TFDP2, BUB1, MDM2, BUB1B, CCNA2, CUL1	305	124	6910	4.56768905341089	1.2900925627779e-07	1.2900925627779e-07	6.98730440173989e-07
GOTERM_BP_FAT	GO:0001568~blood vessel development	55	8.00582241630277	1.34831308259586e-09	PRRX1, SPI1, GJA1, LUZP1, MMP2, GLI3, TGFB1, SHH, CITED1, NOV, GPX1, ROBO1, TGFBI, RRAS, LOX, ADAM8, C5AR1, ADIPOR2, MMP14, STK4, VASH1, SLIT2, AHR, EYA1, CRKL, PSEN1, ZMIZ1, CCR2, AAMP, PRCP, MDM2, HAS2, PRDM1, WNT5A, C3AR1, C3, BMPR2, SOX4, EPHB3, TCF7L2, SUFU, CCL24, THBS1, THBS2, FN1, B4GALT1, TBX3, TBX5, NOTCH3, CYBB, SFRP2, SULF1, ANTXR1, MYLK, DNM2	642	576	16650	2.47639213395639	8.67500904211393e-06	1.23929161355285e-06	2.63401960243215e-06
GOTERM_BP_FAT	GO:0009893~positive regulation of metabolic process	178	25.9097525473071	2.58263325398065e-09	ADCY4, LMO1, ADCY7, AIF1, IL6ST, TLR2, MED24, TTK, RPS6KB1, AURKA, AURKB, SART3, SHH, TGFB1, CBFB, CITED1, TLR8, HOXD10, IL11, ZIC2, MDFIC, ROBO1, PSIP1, H2AFX, ADAM8, CCNA2, CUL1, SPTLC1, C5AR1, ANAPC5, RBL1, PRKAB1, MECOM, TRERF1, STK4, AHR, TANK, BCL2L11, PARP16, CD38, UHRF1, MAD2L1, KRT17, CCR2, ROR2, CAMK1, MAPK8, HAS2, TFAP2C, PRDM1, RNF20, TNFAIP1, DSCC1, WNT5A, TNFRSF6B, GPBP1L1, ITLN1, C…	642	3052	16650	1.51256721500227	1.6616524092683e-05	2.07708061139567e-06	5.0453461630795e-06
GOTERM_BP_FAT	GO:0051276~chromosome organization	88	12.8093158660844	3.32625340319044e-09	KIF23, KIF22, KIFC1, CHMP6, SPI1, TTK, MED24, AURKA, DEK, AURKB, SART3, TGFB1, NDE1, CDCA8, MCM7, HIST1H2BN, PRMT5, PAX7, H2AFX, TOP2B, HIST3H2BB, TOP2A, HIST1H1B, RCOR1, RBL1, NUSAP1, H2AFJ, HLTF, MECOM, HMGA2, MCM4, HMGA1, MCM5, NCAPD3, CDK2, MCM6, EYA1, UHRF1, MAD2L1, RCC2, FANCD2, BUB1B, CAMK1, MAPK8, CARM1, RNF20, DSCC1, PPP5C, NUP160, POLA1, TRIM16, TSPYL4, ZMYND8, TCF7L2, BUB1, CAMK2D, KDM…	642	1184	16650	1.92757009345794	2.14008853050007e-05	2.3778987624512e-06	6.49805768082601e-06
GOTERM_BP_FAT	GO:0001944~vasculature development	56	8.15138282387191	3.82397183877724e-09	PRRX1, SPI1, GJA1, LUZP1, MMP2, GLI3, TGFB1, SHH, CITED1, NOV, GPX1, ROBO1, TGFBI, RRAS, LOX, ADAM8, C5AR1, ADIPOR2, MMP14, STK4, VASH1, SLIT2, AHR, EYA1, CRKL, PSEN1, ZMIZ1, CCR2, AAMP, PRCP, MDM2, HAS2, PRDM1, WNT5A, C3AR1, C3, BMPR2, SOX4, EPHB3, TCF7L2, SUFU, CCL24, THBS1, GPNMB, THBS2, FN1, B4GALT1, TBX3, TBX5, NOTCH3, CYBB, SFRP2, SULF1, ANTXR1, MYLK, DNM2	642	610	16650	2.38087942393136	2.46031319840467e-05	2.46034043793752e-06	7.47038375603637e-06
GOTERM_BP_FAT	GO:0007155~cell adhesion	113	16.448326055313	7.07328076160124e-09	MPZL3, LMO1, IL6ST, AIF1, POSTN, EDIL3, MEGF11, PNP, SHH, TGFB1, NOV, CLEC4E, ROBO1, TGFBI, ADAM8, KIF5B, PTPRG, LYPLA2, BCL2L11, CLEC4M, RCC2, KIAA1524, CCR2, HAS2, PRDM1, VSIG4, DBN1, KIF26B, SH3GL1, WNT5A, SOX4, ANLN, UMOD, EPHB3, SLC11A1, LGALS3BP, DMD, MSLN, ENTPD1, UNC45A, FN1, B4GALT1, TECTA, PTPN6, ITGA2, CD63, GAS6, LGALS9, PCDH18, EMILIN1, NOTCH3, EPHA4, LAMA1, MYO10, EPHA7, DSG2, PKP1,…	642	1699	16650	1.72490139884374	4.5508452893972e-05	4.13721766301389e-06	1.38181248776625e-05
GOTERM_BP_FAT	GO:0035239~tube morphogenesis	39	5.67685589519651	7.24268840486629e-09	WNT5A, TNC, MST1, SPI1, GJA1, SOX4, LUZP1, EPHB3, GLI3, LGR4, MTHFD1L, CITED1, SUFU, SHH, TGFB1, HOXD11, SPRY1, TGM2, CSF1R, B4GALT1, TBX3, SOX11, SMAD4, FZD2, MMP14, HMGA2, STK4, SLIT2, BCL2L11, MYCN, EPHA4, EYA1, EPHA7, SALL4, PSEN1, SFRP2, SALL1, PTCH1, KIF26B	642	348	16650	2.90646148888173	4.65983719116769e-05	3.88328059752752e-06	1.41490740901418e-05
GOTERM_BP_FAT	GO:0048729~tissue morphogenesis	56	8.15138282387191	7.69102737666205e-09	SPI1, GJA1, LUZP1, GLI3, LGR4, ZNRF3, TGFB1, MTHFD1L, SHH, CITED1, HOXD11, SPRY1, PAX7, PSMD5, MSN, SOX11, MMP14, HMGA2, STK4, SLIT2, MYCN, EYA1, KRT17, PSEN1, ROR2, MDM2, STC1, LCP1, KIF26B, WNT5A, TNC, MST1, BMPR2, SOX4, SUFU, TGM2, TGM3, CSF1R, MLLT3, B4GALT1, TBX3, TBX5, SMAD4, ITGA2, FZD2, SNAI2, EPHA4, EPHA7, SALL4, SFRP2, FREM2, SALL1, PRICKLE2, SULF1, PTCH1, MYLK	642	622	16650	2.33494605883944	4.94828459758345e-05	3.80645970099458e-06	1.50249339636588e-05
GOTERM_BP_FAT	GO:0030198~extracellular matrix organization	38	5.53129548762737	7.77251445986783e-09	MPZL3, PHLDB1, LUM, TNC, BCAN, POSTN, COL2A1, TIMP2, MMP2, TGFB1, COL9A1, GPX1, COL9A3, TGFBI, ACAN, LOX, THBS1, ADAM8, FN1, B4GALT1, MATN4, EGFL6, ITGA2, NID2, MMP14, GAS6, EMILIN1, LAMA1, CTSK, FBLN1, SFRP2, KAZALD1, SULF1, HAS2, VCAN, ITGAD, ANTXR1, LCP1	642	334	16650	2.95064077452572	5.00071075103525e-05	3.57201918510519e-06	1.51841243134498e-05
GOTERM_BP_FAT	GO:0043062~extracellular structure organization	38	5.53129548762737	8.43363049029912e-09	MPZL3, PHLDB1, LUM, TNC, BCAN, POSTN, COL2A1, TIMP2, MMP2, TGFB1, COL9A1, GPX1, COL9A3, TGFBI, ACAN, LOX, THBS1, ADAM8, FN1, B4GALT1, MATN4, EGFL6, ITGA2, NID2, MMP14, GAS6, EMILIN1, LAMA1, CTSK, FBLN1, SFRP2, KAZALD1, SULF1, HAS2, VCAN, ITGAD, ANTXR1, LCP1	642	335	16650	2.94183289161668	5.42605064581814e-05	3.61745869781327e-06	1.64756584264403e-05
GOTERM_BP_FAT	GO:0022610~biological adhesion	113	16.448326055313	8.63044494039047e-09	MPZL3, LMO1, IL6ST, AIF1, POSTN, EDIL3, MEGF11, PNP, SHH, TGFB1, NOV, CLEC4E, ROBO1, TGFBI, ADAM8, KIF5B, PTPRG, LYPLA2, BCL2L11, CLEC4M, RCC2, KIAA1524, CCR2, HAS2, PRDM1, VSIG4, DBN1, KIF26B, SH3GL1, WNT5A, SOX4, ANLN, UMOD, EPHB3, SLC11A1, LGALS3BP, DMD, MSLN, ENTPD1, UNC45A, FN1, B4GALT1, TECTA, PTPN6, ITGA2, CD63, GAS6, LGALS9, PCDH18, EMILIN1, NOTCH3, EPHA4, LAMA1, MYO10, EPHA7, DSG2, PKP1,…	642	1705	16650	1.71883136459561	5.55267411515015e-05	3.47051165394685e-06	1.68601485217579e-05
GOTERM_BP_FAT	GO:0072358~cardiovascular system development	74	10.7714701601164	8.9157988372893e-09	PRRX1, SPI1, GJA1, CAD, LUZP1, MMP2, GLI3, CITED1, SHH, TGFB1, NOV, GPX1, ROBO1, TGFBI, RRAS, LOX, ADAM8, C5AR1, SOX11, ADIPOR2, MMP14, STK4, VASH1, SLIT2, AHR, EYA1, CRKL, GNAQ, PSEN1, ZMIZ1, CCR2, PRCP, AAMP, MDM2, HAS2, PRDM1, WNT5A, C3AR1, C3, BMPR2, SOX4, COL2A1, EPHB3, TCF7L2, SUFU, CCL24, TFDP2, CAMK2D, ACAN, GPNMB, THBS1, THBS2, FN1, B4GALT1, TBX3, TBX5, SMAD4, LMNA, FZD2, SNAI2, NOTCH3, …	642	945	16650	2.0308559560896	5.73626049329423e-05	3.37436196740093e-06	1.74176064349219e-05
GOTERM_BP_FAT	GO:0072359~circulatory system development	74	10.7714701601164	8.9157988372893e-09	PRRX1, SPI1, GJA1, CAD, LUZP1, MMP2, GLI3, CITED1, SHH, TGFB1, NOV, GPX1, ROBO1, TGFBI, RRAS, LOX, ADAM8, C5AR1, SOX11, ADIPOR2, MMP14, STK4, VASH1, SLIT2, AHR, EYA1, CRKL, GNAQ, PSEN1, ZMIZ1, CCR2, PRCP, AAMP, MDM2, HAS2, PRDM1, WNT5A, C3AR1, C3, BMPR2, SOX4, COL2A1, EPHB3, TCF7L2, SUFU, CCL24, TFDP2, CAMK2D, ACAN, GPNMB, THBS1, THBS2, FN1, B4GALT1, TBX3, TBX5, SMAD4, LMNA, FZD2, SNAI2, NOTCH3, …	642	945	16650	2.0308559560896	5.73626049329423e-05	3.37436196740093e-06	1.74176064349219e-05
GOTERM_BP_FAT	GO:0031325~positive regulation of cellular metabolic process	166	24.1630276564774	1.00923446550095e-08	ADCY4, LMO1, ADCY7, AIF1, IL6ST, TLR2, MED24, TTK, AURKA, RPS6KB1, AURKB, SART3, SHH, TGFB1, CBFB, CITED1, TLR8, HOXD10, IL11, ZIC2, MDFIC, ROBO1, PSIP1, H2AFX, ADAM8, CCNA2, CUL1, SPTLC1, C5AR1, ANAPC5, RBL1, MECOM, TRERF1, STK4, AHR, TANK, BCL2L11, PARP16, CD38, UHRF1, MAD2L1, KRT17, CCR2, ROR2, CAMK1, TFAP2C, RNF20, TNFAIP1, DSCC1, WNT5A, TNFRSF6B, GPBP1L1, ITLN1, CRTC1, MMD, BMPR2, SOX4, ABCA…	642	2839	16650	1.51642838566956	6.49320374797036e-05	3.6074460295632e-06	1.97160666459695e-05
GOTERM_BP_FAT	GO:0060562~epithelial tube morphogenesis	36	5.24017467248908	1.12135825954793e-08	WNT5A, TNC, MST1, SPI1, GJA1, SOX4, LUZP1, GLI3, LGR4, MTHFD1L, CITED1, SUFU, TGFB1, SHH, HOXD11, SPRY1, CSF1R, B4GALT1, TBX3, SOX11, SMAD4, FZD2, MMP14, HMGA2, STK4, SLIT2, MYCN, EPHA4, EYA1, EPHA7, SALL4, PSEN1, SFRP2, SALL1, PTCH1, KIF26B	642	309	16650	3.02150440068959	7.21455883506694e-05	3.79726599930574e-06	2.19064794193535e-05
GOTERM_BP_FAT	GO:0016477~cell migration	86	12.5181950509461	1.52326678236697e-08	AIF1, SLC7A8, GJA1, POSTN, RPS6KB1, APCDD1, GLI3, SHH, TGFB1, NOV, GPX1, NDE1, SLC16A1, PKN3, ROBO1, RRAS, DEPDC1B, MSN, TOP2B, ADAM8, C5AR1, PTPRG, ARHGEF5, MMP14, PALLD, SLIT2, VASH1, RCC2, PSEN1, ALOX15B, CCR2, PRCP, AAMP, ROR2, MDM2, BIN3, HAS2, STC1, VCAN, RNF20, TNFAIP1, LCP1, WNT5A, C3AR1, WNT5B, IFITM1, CD248, BMPR2, MST1, UMOD, ANLN, EPHB3, ZMYND8, MDK, CCL24, CAMK2D, TNN, CNN2, DCX, GPN…	642	1184	16650	1.88376168224299	9.80021828040911e-05	4.90033725986105e-06	2.97580284969179e-05
GOTERM_BP_FAT	GO:0002009~morphogenesis of an epithelium	49	7.13245997088792	2.00119294020492e-08	SPI1, GJA1, LUZP1, GLI3, LGR4, TGFB1, SHH, CITED1, ZNRF3, MTHFD1L, HOXD11, SPRY1, PSMD5, MSN, SOX11, MMP14, HMGA2, STK4, SLIT2, MYCN, EYA1, PSEN1, KRT17, ROR2, LCP1, KIF26B, WNT5A, TNC, MST1, SOX4, SUFU, TGM2, TGM3, CSF1R, MLLT3, B4GALT1, TBX3, TBX5, SMAD4, FZD2, EPHA4, EPHA7, SALL4, FREM2, SFRP2, SALL1, PRICKLE2, SULF1, PTCH1	642	521	16650	2.43914470733851	0.000128748466554418	6.13125526804925e-06	3.90946319206442e-05
GOTERM_BP_FAT	GO:0022402~cell cycle process	94	13.6826783114993	2.74284966890123e-08	KIF23, KIFC1, KIF22, AIF1, CHMP6, TTK, RPS6KB1, AURKA, AURKB, TGFB1, NDE1, SPRY1, CDCA8, MCM7, CDKN2C, PRMT5, ACTR1A, MTBP, H2AFX, PSMD5, TOP2B, DYNC1H1, TOP2A, CCNA2, CUL1, KIF11, ANAPC5, SOX11, PRKAB1, TPX2, NUSAP1, SPIRE1, HMGA2, MCM4, ECT2, MCM5, CDK2, NCAPD3, VASH1, BCL2L11, MCM6, EYA1, MAD2L1, RCC2, FANCD2, MDM2, BUB1B, BIN3, STMN1, CARM1, DSCC1, PPP5C, WNT5A, CKS1B, SNX18, HAUS6, NUP160, P…	642	1357	16650	1.79649997589515	0.000176459379375049	8.0215564709496e-06	5.35833844295119e-05
GOTERM_BP_FAT	GO:0001763~morphogenesis of a branching structure	27	3.93013100436681	3.33039852481685e-08	WNT5A, TNC, SPI1, GLI3, LGR4, TGFB1, SHH, CITED1, HOXD11, SPRY1, TGM2, B4GALT1, TBX3, SMAD4, SNAI2, MMP14, HMGA2, STK4, SLIT2, MYCN, EYA1, EPHA7, SFRP2, SALL1, SULF1, PTCH1, PRDM1	642	195	16650	3.59094176851186	0.000214254888720622	9.31638462731144e-06	6.50615367803198e-05
GOTERM_BP_FAT	GO:0044770~cell cycle phase transition	50	7.27802037845706	3.47497936509281e-08	CKS1B, HAUS6, AIF1, POLA1, SOX4, TTK, ANLN, RPS6KB1, AURKA, RCC1, TGFB1, HMMR, NDE1, MCM7, CDKN2C, ACTR1A, TFDP2, MTBP, CAMK2D, BUB1, PSMD5, DYNC1H1, GPNMB, CCNA2, CUL1, PTPRC, PTPN6, ANAPC5, DLGAP5, SOX11, TPX2, CDC23, NDC80, HMGA2, CDC25C, MCM4, MCM5, CDK2, MCM6, CCNB1, CCNB3, CCNB2, MAD2L1, RCC2, PLK1, MDM2, BUB1B, CARM1, USP44, DNM2	642	547	16650	2.37061969280186	0.000223555183710533	9.31579727003751e-06	6.78860180847174e-05
GOTERM_BP_FAT	GO:0044772~mitotic cell cycle phase transition	48	6.98689956331878	3.57918156158103e-08	CKS1B, HAUS6, AIF1, POLA1, TTK, SOX4, AURKA, ANLN, RPS6KB1, RCC1, TGFB1, HMMR, NDE1, MCM7, CDKN2C, ACTR1A, TFDP2, BUB1, CAMK2D, MTBP, PSMD5, GPNMB, DYNC1H1, CCNA2, CUL1, PTPN6, ANAPC5, DLGAP5, TPX2, CDC23, NDC80, HMGA2, CDC25C, MCM4, MCM5, CDK2, MCM6, CCNB1, CCNB3, MAD2L1, CCNB2, RCC2, PLK1, MDM2, BUB1B, CARM1, DNM2, USP44	642	514	16650	2.4219062511364	0.000230258032384967	9.21133940878782e-06	6.9921676293383e-05
GOTERM_BP_FAT	GO:0010628~positive regulation of gene expression	110	16.0116448326055	4.01687103189076e-08	LMO1, TLR2, MED24, RPS6KB1, SHH, CITED1, CBFB, TGFB1, HOXD10, IL11, ZIC2, MDFIC, PSIP1, ADAM8, CCNA2, RBL1, PRKAB1, MECOM, TRERF1, AHR, CD38, UHRF1, KRT17, CAMK1, ROR2, MAPK8, TFAP2C, PRDM1, RNF20, WNT5A, GPBP1L1, CRTC1, MST1, BMPR2, SOX4, MYBL2, MDK, SLC11A1, TFDP2, HIST1H4J, FN1, CKAP2, SMAD4, ITGA2, GAS6, LGALS9, HIST2H3C, NOTCH3, SALL4, SFRP2, SALL1, SMARCC1, TRPS1, PPRC1, PDCD5, ELF4, PRRX1,…	642	1692	16650	1.68605421886392	0.000258412093475657	9.9401616591166e-06	7.84722261171211e-05
GOTERM_BP_FAT	GO:0035108~limb morphogenesis	23	3.34788937409025	5.34579303052618e-08	WNT5A, TBX3, SOX11, TBX5, CRABP2, SMAD4, PRRX1, SOX4, GJA1, COL2A1, GLI3, BCL2L11, HOXD10, SHH, MYCN, SALL3, SALL4, GNAQ, PSEN1, SFRP2, SALL1, ROR2, PTCH1	642	148	16650	4.0303738317757	0.000343889189326596	1.27387460012729e-05	0.000104433581282759
GOTERM_BP_FAT	GO:0035107~appendage morphogenesis	23	3.34788937409025	5.34579303052618e-08	WNT5A, TBX3, SOX11, TBX5, CRABP2, SMAD4, PRRX1, SOX4, GJA1, COL2A1, GLI3, BCL2L11, HOXD10, SHH, MYCN, SALL3, SALL4, GNAQ, PSEN1, SFRP2, SALL1, ROR2, PTCH1	642	148	16650	4.0303738317757	0.000343889189326596	1.27387460012729e-05	0.000104433581282759
GOTERM_BP_FAT	GO:0051301~cell division	51	7.4235807860262	6.43964121141466e-08	KIF23, KIFC1, CHMP6, AURKA, AURKB, TGFB1, SHH, CDCA8, NDE1, CDCA7, CCNA2, TOP2A, KIF11, ANAPC5, TPX2, NUSAP1, SPIRE1, HMGA2, ECT2, NCAPD3, CDK2, MCM5, MAD2L1, RCC2, BUB1B, BIN3, ARL8B, STMN1, SNX18, CKS1B, HAUS6, ANLN, RCC1, MDK, DCT, BUB1, CKAP2, DIXDC1, BECN1, CDC23, NDC80, CDC25C, REEP4, CCNB1, CCNB3, CCNB2, PLK1, SFRP2, PTCH1, USP44, KIF20A	642	575	16650	2.30028443722064	0.000414240707355185	1.47972665457408e-05	0.000125802611816717
GOTERM_BP_FAT	GO:0007346~regulation of mitotic cell cycle	46	6.6957787481805	6.59334218156144e-08	CKS1B, AIF1, TTK, SOX4, ASNS, AURKA, ANLN, RPS6KB1, TIMP2, RCC1, TGFB1, PRMT5, TFDP2, CAMK2D, MTBP, BUB1, PSMD5, TOP2B, GPNMB, TOP2A, CCNA2, CUL1, PTPN6, KIF11, ANAPC5, BECN1, DLGAP5, TPX2, CDC23, NUSAP1, NDC80, HMGA2, CDC25C, CDK2, CCNB1, CCNB3, MAD2L1, RCC2, PLK1, MDM2, BUB1B, PTCH1, PARP3, CARM1, RNF20, USP44	642	491	16650	2.42971620001142	0.000424125683324172	1.46280188736414e-05	0.000128805259247411
GOTERM_BP_FAT	GO:0006928~movement of cell or subcellular component	114	16.5938864628821	7.32260285086371e-08	KIFC1, ENAH, AIF1, SLC7A8, POSTN, RPS6KB1, SHH, TGFB1, NOV, SLC16A1, ROBO1, RRAS, DEPDC1B, ADAM8, C5AR1, KIF5B, PTPRG, VASH1, RCC2, ALOX15B, CCR2, PRCP, ROR2, STC1, HAS2, BIN3, STMN1, KIF26A, RNF20, TNFAIP1, KIF26B, WNT5A, C3AR1, WNT5B, IFITM1, MST1, BMPR2, ANLN, UMOD, EPHB3, MDK, ZMYND8, DMD, FN1, CSF1R, B4GALT1, DIXDC1, PTPN6, ABR, SMAD4, ITGA2, CD63, GAS6, LGALS9, EPHA4, LAMA1, EPHA7, DSG2, SF…	642	1795	16650	1.64709863848176	0.000471025317109297	1.57044194970535e-05	0.000143051834411434
GOTERM_BP_FAT	GO:0003281~ventricular septum development	15	2.18340611353712	8.89936022850864e-08	WNT5A, TBX3, SOX11, TBX5, BMPR2, SMAD4, SOX4, LUZP1, FZD2, SUFU, SALL4, SALL1, MDM2, PRDM1, DNM2	642	63	16650	6.17489986648865	0.000572420967023146	1.84703088557114e-05	0.000173854795382233
GOTERM_BP_FAT	GO:0048736~appendage development	24	3.49344978165939	1.57312374912163e-07	WNT5A, TBX3, SOX11, TBX5, CRABP2, BMPR2, SMAD4, PRRX1, SOX4, GJA1, COL2A1, GLI3, BCL2L11, HOXD10, SHH, MYCN, SALL3, SALL4, GNAQ, PSEN1, SFRP2, SALL1, ROR2, PTCH1	642	170	16650	3.66135239142386	0.00101163585083175	3.16291216558851e-05	0.00030731977059828
GOTERM_BP_FAT	GO:0060173~limb development	24	3.49344978165939	1.57312374912163e-07	WNT5A, TBX3, SOX11, TBX5, CRABP2, BMPR2, SMAD4, PRRX1, SOX4, GJA1, COL2A1, GLI3, BCL2L11, HOXD10, SHH, MYCN, SALL3, SALL4, GNAQ, PSEN1, SFRP2, SALL1, ROR2, PTCH1	642	170	16650	3.66135239142386	0.00101163585083175	3.16291216558851e-05	0.00030731977059828
GOTERM_BP_FAT	GO:0051726~regulation of cell cycle	72	10.4803493449782	1.57698015700026e-07	KIF23, AIF1, TTK, RPS6KB1, AURKA, AURKB, TGFB1, CDKN2C, PRMT5, MTBP, PSMD5, TOP2B, TOP2A, CCNA2, CUL1, KIF11, ANAPC5, SOX11, RBL1, PRKAB1, TPX2, CDK8, NUSAP1, MECOM, HMGA2, ECT2, VASH1, BCL2L11, CDK2, MAD2L1, RCC2, ALOX15B, GADD45G, BUB1B, MDM2, CARM1, RNF20, WNT5A, CKS1B, KIAA0101, SOX4, ASNS, ANLN, RCC1, TIMP2, MYBL2, TCF7L2, TFDP2, BUB1, CAMK2D, GPNMB, THBS1, PGGT1B, PTPRC, PTPN6, TBX3, BECN1,…	642	976	16650	1.91320667994484	0.00101411455059475	3.07458640838032e-05	0.000308073143318044
GOTERM_BP_FAT	GO:0001501~skeletal system development	45	6.55021834061135	1.65787595567303e-07	WNT5A, WNT5B, LUM, FAM20C, BMPR2, PRRX1, BCAN, ACP5, SOX4, POSTN, COL2A1, OTOR, MMP2, GLI3, HOXD10, MTHFD1L, SUFU, TGFB1, SHH, NOV, PAX7, TGFBI, ACAN, SRD5A2, TYROBP, PTPN6, PTPRC, TBX3, SOX11, MMP14, SNAI2, HMGA2, MYCN, EYA1, PSEN1, GNAQ, SFRP2, TRPS1, SULF1, ROR2, HAS2, STC1, CHSY1, VCAN, CARM1	642	490	16650	2.38174709135991	0.00106610877993285	3.13723748806005e-05	0.000323876629915176
GOTERM_BP_FAT	GO:0030334~regulation of cell migration	56	8.15138282387191	1.98536574798765e-07	AIF1, RPS6KB1, POSTN, TGFB1, SHH, NOV, ROBO1, RRAS, MSN, ADAM8, C5AR1, PTPRG, MMP14, VASH1, SLIT2, RCC2, ALOX15B, CCR2, AAMP, PRCP, ROR2, MDM2, HAS2, STC1, RNF20, WNT5A, C3AR1, WNT5B, IFITM1, MST1, BMPR2, ZMYND8, CCL24, CAMK2D, CNN2, THBS1, GPNMB, MYSM1, FN1, CSF1R, CAPN7, PTPRC, ABR, EPPK1, TBX5, LMNA, ITGA2, SNAI2, FAM60A, GAS6, LGALS9, LAMA1, FBLN1, SFRP2, SULF1, MYLK	642	685	16650	2.12019919503377	0.00127656894112926	3.64960325569541e-05	0.000387853729644227
GOTERM_BP_FAT	GO:0048754~branching morphogenesis of an epithelial tube	22	3.20232896652111	2.14137850357669e-07	WNT5A, B4GALT1, TBX3, TNC, SMAD4, SPI1, HMGA2, MMP14, STK4, GLI3, LGR4, SHH, CITED1, SLIT2, TGFB1, HOXD11, MYCN, SPRY1, EYA1, SFRP2, SALL1, PTCH1	642	147	16650	3.88136563036429	0.00137681439679493	3.82704642395426e-05	0.000418331745510869
GOTERM_BP_FAT	GO:0008285~negative regulation of cell proliferation	54	7.86026200873363	2.17516903938734e-07	RARRES1, AIF1, TLR2, GJA1, MXI1, GLI3, TGFB1, SHH, NOV, SPRY1, ROBO1, CDKN2C, MTBP, RBM10, CUL1, SOX11, STK4, HMGA1, VASH1, ALOX15B, ROR2, PRDM1, VSIG4, WNT5A, TNFRSF21, IFITM1, LRRC32, BMPR2, SOX4, UMOD, TIMP2, THBS1, GPNMB, PINX1, CSF1R, B4GALT1, PTPN6, EPPK1, JARID2, BECN1, TBX5, SMAD4, LMNA, TAX1BP3, SNAI2, C18ORF54, LGALS9, FBLN1, NUPR1, SFRP2, EEF1E1, SULF1, PTCH1, PDCD5	642	651	16650	2.15125543735734	0.00139852506320115	3.78237147223848e-05	0.000424932925713328
GOTERM_BP_FAT	GO:0007067~mitotic nuclear division	41	5.96797671033479	2.58501014057424e-07	KIF23, SNX18, KIF22, KIFC1, HAUS6, CHMP6, TTK, AURKA, ANLN, AURKB, RCC1, MYBL2, TGFB1, CDCA8, NDE1, MTBP, BUB1, CCNA2, PINX1, KIF11, ANAPC5, BECN1, DLGAP5, TPX2, CDC23, NUSAP1, NDC80, HMGA2, CDC25C, REEP4, CDK2, NCAPD3, CCNB1, CCNB2, MAD2L1, RCC2, PLK1, BUB1B, DSCC1, USP44, PPP5C	642	431	16650	2.46709456382679	0.00166181339573634	4.37673511103354e-05	0.000504997765626847
GOTERM_BP_FAT	GO:0009887~organ morphogenesis	72	10.4803493449782	2.94225884134837e-07	DUOX2, FAM20C, PRRX1, GJA1, MEGF11, MMP2, GLI3, CALB1, LGR4, AQP3, HOXD10, CITED1, SHH, ZNRF3, TGFB1, MTHFD1L, HOXD11, SPRY1, PAX7, PSMD5, MSN, CUL1, SOX11, HMGA2, MMP14, BCL2L11, MYCN, EYA1, CRKL, PSEN1, FANCD2, ZMIZ1, ROR2, MDM2, HAS2, STC1, CHSY1, PRDM1, CARM1, KIF26B, WNT5A, TNC, BMPR2, MST1, SOX4, ACP5, COL2A1, OTOR, SUFU, APLP1, COL9A1, TGM2, ACAN, MLLT3, CSF1R, B4GALT1, ABR, TBX3, TBX5, GM…	642	992	16650	1.88234850768767	0.00189125892850428	4.8538555730282e-05	0.000574788324991804
GOTERM_BP_FAT	GO:0048870~cell motility	89	12.9548762736536	3.27879707498688e-07	AIF1, SLC7A8, GJA1, POSTN, RPS6KB1, APCDD1, GLI3, SHH, TGFB1, NOV, GPX1, NDE1, SLC16A1, PKN3, ROBO1, RRAS, DEPDC1B, MSN, TOP2B, ADAM8, C5AR1, PTPRG, ARHGEF5, MMP14, PALLD, SLIT2, VASH1, RCC2, PSEN1, ALOX15B, CCR2, PRCP, AAMP, MDM2, ROR2, BIN3, HAS2, STC1, VCAN, RNF20, TNFAIP1, LCP1, WNT5A, C3AR1, WNT5B, IFITM1, CD248, BMPR2, MST1, UMOD, ANLN, EPHB3, MDK, ZMYND8, CCL24, CAMK2D, TNN, CNN2, DCX, GPN…	642	1330	16650	1.73547185721313	0.00210735478728441	5.27380688959411e-05	0.000640532934970128
GOTERM_BP_FAT	GO:0051674~localization of cell	89	12.9548762736536	3.27879707498688e-07	AIF1, SLC7A8, GJA1, POSTN, RPS6KB1, APCDD1, GLI3, SHH, TGFB1, NOV, GPX1, NDE1, SLC16A1, PKN3, ROBO1, RRAS, DEPDC1B, MSN, TOP2B, ADAM8, C5AR1, PTPRG, ARHGEF5, MMP14, PALLD, SLIT2, VASH1, RCC2, PSEN1, ALOX15B, CCR2, PRCP, AAMP, MDM2, ROR2, BIN3, HAS2, STC1, VCAN, RNF20, TNFAIP1, LCP1, WNT5A, C3AR1, WNT5B, IFITM1, CD248, BMPR2, MST1, UMOD, ANLN, EPHB3, MDK, ZMYND8, CCL24, CAMK2D, TNN, CNN2, DCX, GPN…	642	1330	16650	1.73547185721313	0.00210735478728441	5.27380688959411e-05	0.000640532934970128
GOTERM_BP_FAT	GO:0061138~morphogenesis of a branching epithelium	24	3.49344978165939	3.29593808939376e-07	WNT5A, B4GALT1, TBX3, TNC, SMAD4, SPI1, HMGA2, MMP14, STK4, GLI3, LGR4, SHH, CITED1, SLIT2, TGFB1, HOXD11, MYCN, SPRY1, EYA1, SFRP2, SALL1, SULF1, TGM2, PTCH1	642	177	16650	3.5165531443054	0.00211836001770693	5.17207823368393e-05	0.000643881526030121
GOTERM_BP_FAT	GO:0060429~epithelium development	75	10.9170305676856	4.23947630543897e-07	TOLLIP, FAM20C, SPI1, GJA1, LUZP1, APCDD1, GLI3, CALB1, LGR4, AQP3, CITED1, SHH, TGFB1, ZNRF3, MTHFD1L, HOXD11, GPX1, CASP3, SPRY1, ROBO1, PAX7, PSMD5, MSN, SOX11, KRT10, HMGA2, PALLD, MMP14, STK4, SLIT2, MYCN, EYA1, PSEN1, KRT17, ALOX15B, KRT14, ROR2, STC1, PRDM1, LCP1, KIF26B, WNT5A, WNT5B, CNN3, TNC, MST1, BMPR2, SOX4, COL2A1, UMOD, TRIM16, SUFU, DMD, TGM2, TGM3, MLLT3, CSF1R, B4GALT1, TBX3, T…	642	1060	16650	1.83499382824899	0.00272396289523302	6.49426443065648e-05	0.000828206723668679
GOTERM_BP_FAT	GO:0000070~mitotic sister chromatid segregation	21	3.05676855895197	5.24476443711642e-07	KIF23, KIF22, KIFC1, BECN1, CHMP6, DLGAP5, NUSAP1, TTK, CDC23, NDC80, AURKB, NCAPD3, CCNB1, CDCA8, MAD2L1, PLK1, BUB1, BUB1B, DSCC1, PINX1, USP44	642	142	16650	3.83539555087535	0.00336879515721267	7.847325392496e-05	0.00102459474020655
GOTERM_BP_FAT	GO:0040011~locomotion	98	14.2649199417758	5.4084383370798e-07	ENAH, AIF1, SLC7A8, POSTN, RPS6KB1, TGFB1, SHH, NOV, SLC16A1, ROBO1, RRAS, DEPDC1B, ADAM8, C5AR1, KIF5B, PTPRG, VASH1, RCC2, ALOX15B, CCR2, PRCP, ROR2, BIN3, HAS2, STC1, KIF26A, RNF20, TNFAIP1, KIF26B, WNT5A, C3AR1, WNT5B, IFITM1, MST1, BMPR2, ANLN, UMOD, EPHB3, MDK, ZMYND8, FN1, CSF1R, B4GALT1, DIXDC1, PTPN6, ABR, SMAD4, ITGA2, CD63, GAS6, LGALS9, EPHA4, LAMA1, EPHA7, SFRP2, LTB4R2, MYLK, GJA1, …	642	1530	16650	1.66116914055342	0.00347374271400869	7.9083012936243e-05	0.00105656921274289
GOTERM_BP_FAT	GO:0000819~sister chromatid segregation	27	3.93013100436681	5.41109843216311e-07	KIF23, KIFC1, KIF22, NUP160, CHMP6, TTK, AURKB, NDE1, CDCA8, BUB1, TOP2B, TOP2A, PINX1, BECN1, DLGAP5, NUSAP1, CDC23, NDC80, NCAPD3, CENPH, CCNB1, MAD2L1, RCC2, PLK1, BUB1B, USP44, DSCC1	642	224	16650	3.12604305740988	0.00347544827357227	7.73637111295411e-05	0.00105708887493394
GOTERM_BP_FAT	GO:0051128~regulation of cellular component organization	135	19.6506550218341	6.03545731039035e-07	SLC44A4, CRABP2, SNIP1, IDE, TTK, AURKA, POSTN, CD53, AURKB, SART3, TGFB1, CITED1, NOV, VPS13C, CDKN2C, ROBO1, KIF5B, PTPRG, SPIRE1, BCL2L11, CD38, UHRF1, MAD2L1, KRT17, MAPK6, RCC2, CAMK1, MAPK8, HAS2, BIN3, STMN1, KIF26A, RNF20, DBN1, WNT5A, DCBLD2, CRTC1, BMPR2, ANLN, ABCA1, RCC1, EPHB3, ZMYND8, SLC11A1, DMD, SCARB2, CSF1R, FN1, SETDB1, CKAP2, DIXDC1, ABR, BECN1, PIF1, SACS, SMAD4, CDC23, ITGA…	642	2323	16650	1.50717530103274	0.0038756844783524	8.441414139293e-05	0.00117906025288717
GOTERM_BP_FAT	GO:0051270~regulation of cellular component movement	61	8.87918486171761	6.06887657403942e-07	AIF1, RPS6KB1, POSTN, TGFB1, SHH, NOV, ROBO1, RRAS, MSN, ADAM8, C5AR1, PTPRG, MMP14, VASH1, SLIT2, RCC2, ALOX15B, CCR2, AAMP, PRCP, ROR2, MDM2, HAS2, STC1, STMN1, RNF20, WNT5A, C3AR1, WNT5B, IFITM1, MST1, BMPR2, ZMYND8, CCL24, CAMK2D, CNN2, THBS1, GPNMB, MYSM1, FN1, CSF1R, B4GALT1, CAPN7, PTPRC, ABR, EPPK1, TBX5, LMNA, ITGA2, SNAI2, FAM60A, GAS6, LGALS9, LAMA1, FBLN1, DSG2, SFRP2, SULF1, DSC2, AR…	642	802	16650	1.97258023166383	0.0038971028800151	8.30756207795824e-05	0.00118558885559006
GOTERM_BP_FAT	GO:0048514~blood vessel morphogenesis	43	6.25909752547307	1.15302686685461e-06	WNT5A, C3AR1, C3, BMPR2, SPI1, PRRX1, GJA1, SOX4, EPHB3, MMP2, CITED1, TGFB1, SHH, NOV, CCL24, GPX1, ROBO1, TGFBI, RRAS, ADAM8, THBS1, THBS2, FN1, B4GALT1, C5AR1, TBX5, ADIPOR2, MMP14, STK4, SLIT2, VASH1, NOTCH3, CYBB, EYA1, SFRP2, ZMIZ1, CCR2, SULF1, AAMP, PRCP, HAS2, PRDM1, MYLK	642	491	16650	2.27125644783676	0.00739112940145159	0.000154541789236684	0.00225249083228851
GOTERM_BP_FAT	GO:0035295~tube development	48	6.98689956331878	1.2495143490192e-06	WNT5A, TNC, MST1, BMPR2, SPI1, GJA1, SOX4, UMOD, LUZP1, EPHB3, CALB1, GLI3, LGR4, MTHFD1L, CITED1, SUFU, SHH, TGFB1, HOXD11, SPRY1, PAX7, TGM2, LOX, CSF1R, B4GALT1, TBX3, TBX5, SOX11, SMAD4, FZD2, HMGA2, MMP14, STK4, BCL2L11, SLIT2, MYCN, CCNB1, EPHA4, EPHA7, EYA1, SALL4, PSEN1, SFRP2, SALL1, TRPS1, PTCH1, PRDM1, KIF26B	642	580	16650	2.14631002255881	0.00800715095184246	0.000164055528033225	0.00244098136821247
GOTERM_BP_FAT	GO:0000280~nuclear division	48	6.98689956331878	1.42022012379217e-06	WNT5A, KIF23, SNX18, KIF22, KIFC1, HAUS6, CHMP6, TTK, AURKA, ANLN, AURKB, RCC1, MYBL2, TGFB1, CDCA8, NDE1, PRMT5, MTBP, BUB1, TOP2B, TOP2A, CCNA2, PINX1, KIF11, ANAPC5, BECN1, DLGAP5, TPX2, CDC23, NUSAP1, NDC80, SPIRE1, HMGA2, CDC25C, REEP4, BCL2L11, CDK2, NCAPD3, CCNB1, CCNB2, MAD2L1, RCC2, FANCD2, PLK1, BUB1B, DSCC1, USP44, PPP5C	642	583	16650	2.13526554559882	0.00909608083239555	0.000182737356805851	0.00277445823592126
GOTERM_BP_FAT	GO:0072089~stem cell proliferation	17	2.4745269286754	1.47219286109868e-06	WNT5A, PTPRC, TBX3, SOX11, MECOM, HMGA2, SART3, SNAI2, GLI3, SHH, ZNRF3, TGFB1, DCT, NDE1, FBLN1, SFRP2, ETV6	642	101	16650	4.36522624225039	0.00942737684623007	0.000185710123160598	0.00287598772350517
GOTERM_BP_FAT	GO:0007088~regulation of mitotic nuclear division	20	2.91120815138282	1.78419539867247e-06	KIF11, BECN1, DLGAP5, NUSAP1, TTK, CDC23, NDC80, AURKA, ANLN, RCC1, CDC25C, TGFB1, CCNB1, MAD2L1, PLK1, PRMT5, MTBP, BUB1, BUB1B, USP44	642	140	16650	3.70493991989319	0.0114138851122397	0.000220735700361741	0.00348548709951935
GOTERM_BP_FAT	GO:0008284~positive regulation of cell proliferation	62	9.02474526928675	1.87143985841806e-06	IL6ST, AIF1, PRRX1, TTK, RPS6KB1, PNP, MMP2, GLI3, TGFB1, SHH, IL11, NCCRP1, PAX7, CCNA2, C5AR1, SOX11, HMGA2, CDK2, MYCN, CD38, EAPP, EYA1, CRKL, KIAA1524, ZMIZ1, CCR2, MDM2, HAS2, CARM1, EIF5A2, WNT5A, CD248, TNC, MST1, BMPR2, SOX4, DCT, CCL24, TGM2, CAMK2D, THBS1, PGGT1B, FN1, CSF1R, TCIRG1, B4GALT1, PTPN6, PTPRC, TBX3, TBX5, SMAD4, ITGA2, LGALS9, GAS6, NOTCH3, CCNB1, CYBA, FBLN1, TFRC, SFRP2,…	642	849	16650	1.89392688484528	0.0119686542954262	0.000227160144583127	0.00365591919742059
GOTERM_BP_FAT	GO:2000145~regulation of cell motility	56	8.15138282387191	1.96593115314732e-06	AIF1, RPS6KB1, POSTN, TGFB1, SHH, NOV, ROBO1, RRAS, MSN, ADAM8, C5AR1, PTPRG, MMP14, VASH1, SLIT2, RCC2, ALOX15B, CCR2, AAMP, PRCP, ROR2, MDM2, HAS2, STC1, RNF20, WNT5A, C3AR1, WNT5B, IFITM1, MST1, BMPR2, ZMYND8, CCL24, CAMK2D, CNN2, THBS1, GPNMB, MYSM1, FN1, CSF1R, CAPN7, PTPRC, ABR, EPPK1, TBX5, LMNA, ITGA2, SNAI2, FAM60A, GAS6, LGALS9, LAMA1, FBLN1, SFRP2, SULF1, MYLK	642	736	16650	1.97328321820398	0.012569153453891	0.000234209855126788	0.00384050768044153
GOTERM_BP_FAT	GO:0035113~embryonic appendage morphogenesis	19	2.76564774381368	1.97672582185138e-06	WNT5A, TBX3, TBX5, CRABP2, SMAD4, PRRX1, GJA1, GLI3, BCL2L11, HOXD10, SHH, MYCN, SALL4, GNAQ, PSEN1, SFRP2, SALL1, ROR2, PTCH1	642	128	16650	3.84966413551402	0.0126377311412573	0.000231214475044483	0.00386159501511996
GOTERM_BP_FAT	GO:0030326~embryonic limb morphogenesis	19	2.76564774381368	1.97672582185138e-06	WNT5A, TBX3, TBX5, CRABP2, SMAD4, PRRX1, GJA1, GLI3, BCL2L11, HOXD10, SHH, MYCN, SALL4, GNAQ, PSEN1, SFRP2, SALL1, ROR2, PTCH1	642	128	16650	3.84966413551402	0.0126377311412573	0.000231214475044483	0.00386159501511996
GOTERM_BP_FAT	GO:0051216~cartilage development	23	3.34788937409025	2.2378054511541e-06	WNT5A, WNT5B, LUM, BMPR2, PRRX1, COL2A1, HMGA2, SNAI2, OTOR, GLI3, TGFB1, MYCN, NOV, SFRP2, TRPS1, PAX7, SULF1, TGFBI, ACAN, ROR2, CHSY1, STC1, CARM1	642	183	16650	3.2595373065727	0.0142949000460662	0.000257075100225657	0.0043716115662118
GOTERM_BP_FAT	GO:0033044~regulation of chromosome organization	30	4.36681222707424	2.3503228683505e-06	SPI1, TTK, AURKB, SART3, TGFB1, PAX7, CAMK2D, BUB1, KDM3A, PINX1, SETDB1, JARID2, BECN1, HIST1H1B, DLGAP5, PIF1, SMAD4, CDC23, NDC80, SNAI2, HMGA1, CCNB1, UHRF1, MAD2L1, PLK1, BUB1B, CAMK1, MAPK8, RNF20, USP44	642	288	16650	2.70151869158878	0.0150082319017315	0.000265262971302693	0.00459141250006567
GOTERM_BP_FAT	GO:0061640~cytoskeleton-dependent cytokinesis	11	1.60116448326055	2.53612252121909e-06	CKAP2, KIF23, SNX18, PLK1, NUSAP1, SPIRE1, BIN3, ANLN, STMN1, AURKB, KIF20A	642	41	16650	6.95805789833599	0.0161850248484983	0.000281295480608734	0.0049543680791575
GOTERM_BP_FAT	GO:2000026~regulation of multicellular organismal development	104	15.1382823871907	3.23422390520227e-06	IL6ST, CRABP2, FAM20C, TLR2, RPS6KB1, PNP, AQP3, CITED1, TGFB1, ZNRF3, SHH, ROBO1, RRAS, ADAM8, C5AR1, PTPRG, STK4, VASH1, MAPK6, KRT17, ALOX15B, CCR2, CAMK1, ROR2, PRDM1, DBN1, WNT5A, C3AR1, CRTC1, MST1, BMPR2, MMD, TIMP2, EPHB3, ZMYND8, DMD, HIST1H4J, TYROBP, FN1, B4GALT1, DIXDC1, PTPN6, SMAD4, GAS6, LGALS9, NOTCH3, EPHA4, LAMA1, EPHA7, SFRP2, TRPS1, PRICKLE2, PRRX1, SPI1, GJA1, GLI3, LGR4, GPX…	642	1721	16650	1.56722618342954	0.0205940163795205	0.00035263323836221	0.00631808277146151
GOTERM_BP_FAT	GO:0040012~regulation of locomotion	57	8.29694323144105	3.31161356567318e-06	AIF1, RPS6KB1, POSTN, TGFB1, SHH, NOV, ROBO1, RRAS, MSN, ADAM8, C5AR1, PTPRG, ARRDC3, MMP14, VASH1, SLIT2, RCC2, ALOX15B, CCR2, AAMP, PRCP, ROR2, MDM2, HAS2, STC1, RNF20, WNT5A, C3AR1, WNT5B, IFITM1, MST1, BMPR2, ZMYND8, CCL24, CAMK2D, CNN2, THBS1, GPNMB, MYSM1, FN1, CSF1R, CAPN7, PTPRC, ABR, EPPK1, TBX5, LMNA, ITGA2, SNAI2, FAM60A, GAS6, LGALS9, LAMA1, FBLN1, SFRP2, SULF1, MYLK	642	768	16650	1.92483206775701	0.0210815673814546	0.000355052903160402	0.00646925946428123
GOTERM_BP_FAT	GO:0048285~organelle fission	49	7.13245997088792	3.71528190840669e-06	KIF23, KIF22, KIFC1, CHMP6, TTK, AURKA, AURKB, TGFB1, CDCA8, NDE1, PRMT5, MTBP, TOP2B, CCNA2, TOP2A, KIF11, ANAPC5, TPX2, NUSAP1, SPIRE1, HMGA2, BCL2L11, NCAPD3, CDK2, MAD2L1, RCC2, FANCD2, BUB1B, PPP5C, DSCC1, WNT5A, SNX18, HAUS6, ANLN, RCC1, MYBL2, BUB1, PINX1, BECN1, DLGAP5, CDC23, NDC80, CDC25C, REEP4, CCNB1, CCNB2, PLK1, DNM2, USP44	642	622	16650	2.04307780148451	0.0236207265463861	0.000391794838257353	0.00725780114565477
GOTERM_BP_FAT	GO:1901990~regulation of mitotic cell cycle phase transition	31	4.51237263464338	4.05503143431136e-06	AIF1, SOX4, TTK, ANLN, AURKA, TGFB1, TFDP2, MTBP, CAMK2D, BUB1, PSMD5, GPNMB, CCNA2, CUL1, PTPN6, ANAPC5, DLGAP5, CDC23, NDC80, HMGA2, CDC25C, CDK2, CCNB1, CCNB3, MAD2L1, RCC2, PLK1, MDM2, BUB1B, CARM1, USP44	642	312	16650	2.57683321351546	0.0257527185269987	0.00042071994263837	0.00792147671329069
GOTERM_BP_FAT	GO:0051783~regulation of nuclear division	21	3.05676855895197	5.15773730741805e-06	WNT5A, KIF11, BECN1, DLGAP5, NUSAP1, TTK, CDC23, NDC80, AURKA, ANLN, RCC1, CDC25C, TGFB1, CCNB1, MAD2L1, PLK1, PRMT5, MTBP, BUB1, BUB1B, USP44	642	164	16650	3.32089126966036	0.0326403869680761	0.000526606808476715	0.0100755022736987
GOTERM_BP_FAT	GO:0009611~response to wounding	50	7.27802037845706	5.42664459072469e-06	AIF1, F13A1, GJA1, AURKA, RPS6KB1, POSTN, GLI3, TGFB1, SHH, NOV, GPX1, CASP3, PAX7, LOX, RCOR1, STXBP1, ADIPOR2, VASH1, CLEC4M, GNAQ, CCR2, TFPI, PRCP, BIN3, LCP1, DCBLD2, WNT5A, WNT5B, TNC, MDK, SLC11A1, TFF2, TFF3, CNN2, THBS1, ENTPD1, FN1, HBD, B4GALT1, PTPN6, EPPK1, ITGA2, ITPR3, GAS6, HIST2H3C, CCNB1, EPHA4, FBLN1, HBE1, MYLK	642	649	16650	1.99804155926443	0.0343126255017724	0.000545400059545842	0.0106007790608986
GOTERM_BP_FAT	GO:0007059~chromosome segregation	32	4.65793304221252	5.81199938195725e-06	KIF23, KIFC1, KIF22, NUP160, CHMP6, TTK, AURKB, RCC1, CDCA8, NDE1, BUB1, TOP2B, TOP2A, PINX1, KIF11, BECN1, DLGAP5, NUSAP1, CDC23, NDC80, ECT2, NCAPD3, CENPH, CCNB1, MAD2L1, RCC2, PLK1, FANCD2, BUB1B, ARL8B, USP44, DSCC1	642	334	16650	2.48475012591639	0.0367039721340268	0.000575134741838235	0.0113535169447565
GOTERM_BP_FAT	GO:0010557~positive regulation of macromolecule biosynthetic process	97	14.1193595342067	6.34809228371923e-06	LMO1, ELF4, PRRX1, TLR2, SPI1, MED24, RPS6KB1, AURKB, GLI3, LGR4, HOXD10, TLR8, CITED1, SHH, CBFB, TGFB1, IL11, ZIC2, ZNF148, MDFIC, PAX7, GTF2A2, PSIP1, MKL2, TOP2A, CCNA2, SOX11, RBL1, CDK8, NCOA7, HLTF, MECOM, HMGA2, LPIN2, TRERF1, HMGA1, AHR, CDK2, MYCN, CD38, EAPP, EYA1, UHRF1, PSEN1, KRT17, ZMIZ1, CCR2, CAMK1, ROR2, HAS2, TFAP2C, EIF5A2, RNF20, TNFAIP1, FHOD1, DSCC1, WNT5A, CKS1B, GPBP1L1, …	642	1597	16650	1.57523744872102	0.0400208902111077	0.000618653333754327	0.0124006921697006
GOTERM_BP_FAT	GO:1901987~regulation of cell cycle phase transition	32	4.65793304221252	6.52262953959421e-06	AIF1, SOX4, TTK, ANLN, AURKA, TGFB1, TFDP2, MTBP, CAMK2D, BUB1, PSMD5, GPNMB, CCNA2, CUL1, PTPN6, ANAPC5, SOX11, DLGAP5, CDC23, NDC80, HMGA2, CDC25C, CDK2, CCNB1, CCNB3, MAD2L1, RCC2, PLK1, MDM2, BUB1B, CARM1, USP44	642	336	16650	2.46995994659546	0.0410983224050357	0.000626173055724322	0.0127416216725074
GOTERM_BP_FAT	GO:0007507~heart development	42	6.11353711790393	7.48144281375283e-06	WNT5A, BMPR2, GJA1, SOX4, LUZP1, CAD, COL2A1, GLI3, SUFU, SHH, TGFB1, ROBO1, ACAN, TFDP2, CAMK2D, LOX, TBX3, TBX5, SOX11, ADIPOR2, LMNA, SMAD4, FZD2, SNAI2, STK4, CCNB1, EYA1, CRKL, SALL4, GNAQ, PSEN1, DSG2, SFRP2, FREM2, SALL1, TRPS1, ZMIZ1, MDM2, HAS2, PTCH1, PRDM1, DNM2	642	511	16650	2.13160926897964	0.046995623621663	0.000707628676273275	0.0146144842751328
GOTERM_BP_FAT	GO:0060840~artery development	14	2.03784570596798	7.95604678781226e-06	BMPR2, PRRX1, SOX4, LUZP1, GLI3, SHH, SUFU, NOTCH3, EYA1, ZMIZ1, LOX, PRDM1, MYLK, DNM2	642	78	16650	4.6549245147376	0.0499013034378575	0.000741600366330086	0.0155415221560817
GOTERM_BP_FAT	GO:0051094~positive regulation of developmental process	72	10.4803493449782	8.32376191065567e-06	IL6ST, RBM4, CRABP2, FAM20C, TLR2, GJA1, AURKA, RPS6KB1, CD53, PNP, GLI3, LGR4, SHH, TGFB1, SPRY1, ROBO1, PRMT5, IL4R, RRAS, MKL2, ADAM8, C5AR1, SOX11, HMGA2, MMP14, ECT2, HMGA1, SLIT2, CRKL, MAPK6, KRT17, PSEN1, ALOX15B, CCR2, CAMK1, HAS2, PRDM1, WNT5A, C3AR1, PHLDB1, C3, CRTC1, MMD, MST1, BMPR2, TRIM16, EPHB3, TIMP2, TCF7L2, ZMYND8, CCL24, DCT, DMD, THBS1, THBS2, FN1, B4GALT1, TBX5, MAP1B, SMAD…	642	1089	16650	1.71468293813239	0.0521464834031563	0.000764783218752507	0.016259769801874
GOTERM_BP_FAT	GO:0009891~positive regulation of biosynthetic process	104	15.1382823871907	8.83732101665282e-06	ADCY4, LMO1, ADCY7, AIF1, TLR2, MED24, RPS6KB1, AURKB, SHH, CITED1, CBFB, TGFB1, TLR8, HOXD10, IL11, ZIC2, MDFIC, PSIP1, CCNA2, RBL1, MECOM, TRERF1, AHR, CD38, UHRF1, KRT17, CCR2, CAMK1, ROR2, HAS2, TFAP2C, RNF20, TNFAIP1, DSCC1, WNT5A, GPBP1L1, CRTC1, BMPR2, SOX4, ABCA1, TIMP2, MYBL2, MDK, SLC11A1, TFDP2, CKAP2, SMAD4, ITGA2, NOTCH3, SALL4, SFRP2, SMARCC1, SALL1, TRPS1, PPRC1, ELF4, PRRX1, SPI1,…	642	1760	16650	1.53249787595582	0.0552732763806765	0.000800518493752178	0.0172628822204701
GOTERM_BP_FAT	GO:0030155~regulation of cell adhesion	49	7.13245997088792	9.11711436852425e-06	WNT5A, TNFRSF21, LMO1, IL6ST, AIF1, NUAK1, LRRC32, TNC, POSTN, EDIL3, EPHB3, PNP, GLI3, SHH, TGFB1, PAK2, DMD, IL4R, TGFBI, TGM2, ADAM8, THBS1, GPNMB, FN1, PTPN6, PTPRC, EGFL6, PTPRG, ITGA2, MMP14, SNAI2, LGALS9, EMILIN1, CLPTM1, LAMA1, MYO10, EPHA7, FBLN1, CRKL, TFRC, RCC2, SFRP2, FANCD2, CCR2, HAS2, PRDM1, VSIG4, KIF26B, DNM2	642	643	16650	1.9763520879057	0.0569724497611775	0.000814387390490334	0.0178093862528761
GOTERM_BP_FAT	GO:0051246~regulation of protein metabolic process	138	20.0873362445415	9.1428284624205e-06	ADCY4, ADCY7, AIF1, LMO3, IL6ST, RBM4, SNIP1, IDE, TTK, AURKA, RPS6KB1, SART3, SHH, TGFB1, TLR8, IL11, CDKN2C, ROBO1, MDFIC, RRAS, ADAM8, CCNA2, CUL1, C5AR1, ANAPC5, CHAC1, PRKAB1, UBE2J1, MECOM, STK4, TANK, BCL2L11, PARP16, WFDC8, UHRF1, MAD2L1, KRT17, CCR2, TFPI, CAMK1, MAPK8, WFDC5, RNF20, PPP5C, WFDC3, WNT5A, TNFRSF6B, C3AR1, ITLN1, MMD, BMPR2, MST1, SOX4, TIMP2, TIPRL, SLC11A1, MOV10, DMD, C…	642	2512	16650	1.42474998511816	0.0571284569824374	0.00080550044091765	0.017859611950144
GOTERM_BP_FAT	GO:0051173~positive regulation of nitrogen compound metabolic process	104	15.1382823871907	1.038356240313e-05	ADCY4, LMO1, ADCY7, AIF1, TLR2, MED24, RPS6KB1, AURKB, CITED1, CBFB, TGFB1, HOXD10, SHH, IL11, ZIC2, MDFIC, PSIP1, H2AFX, CCNA2, RBL1, MECOM, TRERF1, AHR, PARP16, CD38, UHRF1, KRT17, CAMK1, ROR2, HAS2, TFAP2C, RNF20, TNFAIP1, DSCC1, WNT5A, GPBP1L1, CRTC1, BMPR2, SOX4, ABCA1, TIMP2, MYBL2, MDK, SLC11A1, TFDP2, CKAP2, SETDB1, SMAD4, ITGA2, NOTCH3, SALL4, SFRP2, SALL1, SMARCC1, TRPS1, PPRC1, PARP3, …	642	1767	16650	1.52642686003523	0.0646253991938271	0.00090240592929558	0.0202830298711487
GOTERM_BP_FAT	GO:0031328~positive regulation of cellular biosynthetic process	102	14.8471615720524	1.15747655604558e-05	ADCY4, LMO1, ADCY7, AIF1, TLR2, MED24, RPS6KB1, AURKB, CITED1, CBFB, TGFB1, TLR8, HOXD10, SHH, IL11, ZIC2, MDFIC, PSIP1, CCNA2, RBL1, MECOM, TRERF1, AHR, CD38, UHRF1, KRT17, CCR2, CAMK1, ROR2, TFAP2C, RNF20, TNFAIP1, DSCC1, WNT5A, GPBP1L1, CRTC1, BMPR2, SOX4, ABCA1, TIMP2, MYBL2, MDK, SLC11A1, TFDP2, CKAP2, SMAD4, ITGA2, NOTCH3, SALL4, SFRP2, SMARCC1, SALL1, TRPS1, PPRC1, ELF4, PRRX1, SPI1, GLI3,…	642	1729	16650	1.52997518959152	0.0717669744672073	0.00099247347366338	0.0226096511715124
GOTERM_BP_FAT	GO:0003231~cardiac ventricle development	17	2.4745269286754	1.16901159304042e-05	WNT5A, TBX3, SOX11, TBX5, BMPR2, SMAD4, SOX4, LUZP1, FZD2, SUFU, TGFB1, SALL4, SFRP2, SALL1, MDM2, PRDM1, DNM2	642	118	16650	3.73633771582449	0.0724556282943284	0.000989176830297422	0.0228349472314093
GOTERM_BP_FAT	GO:0007093~mitotic cell cycle checkpoint	20	2.91120815138282	1.1874341503377e-05	TTK, SOX4, NDC80, AURKA, HMGA2, CDC25C, CDK2, TGFB1, CCNB1, MAD2L1, PLK1, BUB1, TFDP2, MDM2, BUB1B, TOP2B, CARM1, TOP2A, CCNA2, USP44	642	159	16650	3.26221125022042	0.0735544150608242	0.000991715286509542	0.023194765587653
GOTERM_BP_FAT	GO:0032268~regulation of cellular protein metabolic process	130	18.9228529839884	1.21220445074878e-05	ADCY4, ADCY7, AIF1, LMO3, IL6ST, RBM4, SNIP1, IDE, TTK, AURKA, RPS6KB1, SART3, SHH, TGFB1, TLR8, IL11, CDKN2C, ROBO1, MDFIC, RRAS, ADAM8, CCNA2, CUL1, C5AR1, ANAPC5, CHAC1, PRKAB1, MECOM, STK4, BCL2L11, TANK, PARP16, WFDC8, UHRF1, MAD2L1, KRT17, TFPI, CAMK1, MAPK8, WFDC5, RNF20, PPP5C, WFDC3, WNT5A, TNFRSF6B, ITLN1, MMD, MST1, BMPR2, SOX4, TIMP2, TIPRL, SLC11A1, MOV10, DMD, CSF1R, FN1, PTPN6, CAR…	642	2346	16650	1.43712503286565	0.0750297527145978	0.000999419568848081	0.0236785623240476
GOTERM_BP_FAT	GO:0015682~ferric iron transport	10	1.45560407569141	1.3201619625451e-05	TCIRG1, TF, ATP6V1C2, STEAP4, TFRC, ATP6V0A1, ATP6V1B2, STEAP1, ATP6V0B, DNM2	642	39	16650	6.64989216391086	0.0814324023568329	0.00107460929905245	0.0257870894122436
GOTERM_BP_FAT	GO:0072512~trivalent inorganic cation transport	10	1.45560407569141	1.3201619625451e-05	TCIRG1, TF, ATP6V1C2, STEAP4, TFRC, ATP6V0A1, ATP6V1B2, STEAP1, ATP6V0B, DNM2	642	39	16650	6.64989216391086	0.0814324023568329	0.00107460929905245	0.0257870894122436
GOTERM_BP_FAT	GO:0042060~wound healing	43	6.25909752547307	1.35961408660243e-05	DCBLD2, WNT5A, WNT5B, F13A1, TNC, GJA1, POSTN, GLI3, SHH, TGFB1, NOV, SLC11A1, GPX1, CASP3, PAX7, TFF2, TFF3, CNN2, LOX, THBS1, ENTPD1, FN1, HBD, B4GALT1, PTPN6, EPPK1, RCOR1, ADIPOR2, STXBP1, ITGA2, ITPR3, GAS6, HIST2H3C, CLEC4M, CCNB1, FBLN1, GNAQ, TFPI, PRCP, BIN3, HBE1, LCP1, MYLK	642	542	16650	2.05754043521744	0.0837611225065013	0.00109287943451009	0.0265576215818797
GOTERM_BP_FAT	GO:0061448~connective tissue development	25	3.63901018922853	1.46465156723438e-05	WNT5A, WNT5B, LUM, BMPR2, PRRX1, COL2A1, OTOR, GLI3, TGFB1, NOV, PAX7, TGFBI, ACAN, SNAI2, ARRDC3, HMGA2, MYCN, UMODL1, SFRP2, TRPS1, SULF1, ROR2, CHSY1, STC1, CARM1	642	236	16650	2.74730714398859	0.0899323776473228	0.00116273549807278	0.0286090618012658
GOTERM_BP_FAT	GO:0048646~anatomical structure formation involved in morphogenesis	74	10.7714701601164	1.55982754569801e-05	FAM20C, TLR2, SPI1, LUZP1, CD53, MEGF11, MMP2, GLI3, CALB1, SHH, TGFB1, MTHFD1L, NOV, GPX1, CASP3, SPRY1, ROBO1, IL4R, TGFBI, RRAS, ADAM8, C5AR1, RPGR, SOX11, ADIPOR2, SPAG1, HMGA2, MMP14, STK4, BCL2L11, VASH1, SLIT2, EYA1, PSEN1, TMEM138, CCR2, PRCP, AAMP, CAMK1, ROR2, KIF26B, WNT5A, IQCB1, C3AR1, PHLDB1, C3, BMPR2, SOX4, COL2A1, EPHB3, SUFU, CCL24, DMD, TGM2, DCX, THBS1, THBS2, FN1, B4GALT1, PT…	642	1151	16650	1.66738390834463	0.0954883435134039	0.00122315483574564	0.0304678669254099
GOTERM_BP_FAT	GO:0007052~mitotic spindle organization	10	1.45560407569141	1.64579257385574e-05	KIF23, CCNB1, KIF11, TTK, NDC80, AURKA, STMN1, AURKB, RCC1, DYNC1H1	642	40	16650	6.48364485981308	0.100477458236083	0.00127498369241474	0.0321467522369612
GOTERM_BP_FAT	GO:0003279~cardiac septum development	15	2.18340611353712	1.76536664986244e-05	WNT5A, TBX3, SOX11, TBX5, BMPR2, SMAD4, SOX4, LUZP1, FZD2, SUFU, SALL4, SALL1, MDM2, PRDM1, DNM2	642	96	16650	4.05227803738318	0.1073714060484	0.00135128491562009	0.0344819731983859
GOTERM_BP_FAT	GO:0006268~DNA unwinding involved in DNA replication	6	0.873362445414847	1.78628007676648e-05	MCM7, TOP2B, HMGA1, MCM4, TOP2A, MCM6	642	10	16650	15.5607476635514	0.108571713789812	0.00135120731541671	0.0348903964839886
GOTERM_BP_FAT	GO:0022008~neurogenesis	88	12.8093158660844	1.79129436611365e-05	ENAH, IL6ST, UCHL1, CRABP2, PRRX1, TLR2, GJA1, POSTN, AURKA, APCDD1, GLI3, HOXD10, SHH, TGFB1, EFHD1, CASP3, NDE1, PAK2, CDKN2C, ROBO1, PRMT5, PAX7, TOP2B, KIF5B, PTPRG, CHAC1, SOX11, STXBP1, HMGA2, MMP14, ECT2, FARP1, SLIT2, MYCN, EYA1, GNAQ, PSEN1, MAPK6, CCR2, MDM2, CAMK1, VCAN, PRDM1, STMN1, CARM1, KIF26A, DBN1, KIF26B, WNT5A, TNFRSF21, WNT5B, ZC4H2, TNC, CRTC1, LUM, MMD, BMPR2, SOX4, EPHB3, …	642	1447	16650	1.57722390508238	0.108859264584424	0.00133925253678147	0.03498832149742
GOTERM_BP_FAT	GO:0098813~nuclear chromosome segregation	28	4.07569141193595	1.81026972076075e-05	KIF23, KIF22, KIFC1, NUP160, BECN1, DLGAP5, CHMP6, CDC23, NUSAP1, TTK, NDC80, AURKB, NCAPD3, CENPH, CCNB1, CDCA8, NDE1, MAD2L1, RCC2, FANCD2, PLK1, BUB1, BUB1B, TOP2B, TOP2A, DSCC1, PINX1, USP44	642	287	16650	2.53020287212218	0.109946591122581	0.00133788363788301	0.0353588939947636
GOTERM_BP_FAT	GO:0051983~regulation of chromosome segregation	14	2.03784570596798	1.82724506736603e-05	CCNB1, MAD2L1, RCC2, BECN1, PLK1, DLGAP5, BUB1, TTK, BUB1B, CDC23, NDC80, AURKB, ECT2, USP44	642	84	16650	4.32242990654206	0.110918188925869	0.00133508549917194	0.0356904069358288
GOTERM_BP_FAT	GO:0051304~chromosome separation	13	1.89228529839884	2.04522170254486e-05	CCNB1, MAD2L1, PLK1, DLGAP5, BUB1, TTK, BUB1B, CDC23, NDC80, TOP2B, TOP2A, NCAPD3, USP44	642	73	16650	4.6184867494559	0.123300429250932	0.00147745703478808	0.039947197891288
GOTERM_BP_FAT	GO:0042733~embryonic digit morphogenesis	12	1.74672489082969	2.14726218257318e-05	WNT5A, TBX3, GNAQ, SFRP2, SALL1, SMAD4, ROR2, GJA1, GLI3, BCL2L11, SHH, MYCN	642	62	16650	5.01959602050045	0.129037478316438	0.00153389273905613	0.0419398523304748
GOTERM_BP_FAT	GO:0006968~cellular defense response	12	1.74672489082969	2.14726218257318e-05	TCIRG1, LSP1, LGALS3BP, C5AR1, NCF2, BECN1, ZNF148, NCF1, CCR2, UMOD, CD5L, TYROBP	642	62	16650	5.01959602050045	0.129037478316438	0.00153389273905613	0.0419398523304748
GOTERM_BP_FAT	GO:0045893~positive regulation of transcription, DNA-templated	83	12.0815138282387	2.15522458312056e-05	LMO1, ELF4, PRRX1, TLR2, SPI1, MED24, GLI3, LGR4, HOXD10, CITED1, SHH, CBFB, TGFB1, IL11, ZIC2, MDFIC, ZNF148, PAX7, GTF2A2, PSIP1, MKL2, TOP2A, CCNA2, SOX11, RBL1, CDK8, NCOA7, HLTF, MECOM, HMGA2, LPIN2, TRERF1, HMGA1, AHR, CDK2, MYCN, CD38, EAPP, EYA1, UHRF1, PSEN1, ZMIZ1, CAMK1, ROR2, TFAP2C, RNF20, FHOD1, WNT5A, CKS1B, GPBP1L1, CRTC1, LUM, BMPR2, SOX4, TRIM16, MYBL2, TCF7L2, MDK, SLC11A1, TFD…	642	1349	16650	1.59567834948699	0.129483568478366	0.00152267081134971	0.0420953411231606
GOTERM_BP_FAT	GO:1903508~positive regulation of nucleic acid-templated transcription	83	12.0815138282387	2.15522458312056e-05	LMO1, ELF4, PRRX1, TLR2, SPI1, MED24, GLI3, LGR4, HOXD10, CITED1, SHH, CBFB, TGFB1, IL11, ZIC2, MDFIC, ZNF148, PAX7, GTF2A2, PSIP1, MKL2, TOP2A, CCNA2, SOX11, RBL1, CDK8, NCOA7, HLTF, MECOM, HMGA2, LPIN2, TRERF1, HMGA1, AHR, CDK2, MYCN, CD38, EAPP, EYA1, UHRF1, PSEN1, ZMIZ1, CAMK1, ROR2, TFAP2C, RNF20, FHOD1, WNT5A, CKS1B, GPBP1L1, CRTC1, LUM, BMPR2, SOX4, TRIM16, MYBL2, TCF7L2, MDK, SLC11A1, TFD…	642	1349	16650	1.59567834948699	0.129483568478366	0.00152267081134971	0.0420953411231606
KEGG_PATHWAY	hsa04914:Progesterone-mediated oocyte maturation	15	2.18340611353712	2.22982262078262e-05	ADCY4, ANAPC5, ADCY7, CDC23, CDC25C, CDK2, CCNB1, CCNB3, CCNB2, MAD2L1, PLK1, BUB1, MAPK8, PIK3R3, CCNA2	305	87	6910	3.90616167326173	0.00529297956432229	0.00265000103490365	0.0287394510022798
GOTERM_BP_FAT	GO:0008219~cell death	111	16.1572052401747	2.49768939803723e-05	IL6ST, AIF1, LGMN, TLR2, AURKA, RPS6KB1, AURKB, SHH, CITED1, TGFB1, IL11, NOV, CLPTM1L, CDCA7, ROBO1, DNAJC5, ADAM8, RBM10, CUL1, C5AR1, CHAC1, NCF1, MECOM, STK4, BCL2L11, AHR, PARP16, CD38, MAD2L1, ALOX15B, MAPK8, TNFAIP1, PPP5C, WNT5A, TNFRSF6B, MST1, BMPR2, SOX4, MDK, CSE1L, CSF1R, CKAP2, B4GALT1, PTPN6, CARD9, ABR, BECN1, SMAD4, CD5L, CARD6, HS1BP3, GAS6, LGALS9, TRAF3IP2, EPHA7, PLK1, SFRP2,…	642	1958	16650	1.47024428894638	0.148455349519188	0.00174525074101306	0.0487827353187864
GOTERM_BP_FAT	GO:0007091~metaphase/anaphase transition of mitotic cell cycle	10	1.45560407569141	2.50530431996377e-05	CCNB1, MAD2L1, PLK1, DLGAP5, BUB1, TTK, CDC23, BUB1B, NDC80, USP44	642	42	16650	6.17489986648865	0.148872467020485	0.00173176005127629	0.0489314289370268
GOTERM_BP_FAT	GO:0007417~central nervous system development	61	8.87918486171761	2.59836932054879e-05	IL6ST, DUOX2, UCHL1, TLR2, BCAN, GLI3, HOXD10, TGFB1, SHH, CITED1, ZIC2, CASP3, NDE1, ROBO1, ZNF148, CDKN2C, PRMT5, PAX7, H2AFX, SRD5A2, TOP2B, C5AR1, PTPRG, SOX11, HMGA2, STK4, BCL2L11, SLIT2, MYCN, PSEN1, GNAQ, FANCD2, VCAN, STMN1, SH3GL1, WNT5A, ZC4H2, BMPR2, SOX4, COL2A1, EPHB3, TIMP2, MDK, SUFU, DCT, ACAN, DCX, DCLK1, CSF1R, DIXDC1, ABR, TBX3, JARID2, PCDH18, GART, NOTCH3, SALL3, EPHA4, EPHA…	642	904	16650	1.75001033826813	0.153953751901341	0.00177694334307932	0.0507486560442638
GOTERM_BP_FAT	GO:0000075~cell cycle checkpoint	24	3.49344978165939	2.67997217468552e-05	SOX11, TTK, SOX4, NDC80, AURKA, AURKB, HMGA2, CDC25C, TIPRL, CDK2, TGFB1, CCNB1, MAD2L1, PLK1, BUB1, TFDP2, MDM2, BUB1B, H2AFX, TOP2B, CARM1, TOP2A, CCNA2, USP44	642	229	16650	2.71803452638452	0.158384247871374	0.00181342449517707	0.05234204257063
GOTERM_BP_FAT	GO:0000281~mitotic cytokinesis	9	1.31004366812227	2.72997660681401e-05	CKAP2, KIF23, SNX18, PLK1, NUSAP1, BIN3, ANLN, STMN1, KIF20A	642	33	16650	7.07306711979609	0.161087687670748	0.0018280052062315	0.0533184228382777
GOTERM_BP_FAT	GO:0006325~chromatin organization	54	7.86026200873363	2.83696323084617e-05	SPI1, MED24, AURKA, DEK, AURKB, SART3, TGFB1, HIST1H2BN, PAX7, PRMT5, H2AFX, HIST3H2BB, HIST1H1B, RCOR1, RBL1, H2AFJ, HMGA2, MECOM, HLTF, HMGA1, CDK2, UHRF1, EYA1, CAMK1, MAPK8, CARM1, RNF20, PPP5C, TRIM16, TSPYL4, ZMYND8, CAMK2D, KDM3A, ASF1B, HIST1H4J, MYSM1, SETDB1, HIST1H2BA, JARID2, NUCKS1, L3MBTL3, NASP, SUV39H1, SMAD4, SNAI2, HIST2H3C, CENPH, CCNB1, SALL1, SMARCC1, HIST1H2AI, TDG, USP49, R…	642	768	16650	1.82352511682243	0.166842686978452	0.00188001203847266	0.0554073998403903
GOTERM_BP_FAT	GO:0051169~nuclear transport	38	5.53129548762737	3.63537494455939e-05	NUP160, XPO4, TLR2, SOX4, MXI1, GLI3, TCF7L2, CITED1, SUFU, SHH, TGFB1, NOV, SLC11A1, CSE1L, DHX38, MDFIC, NUP210, DDX19B, PSIP1, GEMIN6, HSPA9, TNPO3, LMNA, SMAD4, SNAI2, HMGA1, ECT2, GAS6, LGALS9, GNAQ, HEATR3, SFRP2, TRPS1, CAMK1, MDM2, ZC3H11A, BAMBI, SNRPF	642	473	16650	2.08353915156784	0.208562427849258	0.0023839322319209	0.0709955518604088
GOTERM_BP_FAT	GO:1902680~positive regulation of RNA biosynthetic process	83	12.0815138282387	3.64614524634171e-05	LMO1, ELF4, PRRX1, TLR2, SPI1, MED24, GLI3, LGR4, HOXD10, CITED1, SHH, CBFB, TGFB1, IL11, ZIC2, MDFIC, ZNF148, PAX7, GTF2A2, PSIP1, MKL2, TOP2A, CCNA2, SOX11, RBL1, CDK8, NCOA7, HLTF, MECOM, HMGA2, LPIN2, TRERF1, HMGA1, AHR, CDK2, MYCN, CD38, EAPP, EYA1, UHRF1, PSEN1, ZMIZ1, CAMK1, ROR2, TFAP2C, RNF20, FHOD1, WNT5A, CKS1B, GPBP1L1, CRTC1, LUM, BMPR2, SOX4, TRIM16, MYBL2, TCF7L2, MDK, SLC11A1, TFD…	642	1369	16650	1.57236675928265	0.209110693367972	0.00236686386378127	0.0712058149463624
KEGG_PATHWAY	hsa04145:Phagosome	20	2.91120815138282	3.70572626440632e-05	TCIRG1, MRC1, NOX3, NCF2, NCF1, C3, TLR2, ITGA2, ATP6V1B2, ATP6V0B, CLEC4M, MARCO, ATP6V1C2, CYBA, CYBB, TFRC, ATP6V0A1, THBS1, DYNC1H1, THBS2	305	153	6910	2.96153434051216	0.00878101165917566	0.00293561327884728	0.0477576975256633
GOTERM_BP_FAT	GO:0021953~central nervous system neuron differentiation	20	2.91120815138282	3.92613223239527e-05	WNT5A, ZC4H2, SOX4, EPHB3, GLI3, HOXD10, SHH, SUFU, SLIT2, SALL3, EPHA4, PSEN1, GNAQ, ROBO1, PAX7, SALL1, PTCH1, DCX, DCLK1, CSF1R	642	173	16650	2.99821727621414	0.223231028505596	0.00252293510419421	0.0766717101901015
GOTERM_BP_FAT	GO:0045930~negative regulation of mitotic cell cycle	23	3.34788937409025	3.97563186501645e-05	TTK, SOX4, NDC80, AURKA, HMGA2, CDC25C, TIMP2, CDK2, TGFB1, CCNB1, MAD2L1, PLK1, BUB1, TFDP2, MTBP, MDM2, BUB1B, TOP2B, CARM1, GPNMB, TOP2A, CCNA2, USP44	642	219	16650	2.72372295480732	0.225701049499182	0.00252944148886802	0.0776380106180086
GOTERM_BP_FAT	GO:0098602~single organism cell adhesion	54	7.86026200873363	4.14798318205178e-05	LMO1, ELF4, IL6ST, AIF1, POSTN, MEGF11, PNP, GLI3, TGFB1, SHH, NOV, CLEC4E, PAK2, IL4R, CEACAM5, MSN, ADAM8, C10ORF54, STXBP1, CLEC4M, CRKL, PSEN1, RCC2, FANCD2, CCR2, HAS2, PRDM1, VSIG4, LCP1, KIF26B, WNT5A, TNFRSF21, LRRC32, SOX4, UMOD, EPHB3, SLC11A1, GPNMB, FN1, PTPN6, PTPRC, GAS6, LGALS9, CLPTM1, MYO10, FBLN1, TFRC, PKP1, DSG2, DSG1, DSC2, ITGAD, ANTXR1, DNM2	642	779	16650	1.79777572492892	0.234240228900107	0.00261311684268839	0.081002474518399
GOTERM_BP_FAT	GO:0032880~regulation of protein localization	63	9.1703056768559	4.61715367719983e-05	RAB9A, XPO4, SNIP1, TLR2, GJA1, POSTN, MXI1, GLI3, LGR4, TLR8, SHH, TGFB1, NOV, SLC16A1, CLEC4E, MDFIC, IL4R, MSN, ADAM8, KIF5B, PFKL, ARHGEF5, UBE2J1, ECT2, BCL2L11, STOM, CD38, CTSK, GNAQ, ALOX15B, CAMK1, MDM2, MAPK8, LCP1, WNT5A, TNFRSF21, LRRC32, MMD, SOX4, TRIM16, TCF7L2, ZMYND8, SUFU, DCLK1, CSF1R, PINX1, FN1, SMAD4, LMNA, TAX1BP3, PCK2, SNAI2, ITPR3, LGALS9, CPT1A, GAS6, FBLN1, PLK1, SFRP2…	642	962	16650	1.69841840402588	0.257011361551975	0.00288006333465596	0.0901605904525371
GOTERM_BP_FAT	GO:0045935~positive regulation of nucleobase-containing compound metabolic process	96	13.9737991266376	4.62249996143964e-05	ADCY4, LMO1, ADCY7, ELF4, PRRX1, TLR2, SPI1, MED24, AURKB, GLI3, LGR4, HOXD10, CITED1, SHH, CBFB, TGFB1, IL11, ZIC2, ZNF148, MDFIC, PAX7, GTF2A2, PSIP1, H2AFX, MKL2, TOP2A, CCNA2, SOX11, RBL1, CDK8, NCOA7, HLTF, MECOM, HMGA2, LPIN2, TRERF1, HMGA1, AHR, CDK2, MYCN, PARP16, CD38, EAPP, EYA1, UHRF1, PSEN1, ZMIZ1, CAMK1, ROR2, TFAP2C, RNF20, TNFAIP1, FHOD1, DSCC1, WNT5A, CKS1B, GPBP1L1, CRTC1, LUM, B…	642	1658	16650	1.50164030528843	0.257266902582757	0.00285570816342062	0.0902649442814485
GOTERM_BP_FAT	GO:0001655~urogenital system development	29	4.22125181950509	4.75427431752235e-05	WNT5A, TNC, SOX4, UMOD, EPHB3, GLI3, CALB1, LGR4, TGFB1, SHH, CITED1, HOXD11, SPRY1, SOX11, SMAD4, BCL2L11, SLIT2, NOTCH3, EPHA4, EYA1, EPHA7, ALOX15B, SALL1, SMARCC1, SULF1, PTCH1, HAS2, TBX18, KIF26B	642	320	16650	2.35032126168224	0.263537735942006	0.00290906787835399	0.0928370080253704
GOTERM_BP_FAT	GO:0033047~regulation of mitotic sister chromatid segregation	11	1.60116448326055	4.78572538130145e-05	CCNB1, MAD2L1, BECN1, PLK1, DLGAP5, BUB1, TTK, CDC23, BUB1B, NDC80, USP44	642	56	16650	5.09429238985314	0.265026576713784	0.00290069933929971	0.0934508825264802
GOTERM_BP_FAT	GO:0048468~cell development	110	16.0116448326055	4.97442848897222e-05	ENAH, IL6ST, FAM20C, CRABP2, TLR2, POSTN, AURKA, RPS6KB1, SHH, CITED1, CBFB, TGFB1, HOXD10, ROBO1, KIF5B, PTPRG, UBE2J1, FARP1, RCC2, MAPK6, CCR2, CAMK1, STC1, HAS2, BIN3, PRDM1, STMN1, KIF26A, DBN1, KIF26B, WNT5A, WNT5B, CRTC1, MMD, BMPR2, SOX4, TIMP2, EPHB3, ZMYND8, MANF, DMD, TYROBP, FN1, CSF1R, B4GALT1, PTPN6, DIXDC1, BECN1, SMAD4, NOTCH3, SALL3, EPHA4, EPHA7, SFRP2, SALL1, TRPS1, ANTXR1, UCH…	642	1968	16650	1.44959539548667	0.273896483558246	0.00298677078929244	0.097133990456677
GOTERM_BP_FAT	GO:0030162~regulation of proteolysis	50	7.27802037845706	5.25228726440531e-05	C3AR1, C9, C3, IDE, AURKA, TIMP2, SART3, SUFU, SHH, APLP2, RNF125, GPX1, CASP3, PAK2, ROBO1, SERPINB10, PSMD5, ADAM8, THBS1, CUL1, FN1, C5AR1, ANAPC5, CFB, CHAC1, CDC23, MMP14, LGALS9, GAS6, BCL2L11, TANK, A2ML1, CCNB1, WFDC8, EPHA7, FBLN1, MAD2L1, UMODL1, PSEN1, PLK1, SFRP2, SERPINB8, SMARCC1, TFPI, MDM2, BUB1B, ANTXR1, PDCD5, WFDC5, WFDC3	642	708	16650	1.8315380959924	0.28676265907502	0.00312419320032609	0.102557004520698
GOTERM_BP_FAT	GO:0010564~regulation of cell cycle process	44	6.40465793304221	5.66192289827611e-05	WNT5A, KIF23, AIF1, TTK, SOX4, AURKA, ANLN, AURKB, RCC1, TGFB1, PRMT5, TFDP2, CAMK2D, MTBP, BUB1, PSMD5, GPNMB, CCNA2, CUL1, PTPN6, KIF11, ANAPC5, BECN1, SOX11, DLGAP5, TPX2, CDC23, NUSAP1, NDC80, HMGA2, CDC25C, ECT2, CDK2, CCNB1, CCNB3, MAD2L1, RCC2, PLK1, MDM2, BUB1B, PARP3, RBM14, CARM1, USP44	642	595	16650	1.91785125265059	0.305316152446994	0.00333660856279494	0.110551419148497
KEGG_PATHWAY	hsa05205:Proteoglycans in cancer	23	3.34788937409025	6.0627235261297e-05	WNT5A, PTPN6, WNT5B, LUM, TLR2, ITGA2, RPS6KB1, FZD2, CD63, ARHGEF12, ITPR3, MMP2, HOXD10, TGFB1, CASP3, CAMK2D, MDM2, RRAS, PTCH1, MSN, THBS1, PIK3R3, FN1	305	200	6910	2.60540983606557	0.014326109962886	0.00360093089552427	0.0781226480974562
GOTERM_BP_FAT	GO:0040013~negative regulation of locomotion	25	3.63901018922853	6.2538036956857e-05	WNT5A, ABR, EPPK1, IFITM1, PTPRG, AIF1, TBX5, ARRDC3, ZMYND8, FAM60A, SHH, SLIT2, TGFB1, VASH1, NOV, FBLN1, ALOX15B, SFRP2, ROBO1, SULF1, RRAS, CNN2, STC1, THBS1, RNF20	642	258	16650	2.5130406433384	0.331274964800604	0.0036513386100161	0.122101442913625
GOTERM_BP_FAT	GO:0030071~regulation of mitotic metaphase/anaphase transition	10	1.45560407569141	6.44772125480201e-05	CCNB1, MAD2L1, PLK1, DLGAP5, BUB1, TTK, CDC23, BUB1B, NDC80, USP44	642	47	16650	5.51799562537284	0.339567106797725	0.00373049964921413	0.125885294844064
GOTERM_BP_FAT	GO:0071479~cellular response to ionizing radiation	11	1.60116448326055	6.54403634418926e-05	CYBA, RAD51AP1, NUCKS1, SFRP2, H2AFX, HMGA2, SNAI2, ECT2, TGFB1, TANK, DNM2	642	58	16650	4.91862713503061	0.343647361380309	0.00375238033457548	0.127764610132619
GOTERM_BP_FAT	GO:0010033~response to organic substance	147	21.3973799126638	6.64133242142987e-05	ADCY4, ADCY7, AIF1, IL6ST, LMO3, FAM20C, SNIP1, IDE, TLR2, MED24, POSTN, FSTL1, RPS6KB1, MMP2, CALB1, IL17RD, TGFB1, CITED1, AQP3, SLC16A1, ROBO1, LOX, CCNA2, C5AR1, KIF5B, CHAC1, EFTUD2, UBE2J1, TANK, BCL2L11, PARP16, CD38, CCR2, TFPI, ROR2, STC1, MAPK8, HAS2, PRDM1, UGGT2, PPP5C, WNT5A, TNFRSF6B, WNT5B, IFITM1, BMPR2, ACP5, SOX4, ATP6V1B2, ABCA1, TIMP2, MDK, ATP6V0B, MANF, SLC11A1, TFF2, PGGT1B…	642	2822	16650	1.35095080707657	0.34774358376893	0.00377442982018539	0.129663032544503
GOTERM_BP_FAT	GO:0048705~skeletal system morphogenesis	22	3.20232896652111	6.78076324695808e-05	SOX11, BMPR2, PRRX1, ACP5, COL2A1, OTOR, MMP14, MMP2, GLI3, HOXD10, TGFB1, MTHFD1L, MYCN, EYA1, PSEN1, SFRP2, ACAN, ROR2, HAS2, CHSY1, STC1, CARM1	642	211	16650	2.70407937281304	0.35356918380466	0.00381978335898125	0.132383520399126
GOTERM_BP_FAT	GO:0051254~positive regulation of RNA metabolic process	84	12.2270742358079	6.82738856295521e-05	LMO1, ELF4, PRRX1, TLR2, SPI1, MED24, GLI3, LGR4, HOXD10, CITED1, SHH, CBFB, TGFB1, IL11, ZIC2, MDFIC, ZNF148, PAX7, GTF2A2, PSIP1, MKL2, TOP2A, CCNA2, SOX11, RBL1, CDK8, NCOA7, HLTF, MECOM, HMGA2, LPIN2, TRERF1, HMGA1, AHR, CDK2, MYCN, CD38, EAPP, EYA1, UHRF1, PSEN1, ZMIZ1, CAMK1, ROR2, TFAP2C, RNF20, FHOD1, WNT5A, CKS1B, GPBP1L1, CRTC1, LUM, BMPR2, SOX4, TRIM16, MYBL2, TCF7L2, MDK, SLC11A1, TFD…	642	1415	16650	1.53957927413229	0.355505619820821	0.00381261932135069	0.133293228980869
GOTERM_BP_FAT	GO:2000146~negative regulation of cell motility	23	3.34788937409025	6.83140887589496e-05	ABR, IFITM1, EPPK1, PTPRG, AIF1, TBX5, FAM60A, ZMYND8, VASH1, SHH, SLIT2, TGFB1, NOV, FBLN1, ALOX15B, ROBO1, SFRP2, SULF1, RRAS, CNN2, STC1, THBS1, RNF20	642	227	16650	2.62773271851455	0.355672319030242	0.00378203571655766	0.133371669114413
GOTERM_BP_FAT	GO:0045595~regulation of cell differentiation	90	13.1004366812227	6.94695221123998e-05	LMO3, IL6ST, RBM4, FAM20C, CRABP2, PRRX1, TLR2, SPI1, GJA1, POSTN, AURKA, CD53, PNP, GLI3, AQP3, CITED1, SHH, TGFB1, NOV, ROBO1, PRMT5, PAX7, IL4R, CEACAM5, ADAM8, PTPRG, SOX11, HMGA2, MMP14, STK4, ECT2, SLIT2, MYCN, EYA1, CRKL, RCC2, GNAQ, PSEN1, MAPK6, ALOX15B, FANCD2, CCR2, MDM2, CAMK1, HAS2, PRDM1, CARM1, DBN1, WNT5A, IQCB1, PHLDB1, TNFRSF21, WNT5B, IFITM1, CRTC1, MMD, BMPR2, TRIM16, ABCA1, E…	642	1544	16650	1.5117306667958	0.36044485565793	0.0038130743593463	0.135626004624789
GOTERM_BP_FAT	GO:1901988~negative regulation of cell cycle phase transition	19	2.76564774381368	7.36241253270591e-05	SOX11, TTK, SOX4, AURKA, NDC80, HMGA2, CDC25C, CDK2, CCNB1, MAD2L1, PLK1, BUB1, TFDP2, MDM2, BUB1B, CARM1, GPNMB, CCNA2, USP44	642	166	16650	2.96841571895057	0.377315345563194	0.00400648694449368	0.143731542337822
GOTERM_BP_FAT	GO:0048589~developmental growth	43	6.25909752547307	7.41567865300615e-05	WNT5A, TNC, LGMN, CRABP2, DUOX2, BMPR2, MST1, GJA1, RPS6KB1, POSTN, AURKA, GLI3, SHH, TGFB1, NOV, GPX1, SPRY1, PAX7, WWC3, CAMK2D, DCX, DCLK1, FN1, EPPK1, TBX5, MAP1B, SMAD4, HMGA2, STK4, BCL2L11, SLIT2, CCNB1, EPHA7, SALL4, SFRP2, SALL1, ZMIZ1, BIN3, STC1, PTCH1, CARM1, KIF26B, DNM2	642	583	16650	1.91284205126561	0.379445878927689	0.0040015727591064	0.144770707254416
GOTERM_BP_FAT	GO:1902099~regulation of metaphase/anaphase transition of cell cycle	10	1.45560407569141	7.6679400168811e-05	CCNB1, MAD2L1, PLK1, DLGAP5, BUB1, TTK, CDC23, BUB1B, NDC80, USP44	642	48	16650	5.40303738317757	0.389437232071213	0.0041030110277338	0.149691916730543
GOTERM_BP_FAT	GO:0048699~generation of neurons	81	11.7903930131004	7.89908281173582e-05	ENAH, IL6ST, UCHL1, CRABP2, PRRX1, TLR2, GJA1, POSTN, AURKA, GLI3, HOXD10, SHH, TGFB1, EFHD1, CASP3, NDE1, PAK2, ROBO1, PRMT5, PAX7, TOP2B, KIF5B, PTPRG, SOX11, STXBP1, HMGA2, ECT2, FARP1, SLIT2, MYCN, EYA1, GNAQ, PSEN1, MAPK6, CCR2, MDM2, CAMK1, PRDM1, STMN1, KIF26A, CARM1, DBN1, KIF26B, WNT5A, TNFRSF21, WNT5B, ZC4H2, TNC, CRTC1, LUM, MMD, BMPR2, SOX4, EPHB3, TIMP2, ZMYND8, SUFU, MANF, DCT, DMD,…	642	1357	16650	1.54804785156923	0.398450866409963	0.00419157964533734	0.154200935197557
GOTERM_BP_FAT	GO:0033993~response to lipid	57	8.29694323144105	8.18201192449245e-05	AIF1, LMO3, LY86, TLR2, MED24, CAD, RPS6KB1, POSTN, AQP3, CITED1, TGFB1, CASP3, SRD5A2, MSN, LOX, CCNA2, C5AR1, HMGA2, SLIT2, CD38, TFPI, MDM2, STC1, MAPK8, PRDM1, CARM1, PMEPA1, PPP5C, TNFRSF6B, WNT5A, TNFRSF21, WNT5B, TNC, ACP5, TRIM16, ABCA1, MDK, SLC11A1, KDM3A, THBS1, MRC1, ABR, NASP, ITGA2, PCK2, SNAI2, CPT1A, LGALS9, ABCB4, CCNB1, CYBA, CYBB, ADNP2, DSG2, DSG1, PTCH1, RBM14	642	860	16650	1.71891980004347	0.409303059839979	0.00430588482227268	0.159719912380762
GOTERM_BP_FAT	GO:0030336~negative regulation of cell migration	22	3.20232896652111	8.31279831149215e-05	ABR, EPPK1, IFITM1, PTPRG, AIF1, TBX5, FAM60A, ZMYND8, VASH1, SHH, SLIT2, TGFB1, NOV, ALOX15B, ROBO1, SFRP2, SULF1, RRAS, CNN2, STC1, THBS1, RNF20	642	214	16650	2.66617171805398	0.414253205983044	0.00433907656904575	0.162271008664305
GOTERM_BP_FAT	GO:0046822~regulation of nucleocytoplasmic transport	22	3.20232896652111	8.31279831149215e-05	XPO4, RBM4, SMAD4, TLR2, SOX4, SNAI2, MXI1, ECT2, TCF7L2, GLI3, LGALS9, SHH, SUFU, GAS6, TGFB1, NOV, GNAQ, SFRP2, MDFIC, MDM2, CAMK1, BAMBI	642	214	16650	2.66617171805398	0.414253205983044	0.00433907656904575	0.162271008664305
GOTERM_BP_FAT	GO:0051129~negative regulation of cellular component organization	45	6.55021834061135	8.31954104627959e-05	WNT5A, LIMA1, SPI1, TTK, POSTN, CITED1, TGFB1, GPX1, VPS13C, MTBP, BUB1, CNN2, KDM3A, THBS1, PINX1, CKAP2, JARID2, PTPRG, TBX5, PIF1, SACS, LMNA, NDC80, MMP14, HMGA1, SLIT2, CCNB1, EPHA4, FBLN1, EPHA7, MAD2L1, RCC2, PSEN1, SFRP2, PLK1, MDM2, BUB1B, STMN1, ANTXR1, RBM14, CARM1, PMEPA1, ARAP1, DNM2, USP44	642	624	16650	1.87028217109993	0.414507285095444	0.0043076432659267	0.162402529587635
GOTERM_BP_FAT	GO:0001657~ureteric bud development	14	2.03784570596798	8.61048344052895e-05	SMAD4, CALB1, GLI3, LGR4, SHH, CITED1, SLIT2, TGFB1, HOXD11, SPRY1, EYA1, SALL1, PTCH1, KIF26B	642	97	16650	3.74313517679931	0.42536622658835	0.00442237124560219	0.168077371889153
GOTERM_BP_FAT	GO:0016569~covalent chromatin modification	41	5.96797671033479	9.06311528526123e-05	SPI1, MED24, DEK, TRIM16, AURKA, AURKB, SART3, ZMYND8, TGFB1, PRMT5, PAX7, CAMK2D, KDM3A, ASF1B, MYSM1, SETDB1, JARID2, L3MBTL3, HIST1H1B, RCOR1, RBL1, SUV39H1, SMAD4, HLTF, SNAI2, HMGA2, MECOM, CDK2, CCNB1, UHRF1, EYA1, SMARCC1, SALL1, TDG, CAMK1, MAPK8, USP49, CARM1, RBM14, RNF20, PPP5C	642	550	16650	1.93330501274427	0.44186101106656	0.00461745948866454	0.176905364543056
GOTERM_BP_FAT	GO:0010965~regulation of mitotic sister chromatid separation	10	1.45560407569141	9.07646142178593e-05	CCNB1, MAD2L1, PLK1, DLGAP5, BUB1, TTK, CDC23, BUB1B, NDC80, USP44	642	49	16650	5.29277131413313	0.442340117394262	0.004587915903846	0.177165652253852
GOTERM_BP_FAT	GO:1901991~negative regulation of mitotic cell cycle phase transition	18	2.62008733624454	9.27610879026536e-05	TTK, SOX4, AURKA, NDC80, HMGA2, CDC25C, CDK2, CCNB1, MAD2L1, PLK1, BUB1, TFDP2, MDM2, BUB1B, CARM1, GPNMB, CCNA2, USP44	642	154	16650	3.03131447991261	0.449458270253713	0.00465205584211592	0.181059268246397
GOTERM_BP_FAT	GO:0072164~mesonephric tubule development	14	2.03784570596798	9.58440835635491e-05	SMAD4, CALB1, GLI3, LGR4, SHH, CITED1, SLIT2, TGFB1, HOXD11, SPRY1, EYA1, SALL1, PTCH1, KIF26B	642	98	16650	3.70493991989319	0.460272225149475	0.00476913701583148	0.187071586949394
GOTERM_BP_FAT	GO:0072163~mesonephric epithelium development	14	2.03784570596798	9.58440835635491e-05	SMAD4, CALB1, GLI3, LGR4, SHH, CITED1, SLIT2, TGFB1, HOXD11, SPRY1, EYA1, SALL1, PTCH1, KIF26B	642	98	16650	3.70493991989319	0.460272225149475	0.00476913701583148	0.187071586949394
GOTERM_BP_FAT	GO:0030111~regulation of Wnt signaling pathway	28	4.07569141193595	9.62152874248274e-05	WNT5A, WNT5B, TLR2, SOX4, APCDD1, TCF7L2, GLI3, LGR4, SHH, CITED1, ZNRF3, MDFIC, DEPDC1B, PSMD5, MLLT3, NFATC1, DIXDC1, TAX1BP3, HMGA2, SNAI2, STK4, ATP6V1C2, SFRP2, SALL1, SULF1, ROR2, BAMBI, TBX18	642	316	16650	2.29800070980717	0.461559856232288	0.00475082467128085	0.187795468755014
GOTERM_BP_FAT	GO:0051223~regulation of protein transport	51	7.4235807860262	9.80778167515242e-05	XPO4, SNIP1, TLR2, GJA1, POSTN, MXI1, GLI3, LGR4, TGFB1, SHH, TLR8, NOV, SLC16A1, CLEC4E, MDFIC, IL4R, ADAM8, KIF5B, PFKL, ARHGEF5, UBE2J1, ECT2, STOM, CD38, CTSK, GNAQ, ALOX15B, CAMK1, MDM2, LCP1, WNT5A, TNFRSF21, LRRC32, SOX4, TRIM16, TCF7L2, SUFU, FN1, CSF1R, SMAD4, SNAI2, ITPR3, PCK2, LGALS9, CPT1A, GAS6, FBLN1, SFRP2, PPID, PDCD5, BAMBI	642	746	16650	1.77300744155747	0.467974373217188	0.00480569506143991	0.191427497725727
GOTERM_BP_FAT	GO:0031577~spindle checkpoint	9	1.31004366812227	9.86526478157363e-05	CCNB1, MAD2L1, PLK1, BUB1, TTK, BUB1B, NDC80, AURKB, USP44	642	39	16650	5.98490294751977	0.469938608995095	0.00479726261891333	0.192548422847749
GOTERM_BP_FAT	GO:0006826~iron ion transport	11	1.60116448326055	0.000101948739863537	TCIRG1, TF, SLC11A1, ATP6V1C2, STEAP4, TFRC, ATP6V0A1, ATP6V1B2, STEAP1, ATP6V0B, DNM2	642	61	16650	4.67672743986518	0.481062398096814	0.00491997460324778	0.198975597811302
GOTERM_BP_FAT	GO:0044784~metaphase/anaphase transition of cell cycle	10	1.45560407569141	0.000106957309593912	CCNB1, MAD2L1, PLK1, DLGAP5, BUB1, TTK, CDC23, BUB1B, NDC80, USP44	642	50	16650	5.18691588785047	0.497520348602657	0.00512265611539409	0.2087412462635
GOTERM_BP_FAT	GO:0009605~response to external stimulus	113	16.448326055313	0.00010713191125757	ENAH, IL6ST, AIF1, RBM4, TLR2, POSTN, FSTL1, RPS6KB1, CITED1, TGFB1, TLR8, AQP3, SHH, NOV, SLC16A1, CLEC4E, ROBO1, ADAM8, C5AR1, KIF5B, BCL2L11, CLEC4M, CCR2, TFPI, STC1, MAPK8, PRDM1, STMN1, KIF26A, KIF26B, TNFRSF6B, WNT5A, C3AR1, IFITM1, CRTC1, ITLN1, MST1, BMPR2, ACP5, ABCA1, EPHB3, SLC11A1, DMD, CSF1R, MRC1, SETDB1, PRB3, LPO, CARD9, ABR, CFB, BECN1, SMAD4, ITGA2, CD63, GAS6, LGALS9, TRAF3IP2…	642	2073	16650	1.41370355843488	0.498084571180585	0.00509308707729972	0.209081666112643
GOTERM_BP_FAT	GO:0006929~substrate-dependent cell migration	8	1.16448326055313	0.000113881415778244	PTPRC, FBLN1, ROBO1, ITGA2, SNAI2, ADAM8, SLIT2, FN1	642	30	16650	6.91588785046729	0.519416723533651	0.00537341388487633	0.222240291338938
GOTERM_BP_FAT	GO:0040007~growth	60	8.73362445414847	0.000114681699323961	SLC44A4, LGMN, DUOX2, CRABP2, GJA1, AURKA, RPS6KB1, POSTN, GLI3, SHH, TGFB1, NOV, GPX1, SPRY1, CDKN2C, PAX7, WWC3, HIST1H1B, ADIPOR2, MMP14, HMGA2, STK4, BCL2L11, SLIT2, CD38, KRT17, ALOX15B, ZMIZ1, BIN3, STC1, KIF26A, CARM1, KIF26B, DCBLD2, WNT5A, TNC, MST1, BMPR2, CAMK2D, TNN, DCX, DCLK1, FN1, EPPK1, TBX5, MAP1B, SMAD4, CCNB1, CYBA, EPHA7, ADNP2, SALL4, CCNB2, TFRC, NUPR1, SFRP2, SALL1, KAZALD1…	642	932	16650	1.6696081184068	0.521885180091348	0.00537168388825415	0.223800390206352
GOTERM_BP_FAT	GO:0006913~nucleocytoplasmic transport	36	5.24017467248908	0.000125426329043146	NUP160, XPO4, TLR2, SOX4, MXI1, GLI3, TCF7L2, CITED1, SUFU, SHH, TGFB1, NOV, SLC11A1, CSE1L, DHX38, MDFIC, DDX19B, NUP210, GEMIN6, HSPA9, TNPO3, LMNA, SMAD4, SNAI2, ECT2, GAS6, LGALS9, GNAQ, HEATR3, SFRP2, TRPS1, CAMK1, MDM2, ZC3H11A, BAMBI, SNRPF	642	465	16650	2.00783840820018	0.553824815792313	0.00583107503646341	0.244744080867976
GOTERM_BP_FAT	GO:0051306~mitotic sister chromatid separation	10	1.45560407569141	0.000125500407685275	CCNB1, MAD2L1, PLK1, DLGAP5, BUB1, TTK, CDC23, BUB1B, NDC80, USP44	642	51	16650	5.08521165475536	0.554037448694699	0.00579265602828238	0.24488846225974
GOTERM_BP_FAT	GO:0072073~kidney epithelium development	17	2.4745269286754	0.000126164168638721	SMAD4, UMOD, CALB1, GLI3, LGR4, SHH, CITED1, SLIT2, TGFB1, HOXD11, EPHA4, SPRY1, EPHA7, EYA1, SALL1, PTCH1, KIF26B	642	143	16650	3.08313182144958	0.555938170936168	0.00578173159590023	0.246182142488882
GOTERM_BP_FAT	GO:0006915~apoptotic process	98	14.2649199417758	0.000126298489638338	AIF1, IL6ST, LY86, LGMN, SPI1, TLR2, GJA1, RPS6KB1, AURKA, AURKB, GLI3, CITED1, SHH, TGFB1, IL11, GPX1, CLPTM1L, CASP3, CDCA7, PAK2, ROBO1, PAX7, CEACAM5, DNAJC5, RBM10, ADAM8, TOP2A, CUL1, KLHL20, C5AR1, NCF1, CHAC1, GZMA, TPX2, STXBP1, MECOM, HMGA2, ARHGEF12, STK4, ECT2, AHR, SLIT2, BCL2L11, CD38, EYA1, MAD2L1, PSEN1, ALOX15B, GADD45G, MDM2, BUB1B, MAPK8, TNFAIP1, WNT5A, TNFRSF6B, TNFRSF21, CD2…	642	1747	16650	1.45483044364438	0.556321821257697	0.005746939129053	0.246443934230534
GOTERM_BP_FAT	GO:0098609~cell-cell adhesion	71	10.334788937409	0.000128133464502638	ABCF3, LIMA1, LMO1, ELF4, IL6ST, AIF1, MEGF11, PNP, GLI3, SHH, TGFB1, NOV, PAK2, CLEC4E, ROBO1, IL4R, ARHGAP1, CEACAM5, MKL2, MSN, ADAM8, C10ORF54, KIF5B, STXBP1, LYPLA2, PCDH7, CLEC4M, CRKL, PSEN1, FANCD2, KIAA1524, CCR2, HAS2, PRDM1, VSIG4, DBN1, LCP1, KIF26B, SH3GL1, WNT5A, TNFRSF21, CNN3, LRRC32, SOX4, UMOD, ANLN, PCDHGC3, CDH6, SLC11A1, CNN2, GPNMB, PLEC, UNC45A, PTPRC, PTPN6, GAS6, LGALS9, …	642	1164	16650	1.58192022352828	0.561529845597649	0.00578925849847645	0.250020236512061
GOTERM_BP_FAT	GO:0010212~response to ionizing radiation	17	2.4745269286754	0.000136985272594854	PTPRC, RAD51AP1, NUCKS1, HMGA2, SNAI2, ECT2, TANK, TGFB1, CYBA, GPX1, EYA1, CASP3, SFRP2, FANCD2, KRT14, H2AFX, DNM2	642	144	16650	3.06172118380062	0.585807159907144	0.00614484425749573	0.267270394256047
GOTERM_BP_FAT	GO:0051247~positive regulation of protein metabolic process	87	12.6637554585153	0.000137555361120945	ADCY4, ADCY7, AIF1, TOLLIP, IL6ST, TTK, GJA1, AURKA, RPS6KB1, SART3, TLR8, TGFB1, IL11, CASP3, PAK2, ROBO1, MDFIC, PAX7, MSN, PSMD5, ADAM8, CUL1, C5AR1, ANAPC5, HIST1H1B, ARHGEF5, TPX2, MMP14, ARRDC3, STK4, ECT2, BCL2L11, TANK, PARP16, UHRF1, MAD2L1, CRKL, PSEN1, KRT17, CCR2, GADD45G, MDM2, BUB1B, CAMK1, MAPK8, EIF5A2, RNF20, WNT5A, TNFRSF6B, CKS1B, C3, ITLN1, MMD, BMPR2, SOX4, TIMP2, CCL24, RNF1…	642	1508	16650	1.49622573687994	0.587323823329346	0.00612762178300275	0.268381269920159
GOTERM_BP_FAT	GO:1901700~response to oxygen-containing compound	85	12.372634643377	0.00013797705375937	ADCY4, ADCY7, AIF1, LY86, DUOX2, IDE, TLR2, SPI1, GJA1, POSTN, RPS6KB1, CAD, VGF, MMP2, AQP3, CITED1, TGFB1, GPX1, CASP3, MSN, SRD5A2, CCNA2, ND1, C5AR1, KIF5B, PFKL, EFTUD2, ECT2, SLIT2, CDK2, ATP6V1C2, CD38, UMODL1, GNAQ, TFPI, MDM2, STC1, MAPK8, PRDM1, CARM1, PPP5C, WNT5A, TNFRSF6B, TNFRSF21, WNT5B, TNC, SOX4, ACP5, TRIM16, ASNS, EDEM3, ABCA1, ATP6V1B2, TCF7L2, ATP6V0B, APLP1, SLC11A1, PIK3R3,…	642	1466	16650	1.50371026762377	0.588442120443622	0.00610409120965183	0.269202973501292
GOTERM_BP_FAT	GO:0045786~negative regulation of cell cycle	36	5.24017467248908	0.000154294641974161	SOX4, TTK, AURKA, AURKB, TIMP2, TCF7L2, TGFB1, CDKN2C, TFDP2, MTBP, BUB1, TOP2B, THBS1, GPNMB, TOP2A, CCNA2, CUL1, SOX11, GMNN, PRKAB1, NDC80, HMGA2, CDC25C, VASH1, GAS6, CDK2, CCNB1, MAD2L1, NUPR1, ALOX15B, PLK1, MDM2, BUB1B, RBM14, CARM1, USP44	642	470	16650	1.98647842513422	0.62946535169775	0.00677698892282408	0.30099423389699
GOTERM_BP_FAT	GO:0060675~ureteric bud morphogenesis	11	1.60116448326055	0.000154385627658724	EYA1, SALL1, SMAD4, PTCH1, GLI3, LGR4, TGFB1, CITED1, SHH, KIF26B, HOXD11	642	64	16650	4.4575058411215	0.629682233368668	0.00673499858832105	0.301171472691886
GOTERM_BP_FAT	GO:0045597~positive regulation of cell differentiation	55	8.00582241630277	0.00015497120898993	IL6ST, LMO3, RBM4, CRABP2, FAM20C, TLR2, GJA1, AURKA, CD53, PNP, GLI3, TGFB1, SHH, ROBO1, PRMT5, IL4R, ADAM8, SOX11, MMP14, ECT2, STK4, SLIT2, CRKL, MAPK6, PSEN1, ALOX15B, CCR2, CAMK1, HAS2, PRDM1, CARM1, WNT5A, WNT5B, IFITM1, CRTC1, BMPR2, MMD, TRIM16, TIMP2, TCF7L2, ZMYND8, DCT, DMD, FN1, TBX5, MAP1B, SMAD4, SNAI2, GAS6, LGALS9, EPHA4, SFRP2, PTCH1, BAMBI, DNM2	642	841	16650	1.69607832242435	0.631075043793793	0.00671493464810802	0.302312169485042
GOTERM_BP_FAT	GO:0001823~mesonephros development	14	2.03784570596798	0.00016015177588518	SMAD4, CALB1, GLI3, LGR4, SHH, CITED1, SLIT2, TGFB1, HOXD11, SPRY1, EYA1, SALL1, PTCH1, KIF26B	642	103	16650	3.52508846747119	0.643171158011549	0.00689223979645526	0.312403236072945
GOTERM_BP_FAT	GO:0043933~macromolecular complex subunit organization	129	18.7772925764192	0.000170608709842384	AIF1, CHMP6, IDE, MED24, AURKA, AURKB, SART3, TGFB1, HIST1H2BN, DDX28, PSIP1, H2AFX, LOX, KIF5B, RCOR1, RBL1, PRKAB1, SPAG1, SPIRE1, H2AFJ, MECOM, BCL2L11, MRTO4, UHRF1, CAMK1, MAPK8, STMN1, SNRPF, RNF20, TNFAIP1, PPP5C, CRTC1, ANLN, ABCA1, ZMYND8, PDSS2, DMD, ASF1B, HIST1H4J, FN1, CKAP2, SETDB1, KCTD1, SUV39H1, SMAD4, KCTD2, HIST2H3C, KCTD9, PTCD3, SFRP2, PPID, SALL1, SMARCC1, TDG, LIMA1, SPI1, …	642	2461	16650	1.35943142936349	0.666392487098937	0.0072918848435013	0.332769023246116
GOTERM_BP_FAT	GO:0012501~programmed cell death	102	14.8471615720524	0.000176194620580786	IL6ST, AIF1, LGMN, TLR2, AURKA, RPS6KB1, AURKB, CITED1, TGFB1, SHH, IL11, CLPTM1L, CDCA7, ROBO1, DNAJC5, RBM10, ADAM8, CUL1, C5AR1, CHAC1, NCF1, MECOM, STK4, BCL2L11, AHR, CD38, MAD2L1, ALOX15B, MAPK8, TNFAIP1, TNFRSF6B, WNT5A, MST1, BMPR2, SOX4, MDK, CSE1L, CSF1R, CKAP2, B4GALT1, PTPN6, CARD9, ABR, BECN1, CD5L, HS1BP3, CARD6, GAS6, LGALS9, TRAF3IP2, EPHA7, PLK1, SFRP2, PPID, PDCD5, LY86, SPI1, G…	642	1852	16650	1.4283623665247	0.678171367029761	0.00748006988267458	0.343646451914315
GOTERM_BP_FAT	GO:0072171~mesonephric tubule morphogenesis	11	1.60116448326055	0.000176263854358159	EYA1, SALL1, SMAD4, PTCH1, GLI3, LGR4, TGFB1, CITED1, SHH, KIF26B, HOXD11	642	65	16650	4.38892882818116	0.678314718966474	0.00743395152116932	0.343781263592124
GOTERM_BP_FAT	GO:0051271~negative regulation of cellular component movement	24	3.49344978165939	0.000177108176586166	WNT5A, ABR, IFITM1, EPPK1, PTPRG, AIF1, TBX5, FAM60A, ZMYND8, VASH1, SHH, SLIT2, TGFB1, NOV, FBLN1, ALOX15B, ROBO1, SFRP2, SULF1, RRAS, CNN2, STC1, THBS1, RNF20	642	259	16650	2.40320427236315	0.680057801341266	0.00742079252626249	0.345425309845115
GOTERM_BP_FAT	GO:0007399~nervous system development	116	16.8850072780204	0.000185509779369179	ENAH, IL6ST, CRABP2, TLR2, POSTN, AURKA, LUZP1, SHH, CITED1, TGFB1, HOXD10, MTHFD1L, ZIC2, CDKN2C, ROBO1, H2AFX, C5AR1, KIF5B, PTPRG, CHAC1, STK4, BCL2L11, FARP1, MAPK6, CCR2, CAMK1, PRDM1, STMN1, KIF26A, DBN1, KIF26B, SH3GL1, WNT5A, WNT5B, CRTC1, MMD, BMPR2, SOX4, LRIG2, TIMP2, EPHB3, MDK, ZMYND8, MANF, DMD, CSF1R, FN1, DIXDC1, ABR, BECN1, SMAD4, GAS6, PCDH18, GART, NOTCH3, SALL3, EPHA4, EPHA7, …	642	2170	16650	1.38636461518584	0.696896407844455	0.00772121013466898	0.361783329769727
GOTERM_BP_FAT	GO:0048732~gland development	33	4.80349344978166	0.000203792376873349	WNT5A, TNC, DUOX2, MST1, AURKA, ASNS, CAD, EPHB3, GLI3, MDK, TGFB1, SHH, ROBO1, PRMT5, TGM2, MSN, CSF1R, B4GALT1, TBX3, JARID2, SMAD4, ITGA2, HMGA2, BCL2L11, CRKL, CCNB2, PSEN1, ALOX15B, SMARCC1, SALL1, SULF1, IGSF3, PTCH1	642	421	16650	2.03287677314805	0.73053958357663	0.00842453098482887	0.397370959603427
GOTERM_BP_FAT	GO:0072080~nephron tubule development	13	1.89228529839884	0.000207508231326376	SMAD4, UMOD, CALB1, GLI3, LGR4, SHH, CITED1, TGFB1, HOXD11, EYA1, SALL1, PTCH1, KIF26B	642	92	16650	3.66466883380739	0.736906685688637	0.00852274616635318	0.40460250802139
GOTERM_BP_FAT	GO:0002062~chondrocyte differentiation	13	1.89228529839884	0.000207508231326376	NOV, WNT5B, SFRP2, TGFBI, SULF1, BMPR2, ACAN, CHSY1, COL2A1, HMGA2, SNAI2, GLI3, TGFB1	642	92	16650	3.66466883380739	0.736906685688637	0.00852274616635318	0.40460250802139
GOTERM_BP_FAT	GO:0016570~histone modification	34	4.9490538573508	0.000208102889861579	SPI1, MED24, TRIM16, AURKA, AURKB, SART3, ZMYND8, TGFB1, PRMT5, PAX7, CAMK2D, KDM3A, MYSM1, SETDB1, JARID2, HIST1H1B, RCOR1, SUV39H1, SMAD4, SNAI2, HMGA2, MECOM, CDK2, CCNB1, UHRF1, EYA1, SALL1, CAMK1, USP49, MAPK8, CARM1, RBM14, RNF20, PPP5C	642	440	16650	2.00403568394223	0.737911574621624	0.00849285966000168	0.405759746610146
GOTERM_BP_FAT	GO:2000816~negative regulation of mitotic sister chromatid separation	8	1.16448326055313	0.000216153365904084	CCNB1, MAD2L1, PLK1, BUB1, TTK, BUB1B, NDC80, USP44	642	33	16650	6.28717077315208	0.751144054847534	0.00876441147967177	0.4214251653757
GOTERM_BP_FAT	GO:0071174~mitotic spindle checkpoint	8	1.16448326055313	0.000216153365904084	CCNB1, MAD2L1, PLK1, BUB1, TTK, BUB1B, NDC80, USP44	642	33	16650	6.28717077315208	0.751144054847534	0.00876441147967177	0.4214251653757
GOTERM_BP_FAT	GO:0045841~negative regulation of mitotic metaphase/anaphase transition	8	1.16448326055313	0.000216153365904084	CCNB1, MAD2L1, PLK1, BUB1, TTK, BUB1B, NDC80, USP44	642	33	16650	6.28717077315208	0.751144054847534	0.00876441147967177	0.4214251653757
GOTERM_BP_FAT	GO:0009892~negative regulation of metabolic process	131	19.0684133915575	0.000222004519879685	LMO1, AIF1, LMO3, RBM4, SNIP1, IDE, AURKB, MXI1, SHH, CITED1, TGFB1, ZIC2, CDKN2C, MDFIC, H2AFX, RBM10, ANAPC5, CHAC1, RCOR1, RBL1, UBE2J1, H2AFJ, MECOM, AHR, FARP1, WFDC8, CD38, UHRF1, MAD2L1, CCR2, TFPI, TFAP2C, PRDM1, WFDC5, RNF20, PPP5C, WFDC3, WNT5A, MST1, BMPR2, ACP5, SOX4, TIMP2, TIPRL, MOV10, DMD, TFDP2, HIST1H4J, PGGT1B, SETDB1, PTPN6, BECN1, PIF1, MPHOSPH10, KCTD1, SMAD4, SUV39H1, CDC23…	642	2522	16650	1.34711733011184	0.760340390820934	0.00894426096365197	0.432809456887306
GOTERM_BP_FAT	GO:0031399~regulation of protein modification process	93	13.5371179039301	0.0002243808045899	ADCY4, ADCY7, LMO3, AIF1, NUAK1, TOLLIP, IL6ST, UCHL1, SPI1, TTK, SART3, TLR8, TGFB1, IL11, SPRY1, PAK2, CDKN2C, MDFIC, PRMT5, PAX7, RRAS, PSMD5, ADAM8, CCNA2, CUL1, C5AR1, ANAPC5, HIST1H1B, ARHGEF5, PRKAB1, TPX2, MECOM, ARRDC3, STK4, ECT2, CDK2, SLIT2, TANK, PARP16, MAD2L1, CRKL, GNAQ, PSEN1, GADD45G, BUB1B, CAMK1, MAPK8, RNF20, PMEPA1, PPP5C, WNT5A, TNFRSF6B, CKS1B, C3, ITLN1, MMD, MST1, BMPR2,…	642	1664	16650	1.44946868260244	0.76397748747321	0.00898333211995994	0.437432520103054
GOTERM_BP_FAT	GO:0033045~regulation of sister chromatid segregation	11	1.60116448326055	0.000227901130677294	CCNB1, MAD2L1, BECN1, PLK1, DLGAP5, BUB1, TTK, CDC23, BUB1B, NDC80, USP44	642	67	16650	4.25791602733994	0.769264440365859	0.00906723244477892	0.444280942097985
GOTERM_BP_FAT	GO:0014812~muscle cell migration	11	1.60116448326055	0.000227901130677294	NOV, AIF1, AAMP, CAMK2D, MDM2, ITGA2, POSTN, BIN3, HAS2, RPS6KB1, SLIT2	642	67	16650	4.25791602733994	0.769264440365859	0.00906723244477892	0.444280942097985
GOTERM_BP_FAT	GO:0042554~superoxide anion generation	7	1.01892285298399	0.000236321375782689	NOX3, CYBA, CYBB, NCF2, NCF1, ACP5, TGFB1	642	24	16650	7.5642523364486	0.781434911830165	0.00934294158420068	0.460659825147114
GOTERM_BP_FAT	GO:0045839~negative regulation of mitotic nuclear division	9	1.31004366812227	0.000239879564877959	CCNB1, MAD2L1, PLK1, BUB1, MTBP, TTK, BUB1B, NDC80, USP44	642	44	16650	5.30480033984707	0.786382930843753	0.00942505927619652	0.467580370963716
GOTERM_BP_FAT	GO:0031324~negative regulation of cellular metabolic process	123	17.9039301310044	0.000248466701810338	LMO1, LMO3, RBM4, SNIP1, IDE, AURKB, MXI1, SHH, CITED1, TGFB1, ZIC2, CDKN2C, MDFIC, H2AFX, RBM10, ANAPC5, CHAC1, RCOR1, RBL1, H2AFJ, MECOM, FARP1, AHR, WFDC8, CD38, UHRF1, MAD2L1, CCR2, TFPI, TFAP2C, PRDM1, WFDC5, RNF20, WFDC3, PPP5C, WNT5A, MST1, BMPR2, ACP5, SOX4, TIMP2, TIPRL, MOV10, DMD, TFDP2, HIST1H4J, SETDB1, PTPN6, BECN1, PIF1, MPHOSPH10, SMAD4, SUV39H1, KCTD1, CDC23, GAS6, HIST2H3C, NOTC…	642	2345	16650	1.36032122431899	0.797867811300507	0.00970161682951165	0.484280153512007
GOTERM_BP_FAT	GO:0060993~kidney morphogenesis	13	1.89228529839884	0.000254692792787111	SMAD4, SOX4, CALB1, GLI3, LGR4, SHH, CITED1, TGFB1, HOXD11, EYA1, SALL1, PTCH1, KIF26B	642	94	16650	3.58669715649234	0.805806878987914	0.00988357353516023	0.496386643645841
GOTERM_BP_FAT	GO:0072001~renal system development	25	3.63901018922853	0.000258846999389536	WNT5A, SOX4, UMOD, GLI3, CALB1, LGR4, TGFB1, SHH, CITED1, HOXD11, SPRY1, SOX11, SMAD4, BCL2L11, SLIT2, NOTCH3, EPHA4, EYA1, EPHA7, SALL1, SULF1, PTCH1, HAS2, TBX18, KIF26B	642	283	16650	2.29104058650639	0.810929851361333	0.00998378667471811	0.504463625190699
GOTERM_BP_FAT	GO:1902100~negative regulation of metaphase/anaphase transition of cell cycle	8	1.16448326055313	0.000263247327251902	CCNB1, MAD2L1, PLK1, BUB1, TTK, BUB1B, NDC80, USP44	642	34	16650	6.10225398570643	0.816209044390447	0.0100921794724472	0.513018459345571
GOTERM_BP_FAT	GO:0051050~positive regulation of transport	58	8.44250363901019	0.000264370599229252	RAB9A, XPO4, SNIP1, TLR2, VPS37B, GJA1, POSTN, GLI3, TGFB1, SHH, CLEC4E, IL4R, MSN, ADAM8, KIF5B, SOX11, ARHGEF5, STXBP1, ADIPOR2, ECT2, BCL2L11, STOM, CD38, CTSK, ALOX15B, CAMK1, MDM2, STC1, MAPK8, WNT5A, TF, C3, ITLN1, SOX4, TRIM16, ABCA1, TCF7L2, SLC11A1, DMD, PIK3R3, CSF1R, ABR, SMAD4, ITGA2, CD63, PCK2, LGALS9, GAS6, ABCB4, CYBA, CYP4A11, SFRP2, PPID, PTCH1, PDCD5, BAMBI, MYLK, DNM2	642	920	16650	1.6350060950833	0.81753288555915	0.010075006710323	0.515202140592874
GOTERM_BP_FAT	GO:0010605~negative regulation of macromolecule metabolic process	122	17.7583697234352	0.000265336854008092	LMO1, LMO3, AIF1, RBM4, SNIP1, IDE, AURKB, MXI1, SHH, CITED1, TGFB1, ZIC2, CDKN2C, MDFIC, H2AFX, RBM10, ANAPC5, CHAC1, RCOR1, RBL1, UBE2J1, H2AFJ, MECOM, AHR, WFDC8, CD38, UHRF1, MAD2L1, TFPI, TFAP2C, PRDM1, WFDC5, RNF20, WFDC3, PPP5C, WNT5A, BMPR2, SOX4, TIMP2, TIPRL, MOV10, DMD, TFDP2, HIST1H4J, PGGT1B, SETDB1, PTPN6, PIF1, SMAD4, SUV39H1, KCTD1, CDC23, TSN, GAS6, LGALS9, HIST2H3C, NOTCH3, SALL…	642	2326	16650	1.36028318640962	0.818664042118777	0.0100521176645999	0.517080538355885
GOTERM_BP_FAT	GO:0031099~regeneration	18	2.62008733624454	0.000267811033249506	C5AR1, TNC, GJA1, AURKA, CAD, POSTN, GAS6, TGFB1, NOV, CCNB1, GPX1, EPHA4, PAX7, PRMT5, BIN3, CCNA2, LCP1, NNMT	642	168	16650	2.77870493991989	0.821528608303616	0.0100860090134069	0.521890185490659
GOTERM_BP_FAT	GO:0061326~renal tubule development	13	1.89228529839884	0.000281515982114799	SMAD4, UMOD, CALB1, GLI3, LGR4, SHH, CITED1, TGFB1, HOXD11, EYA1, SALL1, PTCH1, KIF26B	642	95	16650	3.5489424495819	0.83659587107402	0.0105378198443402	0.548527739216653
GOTERM_BP_FAT	GO:2001251~negative regulation of chromosome organization	14	2.03784570596798	0.000283415546035922	JARID2, PIF1, SPI1, TTK, NDC80, HMGA1, CCNB1, MAD2L1, PLK1, BUB1, BUB1B, KDM3A, PINX1, USP44	642	109	16650	3.33104690045443	0.838581365679633	0.0105472053758167	0.552219282843114
GOTERM_BP_FAT	GO:0070201~regulation of establishment of protein localization	53	7.71470160116448	0.000284912645957699	XPO4, SNIP1, TLR2, GJA1, POSTN, MXI1, GLI3, LGR4, TLR8, TGFB1, SHH, NOV, SLC16A1, CLEC4E, MDFIC, IL4R, ADAM8, KIF5B, PFKL, ARHGEF5, UBE2J1, ECT2, BCL2L11, STOM, CD38, CTSK, GNAQ, ALOX15B, CAMK1, MDM2, MAPK8, LCP1, WNT5A, TNFRSF21, LRRC32, SOX4, TRIM16, TCF7L2, SUFU, FN1, CSF1R, SMAD4, SNAI2, ITPR3, PCK2, LGALS9, CPT1A, GAS6, FBLN1, SFRP2, PPID, PDCD5, BAMBI	642	820	16650	1.67625940278094	0.840129178324856	0.0105416681849959	0.555128600918597
GOTERM_BP_FAT	GO:0042493~response to drug	32	4.65793304221252	0.000290864437914032	RPS6KB1, CAD, ABCA1, TIMP2, PNP, MDK, TGFB1, CASP3, MCM7, LOX, SRD5A2, THBS1, GAD1, ND1, CARD9, BECN1, EFTUD2, ITGA2, HMGA2, GAS6, CPT1A, ABCB4, CCNB1, CD38, CYBA, CYBB, BLMH, TFRC, SFRP2, MDM2, PTCH1, NNMT	642	411	16650	2.01923732860359	0.846137204399725	0.0106992139822732	0.5666939346605
GOTERM_BP_FAT	GO:0051303~establishment of chromosome localization	11	1.60116448326055	0.000291657581604061	CCNB1, KIFC1, KIF22, NDE1, CDCA8, BECN1, DLGAP5, CHMP6, CDC23, NDC80, PINX1	642	69	16650	4.13449817147501	0.846920607143203	0.0106672602444076	0.568235050006005
GOTERM_BP_FAT	GO:0032940~secretion by cell	60	8.73362445414847	0.00029268589672166	RAB9A, SLC44A4, CHMP6, F13A1, TLR2, GJA1, POSTN, VGF, PNP, LGR4, TLR8, TGFB1, IL11, NOV, SLC16A1, CLEC4E, IL4R, DNAJC5, TRPV6, ADAM8, KIF5B, PFKL, SOX11, STXBP1, PCDH7, HMGA2, CD38, PSEN1, ALOX15B, PRAM1, CCR2, WNT5A, TNFRSF21, TF, LRRC32, SOX4, RABEPK, TRIM16, ABCA1, TCF7L2, APLP2, LGALS3BP, THBS1, GAD1, FN1, CSF1R, ABR, TBX3, SMAD4, CD63, ITPR3, PCK2, LGALS9, CPT1A, GAS6, TRAF3IP2, RAB31, FBLN1…	642	966	16650	1.61084344343182	0.847930358866144	0.0106441767610539	0.5702330807133
GOTERM_BP_FAT	GO:0014909~smooth muscle cell migration	10	1.45560407569141	0.000302220890869092	NOV, AIF1, AAMP, CAMK2D, MDM2, ITGA2, POSTN, HAS2, RPS6KB1, SLIT2	642	57	16650	4.54992621741269	0.856981759898272	0.0109273333274207	0.588757894016279
GOTERM_BP_FAT	GO:0045787~positive regulation of cell cycle	28	4.07569141193595	0.000307129792659093	KIF23, WNT5A, CKS1B, AIF1, SOX4, RPS6KB1, AURKA, ASNS, AURKB, TGFB1, TFDP2, MTBP, PGGT1B, TBX3, BECN1, DLGAP5, NUSAP1, NDC80, CDC25C, HMGA2, ECT2, CDK2, BCL2L11, CCNB1, MAD2L1, RCC2, MDM2, CARM1	642	339	16650	2.14208915722438	0.861429575656946	0.0110418258901952	0.598293748129797
GOTERM_BP_FAT	GO:1901654~response to ketone	18	2.62008733624454	0.000308155707140287	NASP, TLR2, CAD, RPS6KB1, POSTN, PCK2, TGFB1, SLIT2, GAS6, ABCB4, CD38, CYBA, CYBB, DSG2, DSG1, SRD5A2, MSN, THBS1	642	170	16650	2.74601429356789	0.862341509657697	0.0110169608802515	0.600286542648576
GOTERM_BP_FAT	GO:0022414~reproductive process	79	11.4992721979622	0.000310519640868302	KIFC1, ADCY7, DUOX2, TTK, AURKA, RPS6KB1, CAD, VGF, MMP2, LGR4, HOXD10, CITED1, SHH, TGFB1, ZNF148, IL4R, H2AFX, SRD5A2, TOP2B, TOP2A, ADIPOR2, SPAG1, UBE2J1, SPIRE1, HMGA2, MMP14, STK4, VASH1, SLIT2, NCAPD3, BCL2L11, CDK2, CD38, UMODL1, GNAQ, ALOX15B, FANCD2, KIAA1524, ZMIZ1, ROR2, HAS2, STC1, TFAP2C, PRDM1, EIF5A2, WNT5A, TNC, ACSBG2, BMPR2, MST1, COL9A3, KDM3A, ETV6, ASF1B, HIST1H2BA, ADAM28, …	642	1373	16650	1.49222998958553	0.864420029503395	0.0110396861247968	0.6048782373963
GOTERM_BP_FAT	GO:0014070~response to organic cyclic compound	57	8.29694323144105	0.000314689572906117	AIF1, LMO3, DUOX2, SNIP1, TLR2, MED24, CAD, RPS6KB1, POSTN, VGF, AQP3, TGFB1, CITED1, CASP3, SLC16A1, PAK2, SRD5A2, MSN, LOX, CCNA2, ND1, EFTUD2, MMP14, HMGA2, SLIT2, MYCN, CD38, TFPI, MDM2, STC1, CARM1, PMEPA1, PPP5C, LUM, TNC, ASNS, ABCA1, MDK, APLP1, KDM3A, THBS1, CARD9, BECN1, NASP, ITGA2, PCK2, SNAI2, CPT1A, ABCB4, CCNB1, CYBA, CYBB, DSG2, DSG1, PTCH1, RBM14, DNM2	642	906	16650	1.63164572631058	0.868010295667486	0.011125665419633	0.612977404916037
GOTERM_BP_FAT	GO:0033048~negative regulation of mitotic sister chromatid segregation	8	1.16448326055313	0.000318250881193078	CCNB1, MAD2L1, PLK1, BUB1, TTK, BUB1B, NDC80, USP44	642	35	16650	5.92790387182911	0.87100118596109	0.0111894114895255	0.619893960117823
GOTERM_BP_FAT	GO:0033572~transferrin transport	8	1.16448326055313	0.000318250881193078	TCIRG1, TF, ATP6V1C2, TFRC, ATP6V0A1, ATP6V1B2, ATP6V0B, DNM2	642	35	16650	5.92790387182911	0.87100118596109	0.0111894114895255	0.619893960117823
GOTERM_BP_FAT	GO:0000003~reproduction	79	11.4992721979622	0.000320557424227516	KIFC1, ADCY7, DUOX2, TTK, AURKA, RPS6KB1, CAD, VGF, MMP2, LGR4, HOXD10, CITED1, SHH, TGFB1, ZNF148, IL4R, H2AFX, SRD5A2, TOP2B, TOP2A, ADIPOR2, SPAG1, UBE2J1, SPIRE1, HMGA2, MMP14, STK4, VASH1, SLIT2, NCAPD3, BCL2L11, CDK2, CD38, UMODL1, GNAQ, ALOX15B, FANCD2, KIAA1524, ZMIZ1, ROR2, HAS2, STC1, TFAP2C, PRDM1, EIF5A2, WNT5A, TNC, ACSBG2, BMPR2, MST1, COL9A3, KDM3A, ETV6, ASF1B, HIST1H2BA, ADAM28, …	642	1375	16650	1.49005947323704	0.872902034451019	0.0112088230857483	0.624373343284201
GOTERM_BP_FAT	GO:0003205~cardiac chamber development	17	2.4745269286754	0.000320924294388478	WNT5A, TBX3, SOX11, TBX5, BMPR2, SMAD4, SOX4, LUZP1, FZD2, SUFU, TGFB1, SALL4, SFRP2, SALL1, MDM2, PRDM1, DNM2	642	155	16650	2.84443774495026	0.873201784137009	0.0111609358690251	0.625085799661096
GOTERM_BP_FAT	GO:0050000~chromosome localization	11	1.60116448326055	0.00032874001956035	CCNB1, KIFC1, KIF22, NDE1, CDCA8, BECN1, DLGAP5, CHMP6, CDC23, NDC80, PINX1	642	70	16650	4.07543391188251	0.879422312380816	0.0113697941910195	0.640262669954261
GOTERM_BP_FAT	GO:0001503~ossification	29	4.22125181950509	0.000332174502771323	WNT5A, IFITM1, IL6ST, TNC, DUOX2, FAM20C, BMPR2, GJA1, COL2A1, GLI3, MMP2, LGR4, CBFB, TGFB1, SHH, SUFU, CITED1, IGSF10, GPNMB, SOX11, SNAI2, MMP14, CTSK, SFRP2, KAZALD1, PTCH1, VCAN, CHSY1, STC1	642	359	16650	2.09499388227944	0.882058411868993	0.0114265050980923	0.646931183592059
GOTERM_BP_FAT	GO:0032270~positive regulation of cellular protein metabolic process	81	11.7903930131004	0.000340148618674441	ADCY4, ADCY7, AIF1, TOLLIP, IL6ST, TTK, AURKA, RPS6KB1, SART3, TGFB1, IL11, CASP3, PAK2, ROBO1, MDFIC, PAX7, MSN, PSMD5, ADAM8, CUL1, C5AR1, ANAPC5, HIST1H1B, ARHGEF5, TPX2, MMP14, ARRDC3, STK4, ECT2, BCL2L11, TANK, PARP16, UHRF1, MAD2L1, CRKL, PSEN1, KRT17, GADD45G, MDM2, BUB1B, CAMK1, EIF5A2, RNF20, WNT5A, TNFRSF6B, CKS1B, C3, ITLN1, MMD, BMPR2, SOX4, TIMP2, CCL24, RNF125, SLC11A1, MPV17L2, RNF…	642	1420	16650	1.47936685533763	0.887958787582924	0.0116370457909646	0.662412370553489
GOTERM_BP_FAT	GO:0002685~regulation of leukocyte migration	17	2.4745269286754	0.000345156317370697	WNT5A, C3AR1, ABR, C5AR1, AIF1, MST1, ITGA2, SLIT2, GAS6, TGFB1, LGALS9, CCL24, NOV, CCR2, MSN, THBS1, ADAM8	642	156	16650	2.82620416966211	0.89151236597959	0.0117449464826802	0.672133296453581
GOTERM_BP_FAT	GO:0001658~branching involved in ureteric bud morphogenesis	10	1.45560407569141	0.000345711191822738	EYA1, SALL1, SMAD4, PTCH1, GLI3, LGR4, TGFB1, CITED1, SHH, HOXD11	642	58	16650	4.4714792136642	0.891899116407824	0.0117018431523153	0.673210361108978
GOTERM_BP_FAT	GO:0010941~regulation of cell death	85	12.372634643377	0.000348725051579041	AIF1, IL6ST, LGMN, RPS6KB1, AURKA, AURKB, GLI3, CITED1, SHH, TGFB1, IL11, NOV, GPX1, CASP3, PAK2, ROBO1, PAX7, CEACAM5, DNAJC5, RBM10, ADAM8, TOP2A, KLHL20, C5AR1, GZMA, SOX11, STXBP1, MECOM, HMGA2, ARHGEF12, STK4, ECT2, SLIT2, BCL2L11, MYCN, PARP16, CD38, EYA1, MAD2L1, UMODL1, PSEN1, GADD45G, MDM2, MAPK8, PPP5C, WNT5A, TNFRSF6B, TNFRSF21, CD248, MST1, SOX4, COL2A1, ASNS, MDK, TCF7L2, SERPINB10, …	642	1509	16650	1.46086100221103	0.893975840338724	0.0117415150388833	0.679060359084516
GOTERM_BP_FAT	GO:0060560~developmental growth involved in morphogenesis	20	2.91120815138282	0.000371144221679379	WNT5A, TNC, CRABP2, MAP1B, MST1, BMPR2, AURKA, POSTN, SHH, SLIT2, TGFB1, SPRY1, EPHA7, SFRP2, SALL1, BIN3, DCX, DCLK1, FN1, KIF26B	642	205	16650	2.53020287212218	0.908222229985353	0.0124267763104751	0.722566424445437
GOTERM_BP_FAT	GO:0044702~single organism reproductive process	72	10.4803493449782	0.000380649401620132	KIFC1, ADCY7, DUOX2, TTK, AURKA, RPS6KB1, VGF, MMP2, LGR4, HOXD10, CITED1, SHH, TGFB1, ZNF148, IL4R, H2AFX, SRD5A2, TOP2B, TOP2A, SPAG1, UBE2J1, SPIRE1, HMGA2, MMP14, STK4, BCL2L11, VASH1, SLIT2, NCAPD3, CDK2, UMODL1, ALOX15B, FANCD2, KIAA1524, ZMIZ1, ROR2, HAS2, STC1, TFAP2C, PRDM1, EIF5A2, WNT5A, TNC, MST1, BMPR2, ACSBG2, COL9A3, KDM3A, ETV6, ASF1B, HIST1H2BA, ADAM28, B4GALT1, TBX3, NASP, SMAD4…	642	1231	16650	1.51688848060615	0.913668823788979	0.0126771082287338	0.741006473602679
GOTERM_BP_FAT	GO:0060284~regulation of cell development	54	7.86026200873363	0.000382902213671073	IL6ST, CRABP2, PRRX1, TLR2, AURKA, POSTN, GLI3, TGFB1, SHH, CITED1, ROBO1, PRMT5, PTPRG, SOX11, HMGA2, ECT2, SLIT2, MYCN, EYA1, CRKL, RCC2, MAPK6, PSEN1, CCR2, CAMK1, MDM2, HAS2, CARM1, DBN1, WNT5A, TNFRSF21, PHLDB1, CRTC1, BMPR2, MMD, TIMP2, EPHB3, TCF7L2, ZMYND8, DCT, DMD, TYROBP, FN1, DIXDC1, TBX5, MAP1B, SMAD4, NOTCH3, EPHA4, FBLN1, EPHA7, SFRP2, BAMBI, DNM2	642	851	16650	1.64567249085737	0.914911604922617	0.0126860195712469	0.745376452585822
GOTERM_BP_FAT	GO:0048584~positive regulation of response to stimulus	108	15.7205240174673	0.000397903536398639	LMO3, IL6ST, AIF1, LGMN, TLR2, TTK, MMP2, CITED1, TGFB1, TLR8, SHH, IL11, NOV, MARCO, CLEC4E, ROBO1, MDFIC, H2AFX, DEPDC1B, ADAM8, CUL1, C5AR1, KIF5B, STK4, BCL2L11, TANK, C1QA, CD38, ALOX15B, CCR2, ROR2, MAPK8, VSIG4, PPP5C, TNFRSF6B, WNT5A, C3AR1, BMPR2, SOX4, TIMP2, SLC11A1, CSF1R, DIXDC1, PTPN6, CARD9, CFB, BECN1, SMAD4, ITGA2, CD63, GAS6, LGALS9, TRAF3IP2, EPHA4, MYO10, GPR35, SFRP2, SALL1, …	642	2030	16650	1.37977072878781	0.922743237533921	0.0131123506049183	0.774471191812676
GOTERM_BP_FAT	GO:0010948~negative regulation of cell cycle process	22	3.20232896652111	0.00040224556645589	SOX11, TTK, SOX4, NDC80, AURKA, AURKB, HMGA2, CDC25C, CDK2, CCNB1, MAD2L1, PLK1, TFDP2, BUB1, MTBP, MDM2, BUB1B, RBM14, CARM1, GPNMB, CCNA2, USP44	642	240	16650	2.37733644859813	0.924872501562948	0.0131869905293656	0.782890954516435
GOTERM_BP_FAT	GO:0000904~cell morphogenesis involved in differentiation	49	7.13245997088792	0.000424633109485713	ENAH, CRABP2, UCHL1, POSTN, GLI3, TGFB1, SHH, CITED1, CASP3, ROBO1, TOP2B, KIF5B, STXBP1, PALLD, HMGA2, FARP1, SLIT2, CRKL, PSEN1, RCC2, STC1, HAS2, STMN1, KIF26A, KIF26B, WNT5A, PHLDB1, LUM, BMPR2, EPHB3, TCF7L2, TNN, DCX, DCLK1, FN1, CSF1R, PTPN6, TBX5, MAP1B, SMAD4, SNAI2, EPHA4, FBLN1, EPHA7, SFRP2, SALL1, ANTXR1, BAMBI, DNM2	642	753	16650	1.68764195554232	0.934954591358686	0.0138454498959883	0.826292563834463
GOTERM_BP_FAT	GO:0000082~G1/S transition of mitotic cell cycle	21	3.05676855895197	0.00042707564666221	AIF1, POLA1, SOX4, AURKA, RPS6KB1, RCC1, CDC25C, MCM4, CDK2, MCM5, MCM6, CCNB1, MCM7, CDKN2C, TFDP2, MTBP, CAMK2D, MDM2, CARM1, GPNMB, CUL1	642	224	16650	2.43136682242991	0.935969236919488	0.0138543592231333	0.831026698386517
GOTERM_BP_FAT	GO:1904589~regulation of protein import	18	2.62008733624454	0.000432802894700591	ARHGEF5, SMAD4, TLR2, SNAI2, MXI1, ECT2, GLI3, SHH, SUFU, GAS6, TGFB1, LGALS9, NOV, GNAQ, SFRP2, MDFIC, PDCD5, BAMBI	642	175	16650	2.6675567423231	0.938286748716907	0.0139684752554814	0.842126430812262
GOTERM_BP_FAT	GO:0048771~tissue remodeling	16	2.32896652110626	0.000443426973151753	B4GALT1, ABR, BMPR2, GJA1, ACP5, MMP14, LGR4, TGFB1, CD38, CTSK, TFRC, CCR2, TGM2, MDM2, ADAM8, CSF1R	642	144	16650	2.8816199376947	0.942365958230964	0.0142375821678031	0.86271337773377
GOTERM_BP_FAT	GO:0033043~regulation of organelle organization	68	9.8981077147016	0.000443850242028641	LIMA1, SNIP1, SPI1, VPS37B, TTK, AURKA, AURKB, SART3, TGFB1, GPX1, VPS13C, PRMT5, PAX7, MTBP, MSN, KIF11, KIF5B, HIST1H1B, ARHGEF5, STXBP1, NUSAP1, SPIRE1, HMGA1, SLIT2, BCL2L11, UHRF1, CTSK, MAD2L1, BUB1B, CAMK1, MAPK8, STMN1, RNF20, FHOD1, LCP1, WNT5A, PHLDB1, ANLN, RCC1, CCL24, MPV17L2, WIPF2, BUB1, CAMK2D, KDM3A, SCARB2, CSF1R, PINX1, CKAP2, SETDB1, DIXDC1, JARID2, BECN1, DLGAP5, PIF1, LMNA, …	642	1152	16650	1.53086059190031	0.942522769653279	0.0141803304390271	0.863533488524204
GOTERM_BP_FAT	GO:0051310~metaphase plate congression	9	1.31004366812227	0.000446099184709824	CCNB1, KIFC1, KIF22, CDCA8, BECN1, CHMP6, CDC23, NDC80, PINX1	642	48	16650	4.86273364485981	0.943348824545261	0.0141812834304832	0.867890852280373
GOTERM_BP_FAT	GO:0072091~regulation of stem cell proliferation	10	1.45560407569141	0.000448239028862133	DCT, PTPRC, FBLN1, TBX3, SOX11, HMGA2, SNAI2, GLI3, TGFB1, SHH	642	60	16650	4.32242990654206	0.944123783744421	0.0141787999344359	0.872036667118969
GOTERM_BP_FAT	GO:0007080~mitotic metaphase plate congression	8	1.16448326055313	0.000455798126187592	CCNB1, KIFC1, KIF22, CDCA8, BECN1, CHMP6, CDC23, PINX1	642	37	16650	5.60747663551402	0.946777481121731	0.0143457292618867	0.886680630668868
GOTERM_BP_FAT	GO:0033046~negative regulation of sister chromatid segregation	8	1.16448326055313	0.000455798126187592	CCNB1, MAD2L1, PLK1, BUB1, TTK, BUB1B, NDC80, USP44	642	37	16650	5.60747663551402	0.946777481121731	0.0143457292618867	0.886680630668868
GOTERM_BP_FAT	GO:1902275~regulation of chromatin organization	17	2.4745269286754	0.000458540459327606	SETDB1, JARID2, HIST1H1B, SMAD4, SPI1, SNAI2, SART3, HMGA1, TGFB1, CCNB1, UHRF1, PAX7, CAMK2D, CAMK1, MAPK8, KDM3A, RNF20	642	160	16650	2.75554906542056	0.947708734342531	0.0143612030303217	0.891992745225112
GOTERM_BP_FAT	GO:0072078~nephron tubule morphogenesis	11	1.60116448326055	0.000464338451069547	EYA1, SALL1, SMAD4, PTCH1, GLI3, LGR4, TGFB1, CITED1, SHH, KIF26B, HOXD11	642	73	16650	3.90795032646268	0.949624353596986	0.014471089270788	0.903223021032828
GOTERM_BP_FAT	GO:0071674~mononuclear cell migration	6	0.873362445414847	0.00046977393504732	HIST1H2BA, C3AR1, C5AR1, THBS1, TGFB1, SLIT2	642	18	16650	8.64485981308411	0.951356431202951	0.0145687351761465	0.913750049913131
GOTERM_BP_FAT	GO:0015031~protein transport	100	14.5560407569141	0.000479756759932426	RAB9A, XPO4, CHMP6, SNIP1, TLR2, POSTN, MXI1, PNP, TGFB1, TLR8, SHH, NOV, SLC16A1, CLEC4E, VPS13C, MDFIC, ADAM8, KIF5B, NCF1, UBE2J1, SPIRE1, CD38, ALOX15B, CAMK1, WNT5A, SOX4, ABCA1, ATP6V1B2, ATP6V0B, SLC11A1, CSE1L, SCARB2, FN1, CSF1R, BECN1, SMAD4, CD63, GAS6, LGALS9, TRAF3IP2, HEATR3, SFRP2, PPID, TRPS1, PDCD5, VPS37B, GJA1, VGF, GLI3, LGR4, IL4R, AP3B2, RAB6B, KDELR1, KLHL20, RPGR, PFKL, AR…	642	1860	16650	1.39433222791679	0.954383951158384	0.0148047538869357	0.933081256427515
GOTERM_BP_FAT	GO:0022612~gland morphogenesis	14	2.03784570596798	0.000479933558569499	WNT5A, B4GALT1, TBX3, TNC, DUOX2, MST1, GLI3, SHH, TGFB1, SULF1, TGM2, PTCH1, MSN, CSF1R	642	115	16650	3.15725314912637	0.954435835818172	0.0147394949999202	0.933423585282833
GOTERM_BP_FAT	GO:0006954~inflammatory response	43	6.25909752547307	0.000489514672383304	CUEDC2, WNT5A, TNFRSF6B, C3AR1, TNFRSF21, C9, IL6ST, C3, AIF1, TOLLIP, LY86, TLR2, ACP5, GJA1, TLR8, TGFB1, NOV, CCL24, SLC11A1, GPX1, IL4R, TGM2, THBS1, ADAM8, CSF1R, FN1, HIST1H2BA, B4GALT1, C5AR1, ABR, CFB, NFRKB, LYZ, CHST2, ITGA2, CD5L, LGALS9, CYBA, CYBB, NUPR1, CCR2, LTB4R2, PRCP	642	637	16650	1.75068589621327	0.957161092095828	0.0149602137922034	0.951973473660706
GOTERM_BP_FAT	GO:0006029~proteoglycan metabolic process	12	1.74672489082969	0.000495922774506809	XYLT1, DSEL, SULF1, BMPR2, ACAN, BCAN, CHSY1, COL2A1, VCAN, HYAL4, TCF7L2, CANT1	642	87	16650	3.57718337093136	0.958892248730505	0.0150829927900761	0.964378289978518
GOTERM_BP_FAT	GO:0044843~cell cycle G1/S phase transition	22	3.20232896652111	0.000506622014286652	PTPN6, AIF1, POLA1, SOX4, AURKA, RPS6KB1, RCC1, CDC25C, MCM4, CDK2, MCM5, MCM6, CCNB1, MCM7, CDKN2C, TFDP2, MTBP, CAMK2D, MDM2, CARM1, GPNMB, CUL1	642	244	16650	2.33836371993259	0.961628182687322	0.0153335104382603	0.985086613623509
GOTERM_BP_FAT	GO:0022603~regulation of anatomical structure morphogenesis	63	9.1703056768559	0.000520296889911376	CRABP2, POSTN, CD53, LGR4, CITED1, ZNRF3, TGFB1, SHH, SPRY1, ROBO1, IL4R, RRAS, PSMD5, MSN, C5AR1, HMGA2, VASH1, SLIT2, EYA1, CRKL, LARP4, RCC2, PSEN1, CCR2, CAMK1, ROR2, HAS2, CARM1, TBX18, WNT5A, C3AR1, PHLDB1, C3, BMPR2, EPHB3, TCF7L2, CCL24, WIPF2, THBS1, GPNMB, THBS2, FN1, CSF1R, MLLT3, B4GALT1, ABR, TBX5, MAP1B, SMAD4, FZD2, SNAI2, EPHA4, CYBB, FBLN1, EPHA7, MYO10, SFRP2, PRICKLE2, SULF1, M…	642	1051	16650	1.55459420044995	0.964861622237233	0.0156705480437855	1.01154828391453
GOTERM_BP_FAT	GO:0051985~negative regulation of chromosome segregation	8	1.16448326055313	0.000540401908827817	CCNB1, MAD2L1, PLK1, BUB1, TTK, BUB1B, NDC80, USP44	642	38	16650	5.45991146089523	0.969127383768568	0.016195520973997	1.0504404670557
GOTERM_BP_FAT	GO:0030182~neuron differentiation	71	10.334788937409	0.000550580170475899	ENAH, CRABP2, UCHL1, PRRX1, GJA1, AURKA, POSTN, GLI3, HOXD10, SHH, EFHD1, CASP3, PAK2, ROBO1, PAX7, TOP2B, KIF5B, PTPRG, SOX11, STXBP1, ECT2, FARP1, SLIT2, MYCN, EYA1, GNAQ, PSEN1, MAPK6, CAMK1, MDM2, PRDM1, STMN1, KIF26A, CARM1, DBN1, KIF26B, WNT5A, WNT5B, ZC4H2, TNC, LUM, CRTC1, MMD, BMPR2, SOX4, EPHB3, TIMP2, ZMYND8, SUFU, MANF, DMD, TNN, DCX, DCLK1, FN1, CSF1R, DIXDC1, BECN1, MAP1B, SMAD4, DP…	642	1226	16650	1.5019209952585	0.97108539278446	0.0164216531300495	1.07012429183322
GOTERM_BP_FAT	GO:0002274~myeloid leukocyte activation	16	2.32896652110626	0.000552216988990328	WNT5A, BATF3, ABR, AIF1, TLR2, SPI1, TGFB1, LGALS9, TLR8, SLC11A1, PSEN1, PRAM1, IL4R, CCR2, THBS1, TYROBP	642	147	16650	2.82281136753767	0.971388469327349	0.0163941085130418	1.07328940196566
GOTERM_BP_FAT	GO:0070887~cellular response to chemical stimulus	134	19.5050946142649	0.000555399302037858	ADCY4, ADCY7, AIF1, LMO3, IL6ST, FAM20C, SNIP1, IDE, TLR2, MED24, POSTN, FSTL1, RPS6KB1, MMP2, CALB1, IL17RD, SHH, TGFB1, CITED1, NOV, SLC16A1, ROBO1, ADAM8, CCNA2, C5AR1, KIF5B, EFTUD2, AHR, TANK, BCL2L11, PARP16, CCR2, TFPI, ROR2, STC1, HAS2, MAPK8, PRDM1, UGGT2, PPP5C, WNT5A, TNFRSF6B, C3AR1, WNT5B, IFITM1, BMPR2, MST1, SOX4, ATP6V1B2, ABCA1, ATP6V0B, TFF2, CSF1R, MRC1, PTPN6, LPO, BECN1, SUV3…	642	2648	16650	1.31239941271141	0.971968651889505	0.0164121245868244	1.0794427543891
GOTERM_BP_FAT	GO:0046824~positive regulation of nucleocytoplasmic transport	14	2.03784570596798	0.000566957507262698	XPO4, SMAD4, TLR2, ECT2, GLI3, TCF7L2, SHH, GAS6, TGFB1, LGALS9, SFRP2, MDM2, CAMK1, BAMBI	642	117	16650	3.10328300982507	0.973978679762433	0.0166743447625245	1.10178876130473
GOTERM_BP_FAT	GO:0046903~secretion	65	9.46142649199418	0.000584006713527176	RAB9A, SLC44A4, F13A1, CHMP6, TLR2, GJA1, CAD, POSTN, VGF, PNP, LGR4, TLR8, TGFB1, IL11, NOV, SLC16A1, CLEC4E, IL4R, DNAJC5, TRPV6, ADAM8, KIF5B, PFKL, SOX11, STXBP1, PCDH7, HMGA2, CD38, PSEN1, ALOX15B, PRAM1, CCR2, STC1, WNT5A, TF, TNFRSF21, LRRC32, SOX4, RABEPK, TRIM16, ABCA1, TCF7L2, APLP2, LGALS3BP, THBS1, GAD1, FN1, CSF1R, ABR, TBX3, SMAD4, CD63, PCK2, ITPR3, LGALS9, CPT1A, GAS6, ABCB4, TRAF…	642	1098	16650	1.53528931106685	0.976683565520542	0.0170934896694974	1.1347420288124
GOTERM_BP_FAT	GO:0003007~heart morphogenesis	21	3.05676855895197	0.000599663108324093	WNT5A, TBX3, SOX11, TBX5, BMPR2, SMAD4, GJA1, SOX4, COL2A1, FZD2, SNAI2, SHH, SUFU, TGFB1, EYA1, PSEN1, SFRP2, ZMIZ1, MDM2, PTCH1, HAS2	642	230	16650	2.36793986184478	0.978919139204923	0.0174684110143773	1.16499404797609
GOTERM_BP_FAT	GO:0001656~metanephros development	12	1.74672489082969	0.000603417759777998	EYA1, SPRY1, SALL1, SMAD4, UMOD, PTCH1, GLI3, CALB1, LGR4, CITED1, SHH, KIF26B	642	89	16650	3.49679722776436	0.979422595813042	0.0174976595786657	1.17224765550203
GOTERM_BP_FAT	GO:0050708~regulation of protein secretion	30	4.36681222707424	0.000620900395696468	WNT5A, TNFRSF21, LRRC32, TLR2, GJA1, SOX4, POSTN, TRIM16, TCF7L2, LGR4, TLR8, TGFB1, NOV, SLC16A1, CLEC4E, IL4R, ADAM8, CSF1R, FN1, PFKL, KIF5B, ITPR3, PCK2, GAS6, CPT1A, LGALS9, CD38, FBLN1, ALOX15B, PPID	642	392	16650	1.98478924279992	0.981613045652343	0.0179194654104016	1.20601569208155
GOTERM_BP_FAT	GO:0044839~cell cycle G2/M phase transition	19	2.76564774381368	0.000621186096116066	HAUS6, TPX2, AURKA, HMGA2, CDC25C, CDK2, HMMR, CCNB1, CCNB3, NDE1, CCNB2, RCC2, PLK1, ACTR1A, CAMK2D, DYNC1H1, CCNA2, CUL1, DNM2	642	197	16650	2.5013046159685	0.981646834407031	0.0178476088842103	1.20656743683414
GOTERM_BP_FAT	GO:0008104~protein localization	125	18.1950509461427	0.000639110956834769	RAB9A, XPO4, CHMP6, SNIP1, TLR2, TTK, POSTN, AURKA, AURKB, MXI1, PNP, SHH, TGFB1, TLR8, NOV, SLC16A1, VPS13C, CLEC4E, MDFIC, ADAM8, KIF5B, NCF1, UBE2J1, SPIRE1, BCL2L11, CD38, RCC2, ALOX15B, CAMK1, BIN3, MAPK8, KIF26A, DBN1, KIF26B, WNT5A, SOX4, ATP6V1B2, ABCA1, ZMYND8, ATP6V0B, SLC11A1, CSE1L, DMD, SCARB2, CSF1R, FN1, BECN1, SMAD4, ITGA2, TAX1BP3, CD63, GAS6, LGALS9, TRAF3IP2, HEATR3, PLK1, SFRP…	642	2448	16650	1.32427386842588	0.98364717283492	0.0182764580676354	1.24117808895292
GOTERM_BP_FAT	GO:0072088~nephron epithelium morphogenesis	11	1.60116448326055	0.000643405037768463	EYA1, SALL1, SMAD4, PTCH1, GLI3, LGR4, TGFB1, CITED1, SHH, KIF26B, HOXD11	642	76	16650	3.75368912936547	0.98409306857608	0.0183167793824029	1.24946771097763
GOTERM_BP_FAT	GO:0050663~cytokine secretion	17	2.4745269286754	0.00064406230917698	WNT5A, TNFRSF21, LRRC32, TLR2, TRIM16, POSTN, ABCA1, PNP, LGR4, GAS6, LGALS9, FBLN1, CLEC4E, ALOX15B, IL4R, FN1, CSF1R	642	165	16650	2.67204757858963	0.984160238260535	0.0182545823249077	1.25073649967726
GOTERM_BP_FAT	GO:0009306~protein secretion	34	4.9490538573508	0.000646829383665075	WNT5A, TNFRSF21, LRRC32, TLR2, GJA1, SOX4, POSTN, TRIM16, ABCA1, VGF, PNP, TCF7L2, LGR4, TLR8, TGFB1, NOV, SLC16A1, CLEC4E, IL4R, ADAM8, CSF1R, FN1, PFKL, KIF5B, ITPR3, PCK2, GAS6, CPT1A, LGALS9, TRAF3IP2, CD38, FBLN1, ALOX15B, PPID	642	469	16650	1.88011876531893	0.984439922665964	0.0182519394398334	1.25607785684809
GOTERM_BP_FAT	GO:0071103~DNA conformation change	24	3.49344978165939	0.000657841320062827	HIST1H2BA, HIST1H1B, PIF1, NASP, NUSAP1, HMGA2, TSPYL4, SART3, MCM4, HMGA1, MCM5, NCAPD3, HIST2H3C, CENPH, MCM6, CCNB1, HIST1H2BN, MCM7, H2AFX, HIST3H2BB, TOP2B, ASF1B, TOP2A, HIST1H4J	642	284	16650	2.1916546005002	0.985504888692702	0.0184788677849129	1.27733177326791
GOTERM_BP_FAT	GO:0006952~defense response	84	12.2270742358079	0.000659280450409765	ABCF3, ELF4, TOLLIP, IL6ST, AIF1, LY86, LGMN, TLR2, GJA1, RPS6KB1, VGF, MMP2, LGR4, TLR8, CITED1, TGFB1, NOV, MARCO, GPX1, PAK2, CLEC4E, ZNF148, IL4R, PSMD5, ADAM8, CUL1, C5AR1, NCF2, NCF1, CHST2, LYZ, TANK, CLEC4M, C1QA, CTSK, FANCD2, CCR2, PRCP, PRDM1, VSIG4, WNT5A, TNFRSF6B, CUEDC2, C3AR1, TNFRSF21, C9, IFITM1, C3, ACP5, UMOD, MDK, CCL24, SLC11A1, LGALS3BP, TGM2, CAMK2D, TFF3, THBS1, TYROBP, C…	642	1518	16650	1.43511506778471	0.985638572384042	0.018438459844269	1.28010908901492
GOTERM_BP_FAT	GO:0050670~regulation of lymphocyte proliferation	19	2.76564774381368	0.000659444119530289	TNFRSF21, PTPRC, PTPN6, LMO1, LRRC32, AIF1, IL6ST, SOX11, PNP, SHH, AHR, TGFB1, LGALS9, CD38, TFRC, CCR2, PRDM1, GPNMB, VSIG4	642	198	16650	2.4886717643727	0.985653697651882	0.0183632032284934	1.28042494231495
GOTERM_BP_FAT	GO:0001525~angiogenesis	31	4.51237263464338	0.000675752683804554	WNT5A, C3AR1, C3, SPI1, EPHB3, MMP2, SHH, NOV, CCL24, GPX1, ROBO1, TGFBI, RRAS, THBS1, ADAM8, THBS2, FN1, B4GALT1, C5AR1, ADIPOR2, MMP14, STK4, VASH1, SLIT2, NOTCH3, CYBB, SFRP2, CCR2, SULF1, PRCP, AAMP	642	413	16650	1.94666334774049	0.987083664437424	0.0187321674211943	1.3118928637154
GOTERM_BP_FAT	GO:0051240~positive regulation of multicellular organismal process	80	11.6448326055313	0.000676005903861242	IL6ST, AIF1, FAM20C, CRABP2, TLR2, GJA1, POSTN, AURKA, RPS6KB1, PNP, GLI3, LGR4, TLR8, SHH, TGFB1, SPRY1, CLEC4E, ROBO1, PRMT5, IL4R, RRAS, MKL2, ADAM8, C5AR1, SOX11, HMGA2, MMP14, ECT2, SLIT2, CD38, PSEN1, KRT17, MAPK6, ALOX15B, CCR2, AAMP, CAMK1, HAS2, PRDM1, WNT5A, C3AR1, PHLDB1, IFITM1, C3, LUM, CRTC1, MMD, BMPR2, MST1, TRIM16, EPHB3, TIMP2, TCF7L2, ZMYND8, CCL24, DCT, SLC11A1, DMD, CAMK2D, T…	642	1431	16650	1.44987166676463	0.987104705038191	0.0186587627962428	1.31238138526006
GOTERM_BP_FAT	GO:0045944~positive regulation of transcription from RNA polymerase II promoter	62	9.02474526928675	0.000678223803544234	LMO1, ELF4, PRRX1, TLR2, SPI1, GLI3, HOXD10, CITED1, TGFB1, CBFB, SHH, IL11, ZNF148, PAX7, GTF2A2, PSIP1, MKL2, TOP2A, SOX11, RBL1, CDK8, NCOA7, HLTF, LPIN2, HMGA2, HMGA1, AHR, MYCN, EAPP, UHRF1, EYA1, ZMIZ1, CAMK1, TFAP2C, FHOD1, WNT5A, LUM, CRTC1, BMPR2, SOX4, MYBL2, TCF7L2, SLC11A1, TFDP2, KDM3A, ETV6, MYSM1, NFATC1, CKAP2, NUCKS1, TBX5, SMAD4, LMNA, NOTCH3, SALL4, SFRP2, SMARCC1, SALL1, TRPS1…	642	1041	16650	1.54461472164615	0.987287536658912	0.0186394936414981	1.31666014170273
GOTERM_BP_FAT	GO:0001822~kidney development	23	3.34788937409025	0.000680777968426916	SOX11, SMAD4, SOX4, UMOD, CALB1, GLI3, LGR4, BCL2L11, SHH, CITED1, SLIT2, TGFB1, HOXD11, NOTCH3, EPHA4, SPRY1, EPHA7, EYA1, SALL1, SULF1, PTCH1, HAS2, KIF26B	642	267	16650	2.23406489551612	0.987494879422122	0.0186295084486311	1.32158740053051
GOTERM_BP_FAT	GO:0050707~regulation of cytokine secretion	16	2.32896652110626	0.000683006633023909	WNT5A, TNFRSF21, LRRC32, TLR2, TRIM16, POSTN, LGR4, GAS6, LGALS9, TLR8, FBLN1, CLEC4E, ALOX15B, IL4R, FN1, CSF1R	642	150	16650	2.76635514018692	0.987673034323388	0.0186108194075669	1.32588654359087
GOTERM_BP_FAT	GO:0044419~interspecies interaction between organisms	60	8.73362445414847	0.000686382868611655	ABCF3, RAB9A, IL6ST, CHMP6, DUOX2, IDE, VPS37B, DEK, TLR8, TGFB1, GPX1, PAK2, MDFIC, GTF2A2, PSIP1, H2AFX, TOP2A, CCNA2, CUL1, BATF3, RCOR1, RBL1, HMGA2, HMGA1, BCL2L11, CLEC4M, STOM, CCR2, RPS4Y1, MDM2, STMN1, CARM1, C9, NUP160, IFITM1, CRTC1, POLA1, RCC1, NUP210, BUB1, SCARB2, DCLK1, MRC1, PTPRC, CARD9, NUCKS1, BECN1, SUV39H1, FDPS, ITGA2, FUCA2, CDC25C, TRIM23, GAS6, LGALS9, TRAF3IP2, FBLN1, T…	642	998	16650	1.55919315266046	0.987938101371655	0.0186231447577992	1.33239903781756
GOTERM_BP_FAT	GO:0044403~symbiosis, encompassing mutualism through parasitism	60	8.73362445414847	0.000686382868611655	ABCF3, RAB9A, IL6ST, CHMP6, DUOX2, IDE, VPS37B, DEK, TLR8, TGFB1, GPX1, PAK2, MDFIC, GTF2A2, PSIP1, H2AFX, TOP2A, CCNA2, CUL1, BATF3, RCOR1, RBL1, HMGA2, HMGA1, BCL2L11, CLEC4M, STOM, CCR2, RPS4Y1, MDM2, STMN1, CARM1, C9, NUP160, IFITM1, CRTC1, POLA1, RCC1, NUP210, BUB1, SCARB2, DCLK1, MRC1, PTPRC, CARD9, NUCKS1, BECN1, SUV39H1, FDPS, ITGA2, FUCA2, CDC25C, TRIM23, GAS6, LGALS9, TRAF3IP2, FBLN1, T…	642	998	16650	1.55919315266046	0.987938101371655	0.0186231447577992	1.33239903781756
GOTERM_BP_FAT	GO:0030335~positive regulation of cell migration	30	4.36681222707424	0.000699216056575509	WNT5A, C3AR1, WNT5B, AIF1, BMPR2, POSTN, RPS6KB1, TGFB1, CCL24, CAMK2D, GPNMB, THBS1, ADAM8, CSF1R, FN1, CAPN7, PTPRC, C5AR1, ITGA2, MMP14, SNAI2, GAS6, LGALS9, FBLN1, CCR2, AAMP, ROR2, MDM2, HAS2, MYLK	642	395	16650	1.96971489412043	0.98889466485893	0.0188885265461695	1.35714953211786
GOTERM_BP_FAT	GO:0032944~regulation of mononuclear cell proliferation	19	2.76564774381368	0.000699710623287226	TNFRSF21, PTPRC, PTPN6, LMO1, LRRC32, AIF1, IL6ST, SOX11, PNP, SHH, AHR, TGFB1, LGALS9, CD38, TFRC, CCR2, PRDM1, GPNMB, VSIG4	642	199	16650	2.47616587610952	0.988929970996977	0.0188227653504224	1.35810325130701
GOTERM_BP_FAT	GO:0061333~renal tubule morphogenesis	11	1.60116448326055	0.00071444998739259	EYA1, SALL1, SMAD4, PTCH1, GLI3, LGR4, TGFB1, CITED1, SHH, KIF26B, HOXD11	642	77	16650	3.70493991989319	0.989932210230604	0.0191356120695469	1.38652252854572
GOTERM_BP_FAT	GO:0090068~positive regulation of cell cycle process	22	3.20232896652111	0.000732755197295208	WNT5A, KIF23, BECN1, AIF1, DLGAP5, NUSAP1, SOX4, NDC80, AURKA, AURKB, HMGA2, CDC25C, ECT2, CDK2, TGFB1, CCNB1, MAD2L1, RCC2, MTBP, TFDP2, MDM2, CARM1	642	251	16650	2.27315038909781	0.991051551270598	0.0195399400731298	1.42180637282562
GOTERM_BP_FAT	GO:0060548~negative regulation of cell death	55	8.00582241630277	0.000736084839719189	IL6ST, AIF1, LGMN, AURKA, RPS6KB1, AURKB, GLI3, CITED1, SHH, IL11, NOV, GPX1, CASP3, PAK2, PAX7, DNAJC5, CEACAM5, ADAM8, KLHL20, C5AR1, SOX11, STXBP1, HMGA2, MECOM, PARP16, CD38, EYA1, MAD2L1, PSEN1, MDM2, MAPK8, PPP5C, TNFRSF6B, WNT5A, MST1, SOX4, ASNS, COL2A1, TCF7L2, MDK, SERPINB10, TGM2, THBS1, GPNMB, HSPA9, CSF1R, TBX3, BECN1, SMAD4, LMNA, SNAI2, GAS6, ADNP2, PLK1, SFRP2	642	897	16650	1.59019160441347	0.99124135224995	0.0195469066083543	1.42822307134268
GOTERM_BP_FAT	GO:0045184~establishment of protein localization	106	15.429403202329	0.000765766878498909	RAB9A, XPO4, CHMP6, SNIP1, TLR2, POSTN, MXI1, PNP, TGFB1, TLR8, SHH, NOV, SLC16A1, VPS13C, CLEC4E, MDFIC, ADAM8, KIF5B, NCF1, UBE2J1, SPIRE1, BCL2L11, CD38, RCC2, ALOX15B, CAMK1, MAPK8, WNT5A, SOX4, ABCA1, ATP6V1B2, ATP6V0B, SLC11A1, CSE1L, SCARB2, FN1, CSF1R, BECN1, SMAD4, ITGA2, CD63, GAS6, LGALS9, TRAF3IP2, HEATR3, PLK1, SFRP2, PPID, TRPS1, PDCD5, VPS37B, GJA1, VGF, GLI3, LGR4, IL4R, AP3B2, RA…	642	2021	16650	1.36025008439423	0.9927650476515	0.0202438678299998	1.48540710704569
GOTERM_BP_FAT	GO:2000027~regulation of organ morphogenesis	22	3.20232896652111	0.000775474967670197	WNT5A, B4GALT1, TBX5, BMPR2, SMAD4, FZD2, HMGA2, SNAI2, LGR4, SHH, CITED1, ZNRF3, TGFB1, SPRY1, EYA1, SFRP2, SULF1, PRICKLE2, ROR2, PSMD5, CARM1, MLLT3	642	252	16650	2.26412995104584	0.99320345933801	0.02041412993033	1.50410342827395
GOTERM_BP_FAT	GO:1900180~regulation of protein localization to nucleus	20	2.91120815138282	0.000784621659452261	SMAD4, TLR2, LMNA, SNAI2, MXI1, ECT2, GLI3, LGALS9, SHH, SUFU, GAS6, TGFB1, NOV, GNAQ, SFRP2, PLK1, MDFIC, BAMBI, DCLK1, PINX1	642	218	16650	2.37931921461031	0.993592187172825	0.0205683940037699	1.52171550222747
GOTERM_BP_FAT	GO:0016049~cell growth	32	4.65793304221252	0.000789753319242854	DCBLD2, WNT5A, SLC44A4, CRABP2, BMPR2, GJA1, POSTN, AURKA, TGFB1, NOV, CDKN2C, CAMK2D, TNN, DCX, DCLK1, FN1, HIST1H1B, MAP1B, SMAD4, ADIPOR2, MMP14, SLIT2, CYBA, CD38, EPHA7, ADNP2, KRT17, NUPR1, SFRP2, BIN3, KIF26A, DNM2	642	436	16650	1.90345537168824	0.99380046127629	0.020617606157924	1.53159527137363
GOTERM_BP_FAT	GO:0072028~nephron morphogenesis	11	1.60116448326055	0.000791834971528037	EYA1, SALL1, SMAD4, PTCH1, GLI3, LGR4, TGFB1, CITED1, SHH, KIF26B, HOXD11	642	78	16650	3.65744069015097	0.993883005144073	0.0205879077722811	1.53560272099503
GOTERM_BP_FAT	GO:0033554~cellular response to stress	95	13.8282387190684	0.000792161689242517	KIF22, AIF1, NUAK1, RBM4, PRRX1, AURKA, DEK, GPX1, MCM7, VPS13C, MDFIC, H2AFX, ADAM8, INO80E, TOP2A, CCNA2, CUL1, CHAC1, NEIL3, ARHGEF5, UBE2J1, HLTF, MECOM, HMGA2, HMGA1, ECT2, BCL2L11, VASH1, TANK, CDK2, PARP16, EYA1, UHRF1, AQR, CRKL, PSEN1, FANCD2, GADD45G, MDM2, ROR2, HAS2, STC1, MAPK8, UGGT2, CARM1, PPP5C, WNT5A, APEX2, NUP160, TNC, POLA1, KIAA0101, BMPR2, MST1, SOX4, ASNS, EDEM3, TIPRL, NU…	642	1773	16650	1.38961367553806	0.993895860354907	0.0205134575790957	1.53623168076114
GOTERM_BP_FAT	GO:0032945~negative regulation of mononuclear cell proliferation	10	1.45560407569141	0.00081731098002823	TNFRSF21, PTPN6, LRRC32, SOX11, PRDM1, GPNMB, VSIG4, TGFB1, LGALS9, SHH	642	65	16650	3.98993529834651	0.994808481092623	0.0210732865471396	1.58463479518572
GOTERM_BP_FAT	GO:0050672~negative regulation of lymphocyte proliferation	10	1.45560407569141	0.00081731098002823	TNFRSF21, PTPN6, LRRC32, SOX11, PRDM1, GPNMB, VSIG4, TGFB1, LGALS9, SHH	642	65	16650	3.98993529834651	0.994808481092623	0.0210732865471396	1.58463479518572
GOTERM_BP_FAT	GO:0071310~cellular response to organic substance	113	16.448326055313	0.000824228174937369	ADCY4, ADCY7, LMO3, IL6ST, AIF1, SNIP1, IDE, FAM20C, TLR2, MED24, POSTN, FSTL1, RPS6KB1, MMP2, CALB1, IL17RD, TGFB1, CITED1, SLC16A1, ROBO1, CCNA2, KIF5B, BCL2L11, TANK, PARP16, CCR2, TFPI, ROR2, STC1, HAS2, MAPK8, PRDM1, UGGT2, PPP5C, WNT5A, TNFRSF6B, WNT5B, IFITM1, BMPR2, SOX4, ATP6V1B2, ABCA1, ATP6V0B, TFF2, CSF1R, MRC1, PTPN6, BECN1, SMAD4, ITGA2, CD63, GAS6, LGALS9, ABCB4, GPR35, SFRP2, SMAR…	642	2186	16650	1.34062556113244	0.995034646347074	0.0211650301518328	1.59794388642408
GOTERM_BP_FAT	GO:0034501~protein localization to kinetochore	5	0.727802037845706	0.000841262723625848	RCC2, MTBP, TTK, BUB1B, AURKB	642	12	16650	10.8060747663551	0.995550494828059	0.0215120792601655	1.63071208280235
GOTERM_BP_FAT	GO:0072006~nephron development	15	2.18340611353712	0.000884331021578155	SMAD4, UMOD, CALB1, GLI3, LGR4, SHH, CITED1, TGFB1, HOXD11, NOTCH3, EYA1, SALL1, SULF1, PTCH1, KIF26B	642	138	16650	2.81897602600569	0.996628181628674	0.0225119501515307	1.71351344975538
GOTERM_BP_FAT	GO:0051272~positive regulation of cellular component movement	31	4.51237263464338	0.000887395769155202	WNT5A, C3AR1, WNT5B, AIF1, BMPR2, POSTN, RPS6KB1, TGFB1, CCL24, CAMK2D, GPNMB, THBS1, ADAM8, CSF1R, FN1, CAPN7, PTPRC, C5AR1, ITGA2, MMP14, SNAI2, GAS6, LGALS9, FBLN1, CCR2, AAMP, ROR2, MDM2, HAS2, STMN1, MYLK	642	420	16650	1.91421895861148	0.996694075686249	0.0225001378846256	1.71940308841148
GOTERM_BP_FAT	GO:0042592~homeostatic process	89	12.9548762736536	0.000896903476402937	STEAP4, ADCY4, LMO1, ADCY7, IDE, SLC7A8, SPI1, GJA1, AURKB, VGF, SART3, CALB1, LGR4, AQP3, TGFB1, NOV, GPX1, CASP3, SLC16A1, TRPV6, ADAM8, C5AR1, NCF2, ACOXL, KIF5B, NCF1, ADIPOR2, LYZ, ARRDC3, TRERF1, BCL2L11, ATP6V1C2, CD38, CTSK, PSEN1, CCR2, PRCP, HAS2, STC1, STEAP1, EIF5A2, IQCB1, TF, C3AR1, CRTC1, POLA1, SOX4, ACP5, COL2A1, UMOD, ABCA1, ATP6V1B2, TCF7L2, ATP6V0B, SLC11A1, DMD, TGM2, CAMK2D,…	642	1645	16650	1.40314745902338	0.996890416192541	0.0226493507088369	1.7376722700105
GOTERM_BP_FAT	GO:0051130~positive regulation of cellular component organization	68	9.8981077147016	0.000910180924389646	IDE, SNIP1, CRABP2, VPS37B, AURKA, CD53, AURKB, SART3, TGFB1, GPX1, ROBO1, IL4R, PAX7, MSN, KIF5B, HIST1H1B, ARHGEF5, NUSAP1, SPIRE1, BCL2L11, SLIT2, STOM, CTSK, CRKL, PSEN1, MAPK6, CAMK1, HAS2, MAPK8, EIF5A2, RNF20, FHOD1, LCP1, WNT5A, TF, PHLDB1, C3, CRTC1, BMPR2, EPHB3, TCF7L2, ZMYND8, CCL24, SLC11A1, MPV17L2, DMD, WIPF2, THBS2, FN1, SETDB1, ABR, JARID2, BECN1, DLGAP5, MAP1B, SMAD4, ITGA2, CD6…	642	1183	16650	1.49074505652507	0.997145249250556	0.022891126504465	1.76317966510798
GOTERM_BP_FAT	GO:0051222~positive regulation of protein transport	33	4.80349344978166	0.000928295098010851	WNT5A, XPO4, SNIP1, TLR2, GJA1, SOX4, POSTN, TRIM16, GLI3, TCF7L2, TGFB1, SHH, CLEC4E, IL4R, ADAM8, CSF1R, KIF5B, ARHGEF5, SMAD4, PCK2, ECT2, GAS6, LGALS9, STOM, CD38, CTSK, ALOX15B, SFRP2, PPID, CAMK1, MDM2, PDCD5, BAMBI	642	460	16650	1.86052417716375	0.997459576726106	0.0232507311264917	1.79796879460481
GOTERM_BP_FAT	GO:0007584~response to nutrient	17	2.4745269286754	0.000948087824174231	SETDB1, BECN1, TNC, ADIPOR2, ITGA2, RPS6KB1, POSTN, ABCA1, SNAI2, AQP3, GAS6, TGFB1, CYBB, SLC16A1, SFRP2, MDM2, STC1	642	171	16650	2.57829152320052	0.997763606054818	0.0236487833171458	1.83596829934727
GOTERM_BP_FAT	GO:0040017~positive regulation of locomotion	31	4.51237263464338	0.00096021502519668	WNT5A, C3AR1, WNT5B, AIF1, BMPR2, POSTN, RPS6KB1, TGFB1, CCL24, CAMK2D, GPNMB, THBS1, ADAM8, CSF1R, FN1, CAPN7, PTPRC, C5AR1, ITGA2, MMP14, SNAI2, GAS6, SLIT2, LGALS9, FBLN1, CCR2, AAMP, ROR2, MDM2, HAS2, MYLK	642	422	16650	1.90514683084555	0.997931623931794	0.0238553513816835	1.85924408220536
GOTERM_BP_FAT	GO:0050673~epithelial cell proliferation	27	3.93013100436681	0.000970914002417248	WNT5A, BMPR2, MST1, GJA1, LGR4, TGFB1, SHH, CCL24, NOV, GPX1, ROBO1, THBS1, B4GALT1, C5AR1, EPPK1, SOX11, HMGA2, SNAI2, MMP14, VASH1, CYBA, EYA1, PSEN1, SFRP2, SULF1, PTCH1, HAS2	642	347	16650	2.01796439440868	0.998069343615249	0.0240253424334862	1.879774321912
GOTERM_BP_FAT	GO:0045931~positive regulation of mitotic cell cycle	14	2.03784570596798	0.000983778842603544	AIF1, BECN1, DLGAP5, NUSAP1, AURKA, ASNS, RPS6KB1, NDC80, TGFB1, CCNB1, MAD2L1, RCC2, MTBP, MDM2	642	124	16650	2.92809767862526	0.998222857597141	0.0242467451596843	1.90445523469179
GOTERM_BP_FAT	GO:0045785~positive regulation of cell adhesion	29	4.22125181950509	0.00099334473693806	WNT5A, AIF1, IL6ST, EDIL3, GLI3, PNP, TGFB1, SHH, PAK2, DMD, IL4R, TGM2, ADAM8, FN1, PTPRC, PTPN6, EGFL6, ITGA2, LGALS9, EMILIN1, FBLN1, MYO10, CRKL, TFRC, SFRP2, CCR2, HAS2, KIF26B, DNM2	642	385	16650	1.95351377594368	0.998329039158282	0.0243863633137924	1.92280337399585
GOTERM_BP_FAT	GO:0021872~forebrain generation of neurons	10	1.45560407569141	0.00102123973431645	SALL3, DCT, WNT5A, GNAQ, ROBO1, SALL1, DCX, GLI3, SLIT2, CSF1R	642	67	16650	3.87083275212721	0.998603817907386	0.0249676885961053	1.97628958691839
GOTERM_BP_FAT	GO:0014911~positive regulation of smooth muscle cell migration	7	1.01892285298399	0.00102789376817738	AIF1, CAMK2D, MDM2, ITGA2, POSTN, HAS2, RPS6KB1	642	31	16650	5.85619535725053	0.998662388618761	0.025033328453313	1.98904402488845
GOTERM_BP_FAT	GO:1903827~regulation of cellular protein localization	38	5.53129548762737	0.00107577595355662	WNT5A, XPO4, SNIP1, TLR2, SOX4, MXI1, ZMYND8, GLI3, TCF7L2, SUFU, SHH, TGFB1, NOV, MDFIC, MSN, DCLK1, PINX1, KIF5B, UBE2J1, LMNA, SMAD4, TAX1BP3, SNAI2, ECT2, BCL2L11, GAS6, LGALS9, STOM, CTSK, GNAQ, SFRP2, PLK1, MDM2, CAMK1, MAPK8, PDCD5, BAMBI, LCP1	642	562	16650	1.75358366315229	0.999017360433517	0.0260860451321938	2.08077807360327
GOTERM_BP_FAT	GO:0051046~regulation of secretion	44	6.40465793304221	0.00108160241884295	WNT5A, TNFRSF21, RAB9A, LRRC32, CHMP6, TLR2, GJA1, SOX4, POSTN, TRIM16, TCF7L2, LGR4, TLR8, TGFB1, IL11, NOV, SLC16A1, CLEC4E, IL4R, TRPV6, ADAM8, FN1, CSF1R, ABR, PFKL, KIF5B, SOX11, STXBP1, SMAD4, PCK2, ITPR3, HMGA2, GAS6, CPT1A, LGALS9, CYBA, CYP4A11, CD38, FBLN1, ALOX15B, PRAM1, PPID, CCR2, STC1	642	683	16650	1.67074889506164	0.999053553516673	0.0261271324635417	2.09193501987767
GOTERM_BP_FAT	GO:0016337~single organismal cell-cell adhesion	46	6.6957787481805	0.00110945805879296	WNT5A, TNFRSF21, LMO1, IL6ST, ELF4, AIF1, LRRC32, SOX4, UMOD, MEGF11, PNP, GLI3, SHH, TGFB1, NOV, SLC11A1, CLEC4E, PAK2, IL4R, CEACAM5, MSN, ADAM8, GPNMB, C10ORF54, PTPN6, PTPRC, STXBP1, GAS6, LGALS9, CLEC4M, CLPTM1, MYO10, TFRC, PKP1, PSEN1, DSG2, FANCD2, CCR2, DSG1, DSC2, HAS2, ITGAD, PRDM1, VSIG4, LCP1, KIF26B	642	725	16650	1.64550435062842	0.999209002600469	0.0266911706419236	2.14525839202071
GOTERM_BP_FAT	GO:0042098~T cell proliferation	17	2.4745269286754	0.00114100141341305	TNFRSF21, PTPRC, PTPN6, LMO1, LRRC32, ELF4, AIF1, IL6ST, PNP, SHH, TGFB1, LGALS9, SLC11A1, TFRC, CCR2, GPNMB, VSIG4	642	174	16650	2.53383822107638	0.999354441318996	0.0273378377737593	2.20560779814636
GOTERM_BP_FAT	GO:0072009~nephron epithelium development	13	1.89228529839884	0.00116354371724163	SMAD4, UMOD, CALB1, GLI3, LGR4, SHH, CITED1, TGFB1, HOXD11, EYA1, SALL1, PTCH1, KIF26B	642	111	16650	3.03738317757009	0.999441691534059	0.0277673452248651	2.24871456763233
GOTERM_BP_FAT	GO:0070663~regulation of leukocyte proliferation	19	2.76564774381368	0.00116745473290898	TNFRSF21, PTPRC, PTPN6, LMO1, LRRC32, AIF1, IL6ST, SOX11, PNP, SHH, AHR, TGFB1, LGALS9, CD38, TFRC, CCR2, PRDM1, GPNMB, VSIG4	642	208	16650	2.36902408339324	0.999455581213427	0.0277565402395114	2.25619161502912
GOTERM_BP_FAT	GO:0035148~tube formation	15	2.18340611353712	0.00116961367352938	WNT5A, SOX11, SOX4, LUZP1, FZD2, STK4, BCL2L11, SHH, SUFU, TGFB1, MTHFD1L, SALL4, SFRP2, TGM2, PTCH1	642	142	16650	2.73956825062525	0.999463099974814	0.0277048715336735	2.26031882738991
GOTERM_BP_FAT	GO:0006366~transcription from RNA polymerase II promoter	96	13.9737991266376	0.00119886267105433	LMO1, ELF4, PRRX1, TLR2, SPI1, INTS1, MED24, FSTL1, DEK, AURKB, GLI3, HOXD10, CITED1, SHH, CBFB, TGFB1, IL11, DHX38, ZNF148, PAX7, GTF2A2, WWC3, PSIP1, MKL2, RBM10, TOP2A, BATF3, C5AR1, HIST1H1B, RCOR1, SOX11, RBL1, CDK8, NCOA7, HLTF, HMGA2, LPIN2, HMGA1, AHR, MYCN, EAPP, EYA1, UHRF1, PSEN1, ZMIZ1, MDM2, CAMK1, ROR2, TFAP2C, PRDM1, SNRPF, TBX18, FHOD1, WNT5A, CRTC1, LUM, BMPR2, SOX4, MYBL2, ZMYND…	642	1820	16650	1.36797781657595	0.999555299629551	0.0282841552895603	2.31621737755783
GOTERM_BP_FAT	GO:2000147~positive regulation of cell motility	30	4.36681222707424	0.0011989444583209	WNT5A, C3AR1, WNT5B, AIF1, BMPR2, POSTN, RPS6KB1, TGFB1, CCL24, CAMK2D, GPNMB, THBS1, ADAM8, CSF1R, FN1, CAPN7, PTPRC, C5AR1, ITGA2, MMP14, SNAI2, GAS6, LGALS9, FBLN1, CCR2, AAMP, ROR2, MDM2, HAS2, MYLK	642	409	16650	1.90229189040971	0.999555533858642	0.0281827856182463	2.31637364087912
GOTERM_BP_FAT	GO:0010574~regulation of vascular endothelial growth factor production	7	1.01892285298399	0.00122446305824791	C3AR1, C5AR1, C3, IL6ST, CCR2, SULF1, TGFB1	642	32	16650	5.67318925233645	0.999622908440737	0.0286696420054495	2.36511807563374
GOTERM_BP_FAT	GO:0070664~negative regulation of leukocyte proliferation	10	1.45560407569141	0.00126454350519485	TNFRSF21, PTPN6, LRRC32, SOX11, PRDM1, GPNMB, VSIG4, TGFB1, LGALS9, SHH	642	69	16650	3.75863470134092	0.99970871880815	0.0294874658004609	2.44163128132315
GOTERM_BP_FAT	GO:0051784~negative regulation of nuclear division	9	1.31004366812227	0.00128224066929196	CCNB1, MAD2L1, PLK1, BUB1, MTBP, TTK, BUB1B, NDC80, USP44	642	56	16650	4.16805740987984	0.999740104308493	0.0297863154928808	2.47539689648067
GOTERM_BP_FAT	GO:0006611~protein export from nucleus	9	1.31004366812227	0.00128224066929196	CSE1L, XPO4, CAMK1, MDM2, SOX4, TCF7L2, TGFB1, GAS6, HSPA9	642	56	16650	4.16805740987984	0.999740104308493	0.0297863154928808	2.47539689648067
GOTERM_BP_FAT	GO:0033157~regulation of intracellular protein transport	28	4.07569141193595	0.00129953187940648	XPO4, SNIP1, TLR2, SOX4, MXI1, GLI3, TCF7L2, TGFB1, SHH, SUFU, NOV, MDFIC, KIF5B, UBE2J1, SMAD4, SNAI2, ECT2, GAS6, LGALS9, STOM, CTSK, GNAQ, SFRP2, CAMK1, MDM2, BAMBI, PDCD5, LCP1	642	373	16650	1.94683170053369	0.999767501233584	0.0300736421104075	2.50837725470784
GOTERM_BP_FAT	GO:0051170~nuclear import	24	3.49344978165939	0.00131547440668531	SMAD4, TLR2, LMNA, SNAI2, MXI1, ECT2, GLI3, LGALS9, TGFB1, SHH, SUFU, GAS6, NOV, SLC11A1, GNAQ, CSE1L, HEATR3, SFRP2, MDFIC, TRPS1, GEMIN6, SNRPF, BAMBI, TNPO3	642	299	16650	2.08170537305035	0.999790195444963	0.0303281645846203	2.53877582862698
GOTERM_BP_FAT	GO:1903530~regulation of secretion by cell	41	5.96797671033479	0.00134280634911031	WNT5A, TNFRSF21, RAB9A, LRRC32, CHMP6, TLR2, GJA1, SOX4, POSTN, TRIM16, TCF7L2, LGR4, TLR8, TGFB1, IL11, NOV, SLC16A1, CLEC4E, IL4R, TRPV6, ADAM8, CSF1R, FN1, ABR, PFKL, KIF5B, SOX11, STXBP1, SMAD4, PCK2, ITPR3, HMGA2, GAS6, CPT1A, LGALS9, CD38, FBLN1, ALOX15B, PRAM1, PPID, CCR2	642	630	16650	1.6878059635069	0.999824069568007	0.0308384788038366	2.59087035970662
GOTERM_BP_FAT	GO:0060443~mammary gland morphogenesis	8	1.16448326055313	0.00134402558857491	WNT5A, B4GALT1, TBX3, MST1, PTCH1, GLI3, TGFB1, CSF1R	642	44	16650	4.71537807986406	0.999825446112529	0.0307563630173802	2.5931936077054
GOTERM_BP_FAT	GO:0010631~epithelial cell migration	20	2.91120815138282	0.00134795575053783	WNT5A, CAPN7, EPPK1, PTPRG, BMPR2, ITGA2, ANLN, VASH1, SLIT2, TGFB1, NOV, GPX1, PKN3, ROBO1, LTB4R2, PRCP, AAMP, STC1, HAS2, THBS1	642	228	16650	2.27496310870635	0.999829810459319	0.0307357279361395	2.60068213219293
GOTERM_BP_FAT	GO:0018105~peptidyl-serine phosphorylation	21	3.05676855895197	0.00137601193127562	WNT5A, TTK, AURKA, AURKB, HMGA2, STK4, CDK2, GAS6, TGFB1, IL11, CCNB1, PAK2, PKN3, SFRP2, PLK1, DMD, CAMK2D, CAMK1, MAPK8, DCX, DCLK1	642	246	16650	2.21392751310691	0.999857953694072	0.0312551063256679	2.65412446936669
GOTERM_BP_FAT	GO:0021915~neural tube development	16	2.32896652110626	0.00141068346691505	WNT5A, SOX11, SOX4, LUZP1, FZD2, GLI3, STK4, TGFB1, MTHFD1L, SHH, SUFU, SALL4, PSEN1, SFRP2, PAX7, PTCH1	642	161	16650	2.57734950949092	0.999886390720901	0.0319178952360302	2.72012951666374
GOTERM_BP_FAT	GO:0060349~bone morphogenesis	11	1.60116448326055	0.00141416516984988	SFRP2, BMPR2, ACP5, STC1, CHSY1, COL2A1, HAS2, MMP14, CARM1, GLI3, TGFB1	642	84	16650	3.39619492656876	0.999888910939815	0.031883424647229	2.72675537268264
GOTERM_BP_FAT	GO:0022607~cellular component assembly	130	18.9228529839884	0.00142362115482491	KIFC1, AIF1, CHMP6, IDE, TLR2, MED24, AURKA, AURKB, SART3, TGFB1, HIST1H2BN, DDX28, PSIP1, H2AFX, LOX, PRKAB1, SPAG1, SPIRE1, BCL2L11, FARP1, MRTO4, RCC2, TMEM138, KRT14, HAS2, BIN3, STMN1, SNRPF, TNFAIP1, PPP5C, WNT5A, IQCB1, CRTC1, ANLN, ABCA1, MYBL2, RCC1, EPHB3, ZMYND8, PDSS2, DMD, ASF1B, HIST1H4J, FN1, BECN1, KCTD1, SACS, SMAD4, ITGA2, KCTD2, HIST2H3C, GAS6, KCTD9, MYO10, EPHA7, PKP1, PLK1, …	642	2618	16650	1.28781334113934	0.999895477122756	0.031981341889836	2.74474842766671
GOTERM_BP_FAT	GO:0048598~embryonic morphogenesis	38	5.53129548762737	0.00142810675001185	WNT5A, PHLDB1, CRABP2, BMPR2, PRRX1, GJA1, SOX4, LUZP1, COL2A1, MMP2, GLI3, HOXD10, MTHFD1L, SUFU, TGFB1, SHH, FN1, ABR, TBX3, TBX5, SOX11, SMAD4, ITGA2, FZD2, MMP14, HMGA2, STK4, BCL2L11, MYCN, EYA1, SALL4, PSEN1, GNAQ, SFRP2, SALL1, SULF1, ROR2, PTCH1	642	571	16650	1.72594399070331	0.999898454757371	0.0319690196251776	2.75328261193762
GOTERM_BP_FAT	GO:0021522~spinal cord motor neuron differentiation	7	1.01892285298399	0.00144853187874561	ZC4H2, SOX4, PTCH1, GLI3, HOXD10, SUFU, SHH	642	33	16650	5.50127442650807	0.999910976545236	0.0323067945632064	2.79213398168791
GOTERM_BP_FAT	GO:0001649~osteoblast differentiation	18	2.62008733624454	0.00145979093040565	IFITM1, IL6ST, SOX11, TNC, FAM20C, BMPR2, GJA1, SNAI2, GLI3, LGR4, SHH, CITED1, SUFU, CBFB, SFRP2, PTCH1, VCAN, GPNMB	642	195	16650	2.39396117900791	0.999917206161913	0.0324416036933247	2.8135439305546
GOTERM_BP_FAT	GO:1903510~mucopolysaccharide metabolic process	13	1.89228529839884	0.00146832344908534	B4GALT1, XYLT1, LUM, DSEL, CHST2, ACAN, BCAN, HAS2, CHSY1, VCAN, HYAL4, TGFB1, HMMR	642	114	16650	2.95745204131825	0.999921635194102	0.0325160257584871	2.82976618798062
GOTERM_BP_FAT	GO:0060348~bone development	17	2.4745269286754	0.00153611384892901	PTPRC, PTPN6, FAM20C, BMPR2, ACP5, COL2A1, MMP14, GLI3, TGFB1, SFRP2, SULF1, HAS2, CHSY1, STC1, SRD5A2, CARM1, TYROBP	642	179	16650	2.4630606171357	0.999949369442821	0.0338761643879673	2.95855988493738
GOTERM_BP_FAT	GO:0060021~palate development	11	1.60116448326055	0.00154873059235207	WNT5A, TBX3, SOX11, PRRX1, SMAD4, COL2A1, FZD2, SNAI2, EPHB3, GLI3, SHH	642	85	16650	3.35623969213854	0.999953322896173	0.034033275114625	2.98251231217077
GOTERM_BP_FAT	GO:0090132~epithelium migration	20	2.91120815138282	0.0015689035444662	WNT5A, CAPN7, EPPK1, PTPRG, BMPR2, ITGA2, ANLN, VASH1, SLIT2, TGFB1, NOV, GPX1, PKN3, ROBO1, LTB4R2, PRCP, AAMP, STC1, HAS2, THBS1	642	231	16650	2.2454181332686	0.999959012860392	0.0343519899433127	3.02079827160334
GOTERM_BP_FAT	GO:0032269~negative regulation of cellular protein metabolic process	58	8.44250363901019	0.0015993009364217	LMO3, RBM4, IDE, SNIP1, UCHL1, SPI1, TGFB1, SHH, GPX1, SPRY1, PAK2, CDKN2C, PSMD5, ANAPC5, CHAC1, MECOM, SLIT2, CDK2, MYCN, WFDC8, MAD2L1, PSEN1, GNAQ, UMODL1, SERPINB8, TFPI, BUB1B, MDM2, WFDC5, PMEPA1, WFDC3, PPP5C, C3, SOX4, TIMP2, TIPRL, APLP2, SUFU, MOV10, DMD, SERPINB10, KDM3A, THBS1, PINX1, PTPN6, PTPRC, JARID2, SMAD4, CDC23, A2ML1, GAS6, SH3BP5, CCNB1, FBLN1, SFRP2, PLK1, SMARCC1, USP44	642	992	16650	1.51633629785951	0.99996630426659	0.0348877134454395	3.0784619760919
GOTERM_BP_FAT	GO:0032506~cytokinetic process	5	0.727802037845706	0.00159976912371891	KIF23, SNX18, SPIRE1, BIN3, AURKB	642	14	16650	9.26234979973298	0.999966405778224	0.0347799409270578	3.07934987067344
GOTERM_BP_FAT	GO:0021889~olfactory bulb interneuron differentiation	5	0.727802037845706	0.00159976912371891	SALL3, WNT5A, ROBO1, SALL1, SLIT2	642	14	16650	9.26234979973298	0.999966405778224	0.0347799409270578	3.07934987067344
GOTERM_BP_FAT	GO:0051093~negative regulation of developmental process	46	6.6957787481805	0.00163597244215692	WNT5A, TNFRSF21, LGMN, BMPR2, GJA1, POSTN, GLI3, SUFU, CITED1, SHH, TGFB1, NOV, ROBO1, IL4R, WWC3, CEACAM5, THBS1, HIST1H4J, THBS2, HSPA9, DIXDC1, ABR, TBX3, PTPRG, TBX5, SOX11, SNAI2, HMGA2, STK4, SLIT2, GAS6, VASH1, MYCN, NOTCH3, EPHA4, EPHA7, FBLN1, RCC2, PSEN1, SFRP2, CCR2, SULF1, MDM2, PTCH1, CARM1, TBX18	642	739	16650	1.61433106117132	0.99997339645532	0.0354339218055935	3.1479843475423
GOTERM_BP_FAT	GO:1902589~single-organism organelle organization	86	12.5181950509461	0.00164801273615597	KIF23, KIFC1, KIF22, LIMA1, AIF1, CHMP6, TTK, AURKA, AURKB, SHH, TGFB1, NDE1, SPRY1, SLC16A1, CDCA8, VPS13C, TOP2B, DYNC1H1, TOP2A, KIF11, RPGR, KIF5B, ARHGEF5, TPX2, STXBP1, SPAG1, NUSAP1, SPIRE1, PALLD, CDK2, NCAPD3, SLIT2, BCL2L11, EYA1, MAD2L1, RCC2, KRT17, TMEM138, KRT14, BUB1B, BIN3, MAPK8, STMN1, DBN1, TNFAIP1, FHOD1, LCP1, DSCC1, IQCB1, KRT6C, HAUS6, NUP160, CNN3, KIAA0101, MYBL2, RCC1, S…	642	1612	16650	1.38360659539436	0.999975382691229	0.0355705898939682	3.17080019140995
GOTERM_BP_FAT	GO:0033273~response to vitamin	11	1.60116448326055	0.00169349846263018	SETDB1, BECN1, TNC, MDM2, ITGA2, STC1, POSTN, SNAI2, TGFB1, AQP3, GAS6	642	86	16650	3.31721364920669	0.999981637604209	0.0364130356126436	3.25694768903968
GOTERM_BP_FAT	GO:0009100~glycoprotein metabolic process	29	4.22125181950509	0.0016947102479934	GALNT4, BMPR2, BCAN, COL2A1, DPY19L4, EDEM3, TCF7L2, CANT1, XYLT1, DSEL, FUT3, ACAN, THBS1, SOAT1, B4GALT1, UBE2J1, HYAL4, MGAT1, PARP16, PSEN1, SDF2L1, SULF1, PARP3, VCAN, CHSY1, UGGT2, MUC17, MUC5B, MUC16	642	399	16650	1.88496943292811	0.999981780453366	0.0363173820266126	3.25924174997131
GOTERM_BP_FAT	GO:0044764~multi-organism cellular process	57	8.29694323144105	0.00170388101532232	ABCF3, IL6ST, CHMP6, DUOX2, IDE, VPS37B, DEK, TLR8, TGFB1, PAK2, MDFIC, GTF2A2, PSIP1, H2AFX, TOP2A, CCNA2, CUL1, BATF3, RCOR1, RBL1, HMGA2, HMGA1, BCL2L11, CLEC4M, STOM, CCR2, RPS4Y1, MDM2, STMN1, CARM1, C9, NUP160, IFITM1, CRTC1, POLA1, RCC1, NUP210, BUB1, SCARB2, DCLK1, MRC1, PTPRC, CARD9, NUCKS1, BECN1, SUV39H1, FDPS, ITGA2, CDC25C, TRIM23, GAS6, LGALS9, TRAF3IP2, FBLN1, TFRC, HNRNPUL1, PPID	642	973	16650	1.51929190959649	0.999982826116057	0.0363893686467295	3.27660148378075
GOTERM_BP_FAT	GO:0030900~forebrain development	27	3.93013100436681	0.00170630437930747	WNT5A, DUOX2, BCAN, EPHB3, GLI3, MDK, SHH, DCT, NDE1, CASP3, ROBO1, H2AFX, SRD5A2, TOP2B, DCX, DCLK1, CSF1R, DIXDC1, TBX3, HMGA2, SLIT2, GART, NOTCH3, SALL3, PSEN1, GNAQ, SALL1	642	361	16650	1.9397053874233	0.999983092263478	0.0363197739130804	3.28118827835033
GOTERM_BP_FAT	GO:0001817~regulation of cytokine production	38	5.53129548762737	0.00170857700660146	CUEDC2, WNT5A, TNFRSF21, C3AR1, IL6ST, LRRC32, C3, LUM, TLR2, ACP5, POSTN, TRIM16, LGR4, TLR8, TGFB1, SLC11A1, CLEC4E, IL4R, RNF128, GPNMB, THBS1, ADAM8, CSF1R, FN1, CARD9, C5AR1, SMAD4, UBE2J1, SNAI2, LGALS9, GAS6, CYBA, FBLN1, CYBB, ALOX15B, CCR2, SULF1, VSIG4	642	577	16650	1.70799656618993	0.999983338107821	0.0362474995128017	3.28548958024124
GOTERM_BP_FAT	GO:0043009~chordate embryonic development	38	5.53129548762737	0.00170857700660146	WNT5A, BMPR2, PRRX1, GJA1, SOX4, LUZP1, COL2A1, GLI3, HOXD10, MTHFD1L, CITED1, SUFU, SHH, TGFB1, PAX7, TBX3, NASP, SOX11, SMAD4, FZD2, MMP14, STK4, VASH1, BCL2L11, MYCN, MGAT1, CCNB1, EYA1, CCNB2, SALL4, PSEN1, SFRP2, ZMIZ1, SULF1, DSC3, ROR2, PTCH1, PRDM1	642	577	16650	1.70799656618993	0.999983338107821	0.0362474995128017	3.28548958024124
GOTERM_BP_FAT	GO:0051241~negative regulation of multicellular organismal process	59	8.58806404657933	0.00171293506877131	LGMN, GJA1, GLI3, LGR4, CITED1, TGFB1, SHH, NOV, ROBO1, IL4R, WWC3, PTPRG, SOX11, ARRDC3, HMGA2, STK4, VASH1, SLIT2, MYCN, CD38, PSEN1, CCR2, MDM2, STC1, CHSY1, VSIG4, CARM1, TBX18, CUEDC2, WNT5A, TNFRSF21, LRRC32, BMPR2, ACP5, SUFU, SLC11A1, RNF128, GPNMB, THBS1, THBS2, HIST1H4J, FN1, HSPA9, DIXDC1, ABR, EPPK1, TBX5, SMAD4, SNAI2, LGALS9, GAS6, NOTCH3, EPHA4, CYBA, FBLN1, EPHA7, SFRP2, SULF1, PT…	642	1017	16650	1.50456262233617	0.999983799592713	0.0362190283086327	3.29373738542612
GOTERM_BP_FAT	GO:1904951~positive regulation of establishment of protein localization	35	5.09461426491994	0.00172297445733781	WNT5A, XPO4, SNIP1, TLR2, GJA1, SOX4, POSTN, TRIM16, GLI3, TCF7L2, TGFB1, SHH, CLEC4E, IL4R, ADAM8, CSF1R, KIF5B, ARHGEF5, SMAD4, PCK2, ECT2, GAS6, LGALS9, BCL2L11, STOM, CD38, CTSK, ALOX15B, SFRP2, PPID, CAMK1, MDM2, MAPK8, PDCD5, BAMBI	642	517	16650	1.75572588080045	0.999984814640127	0.0363083774816101	3.31273478634528
GOTERM_BP_FAT	GO:0051049~regulation of transport	94	13.6826783114993	0.00173511266134207	RAB9A, XPO4, CHMP6, RBM4, SNIP1, TLR2, VPS37B, GJA1, POSTN, RPS6KB1, MXI1, GLI3, LGR4, TLR8, SHH, TGFB1, IL11, NOV, SLC16A1, CLEC4E, MDFIC, KCNK6, IL4R, TRPV6, MSN, ADAM8, PFKL, KIF5B, SOX11, ARHGEF5, ADIPOR2, STXBP1, UBE2J1, HMGA2, ECT2, BCL2L11, STOM, CD38, CTSK, GNAQ, ALOX15B, PRAM1, CCR2, MDM2, CAMK1, STC1, MAPK8, LCP1, WNT5A, TF, TNFRSF21, NUP160, C3, LRRC32, ITLN1, SOX4, TRIM16, ABCA1, TCF7…	642	1796	16650	1.35737776575151	0.999985957347215	0.0364404311410196	3.33569901904079
GOTERM_BP_FAT	GO:0031589~cell-substrate adhesion	24	3.49344978165939	0.00178136205156927	TECTA, EGFL6, ITGA2, POSTN, EDIL3, NID2, CD63, EPHB3, MMP14, BCL2L11, GAS6, EMILIN1, FBLN1, CRKL, RCC2, DMD, MSLN, HAS2, TNN, ANTXR1, THBS1, OTOA, FN1, DNM2	642	306	16650	2.03408466190214	0.999989577086215	0.0372727264598175	3.42315068974369
GOTERM_BP_FAT	GO:0051649~establishment of localization in cell	103	14.9927219796215	0.00179501145180166	KIFC1, RAB9A, XPO4, CHMP6, RBM4, SNIP1, TLR2, MXI1, TGFB1, CITED1, SHH, NOV, CDCA8, VPS13C, DHX38, MDFIC, PSIP1, DNAJC5, KIF5B, NCF1, UBE2J1, SPIRE1, BCL2L11, CLEC4M, CAMK1, MAPK8, SNRPF, KIF26A, KIF26B, SOX4, ABCA1, SLC11A1, CSE1L, DMD, SCARB2, GAD1, PTPN6, BECN1, SMAD4, CDC23, NDC80, GAS6, LGALS9, MYO10, HEATR3, SFRP2, TRPS1, PDCD5, KIF23, KIF22, UCHL1, VPS37B, GLI3, NDE1, SPRY1, IL4R, AP3B2, R…	642	2004	16650	1.3329649112989	0.999990454889158	0.037431555251756	3.44894560690648
GOTERM_BP_FAT	GO:0043067~regulation of programmed cell death	77	11.2081513828239	0.00180194627281356	AIF1, IL6ST, LGMN, RPS6KB1, AURKA, AURKB, GLI3, CITED1, SHH, TGFB1, IL11, GPX1, CASP3, PAK2, ROBO1, PAX7, CEACAM5, DNAJC5, RBM10, ADAM8, TOP2A, KLHL20, C5AR1, GZMA, STXBP1, MECOM, HMGA2, ARHGEF12, STK4, ECT2, SLIT2, BCL2L11, CD38, EYA1, MAD2L1, UMODL1, PSEN1, GADD45G, MDM2, MAPK8, WNT5A, TNFRSF6B, TNFRSF21, CD248, MST1, SOX4, COL2A1, ASNS, MDK, TCF7L2, SERPINB10, TGM2, CAMK2D, THBS1, CSF1R, HSPA9…	642	1413	16650	1.41327856816874	0.999990872151264	0.0374522911740918	3.46204866977946
GOTERM_BP_FAT	GO:0006974~cellular response to DNA damage stimulus	49	7.13245997088792	0.0018467934412092	KIF22, APEX2, NUAK1, POLA1, KIAA0101, SOX4, AURKA, DEK, TIPRL, MCM7, TFDP2, H2AFX, INO80E, TOP2A, HIST1H4J, CCNA2, RAD51AP1, NUCKS1, NEIL3, PIF1, NFRKB, SUV39H1, TREX2, HLTF, HMGA2, CDC25C, SNAI2, HMGA1, BCL2L11, TANK, CDK2, CCNB1, EYA1, UHRF1, AQR, NUPR1, PSEN1, FANCD2, PLK1, SFRP2, POLD1, EEF1E1, TDG, MDM2, PARP3, CARM1, RBM14, PPP5C, RNF111	642	807	16650	1.57471424104506	0.999993163636204	0.0382437870269281	3.54674484690806
GOTERM_BP_FAT	GO:0071478~cellular response to radiation	15	2.18340611353712	0.00185385789869235	RAD51AP1, NUCKS1, AURKB, HMGA2, SNAI2, ECT2, TANK, TGFB1, CYBA, SFRP2, POLD1, PPID, MDM2, H2AFX, DNM2	642	149	16650	2.61086370193815	0.999993467961927	0.0382643504761923	3.56008000773568
GOTERM_BP_FAT	GO:0021904~dorsal/ventral neural tube patterning	6	0.873362445414847	0.0019246957794733	PSEN1, PAX7, PTCH1, GLI3, SUFU, SHH	642	24	16650	6.48364485981308	0.999995862526353	0.0395717284538133	3.69369983
GOTERM_BP_FAT	GO:0000086~G2/M transition of mitotic cell cycle	17	2.4745269286754	0.00192978549574743	HAUS6, TPX2, AURKA, HMGA2, CDC25C, CDK2, HMMR, CCNB1, NDE1, CCNB2, RCC2, PLK1, ACTR1A, DYNC1H1, CCNA2, CUL1, DNM2	642	183	16650	2.40922322659721	0.999995996075908	0.0395481368350488	3.70329367467411
GOTERM_BP_FAT	GO:0010647~positive regulation of cell communication	83	12.0815138282387	0.00197108257129677	LMO3, IL6ST, LY86, PRRX1, TLR2, TTK, GJA1, LGR4, CITED1, SHH, TGFB1, IL11, CANT1, NOV, GPX1, PAK2, ROBO1, MDFIC, PRMT5, ARHGAP1, DEPDC1B, PSMD5, ADAM8, C5AR1, KIF5B, SOX11, ARHGEF5, ARRDC3, STK4, ECT2, BCL2L11, ATP6V1C2, CD38, EYA1, CRKL, PSEN1, ALOX15B, GADD45G, ROR2, CHSY1, MAPK8, PPP5C, WNT5A, TNFRSF6B, C3, CRTC1, BMPR2, SOX4, TRIM16, TIMP2, TCF7L2, CCL24, TGM2, CAMK2D, GPNMB, THBS1, MLLT3, CS…	642	1555	16650	1.3842894491691	0.999996931925195	0.0402499526530272	3.78110294625056
GOTERM_BP_FAT	GO:0010646~regulation of cell communication	146	21.2518195050946	0.00198180473508525	IL6ST, LMO3, LGMN, FAM20C, CRABP2, TLR2, TTK, AURKA, POSTN, RPS6KB1, AURKB, CALB1, SHH, ZNRF3, TGFB1, CITED1, IL11, NOV, SLC16A1, MDFIC, ROBO1, RRAS, DEPDC1B, ADAM8, C5AR1, KIF5B, CHAC1, PRKAB1, MECOM, STK4, TANK, BCL2L11, FARP1, CD38, ALOX15B, PRCP, ROR2, MAPK8, PRDM1, KIF26A, DBN1, TNFAIP1, PPP5C, WNT5A, TNFRSF6B, WNT5B, CRTC1, MST1, BMPR2, SOX4, LRIG2, ABCA1, TIMP2, ZMYND8, DMD, CSF1R, FN1, PT…	642	3020	16650	1.25379092653339	0.999997136836175	0.0403367615979092	3.80129519517173
GOTERM_BP_FAT	GO:0045321~leukocyte activation	46	6.6957787481805	0.0019822935733432	WNT5A, TNFRSF21, LMO1, IL6ST, ELF4, TOLLIP, AIF1, LRRC32, SPI1, TLR2, SOX4, PNP, GLI3, TLR8, SHH, TGFB1, CBFB, IL11, SLC11A1, CLEC4E, PAK2, IL4R, ADAM8, THBS1, GPNMB, TYROBP, BATF3, PTPN6, PTPRC, ABR, SOX11, MMP14, GAS6, AHR, LGALS9, CLPTM1, CD38, TFRC, PSEN1, FANCD2, PRAM1, CCR2, PRDM1, VSIG4, MUC5B, LCP1	642	747	16650	1.59704237510791	0.999997145845037	0.0402194304487485	3.80221569185497
GOTERM_BP_FAT	GO:0051293~establishment of spindle localization	7	1.01892285298399	0.00198892222776408	EYA1, SPRY1, NDE1, NUSAP1, SPIRE1, NDC80, DYNC1H1	642	35	16650	5.18691588785047	0.999997265244051	0.0402246077763897	3.81469681631288
GOTERM_BP_FAT	GO:0031056~regulation of histone modification	14	2.03784570596798	0.00200027572204804	CCNB1, JARID2, HIST1H1B, PAX7, SMAD4, SPI1, CAMK2D, CAMK1, MAPK8, KDM3A, SART3, SNAI2, RNF20, TGFB1	642	134	16650	2.70958292648905	0.999997458262699	0.0403231510663566	3.83607079441201
GOTERM_BP_FAT	GO:0016485~protein processing	20	2.91120815138282	0.00200742999775832	HIST1H2BA, C3AR1, C9, C5AR1, SEC11C, CFB, CHAC1, C3, LGMN, IDE, MMP14, GLI3, SHH, GAS6, PSEN1, MDM2, PTCH1, ZMPSTE24, THBS1, ADAM8	642	236	16650	2.19784571519088	0.999997572832863	0.0403383235193394	3.84953704973179
GOTERM_BP_FAT	GO:0034502~protein localization to chromosome	9	1.31004366812227	0.00201904359351475	RCC2, HIST1H1B, PLK1, MTBP, TTK, BUB1B, PARP3, AURKB, PINX1	642	60	16650	3.89018691588785	0.999997747924628	0.0404409809112961	3.87139312537172
GOTERM_BP_FAT	GO:0030178~negative regulation of Wnt signaling pathway	18	2.62008733624454	0.00202067162335397	WNT5A, WNT5B, TAX1BP3, HMGA2, SNAI2, APCDD1, STK4, GLI3, TCF7L2, SHH, CITED1, ZNRF3, SFRP2, ROR2, PSMD5, TBX18, MLLT3, NFATC1	642	201	16650	2.32249965127633	0.999997771438669	0.0403474937163009	3.87445660103671
GOTERM_BP_FAT	GO:0009792~embryo development ending in birth or egg hatching	38	5.53129548762737	0.00203959403807125	WNT5A, BMPR2, PRRX1, GJA1, SOX4, LUZP1, COL2A1, GLI3, HOXD10, MTHFD1L, CITED1, SUFU, SHH, TGFB1, PAX7, TBX3, NASP, SOX11, SMAD4, FZD2, MMP14, STK4, VASH1, BCL2L11, MYCN, MGAT1, CCNB1, EYA1, CCNB2, SALL4, PSEN1, SFRP2, ZMIZ1, SULF1, DSC3, ROR2, PTCH1, PRDM1	642	583	16650	1.6904185569324	0.999998027381687	0.0405920996020536	3.91005625284008
GOTERM_BP_FAT	GO:0030855~epithelial cell differentiation	37	5.38573508005822	0.00205195145197581	WNT5A, WNT5B, CNN3, TOLLIP, FAM20C, BMPR2, GJA1, SOX4, TRIM16, AQP3, CITED1, TGFB1, GPX1, CASP3, DMD, TGM3, MSN, B4GALT1, TBX3, SOX11, SMAD4, ITGA2, KRT10, FZD2, PALLD, STK4, CPT1A, MYCN, EYA1, KRT17, ALOX15B, SALL1, KRT14, CNFN, STC1, PTCH1, PRDM1	642	563	16650	1.70440397735761	0.999998178443848	0.040707437736171	3.93329809932783
GOTERM_BP_FAT	GO:0010720~positive regulation of cell development	33	4.80349344978166	0.00207055091646866	WNT5A, IL6ST, CRTC1, CRABP2, BMPR2, TLR2, MMD, AURKA, TIMP2, TCF7L2, GLI3, ZMYND8, TGFB1, SHH, DCT, ROBO1, DMD, PRMT5, FN1, SOX11, MAP1B, SMAD4, ECT2, SLIT2, EPHA4, CRKL, MAPK6, PSEN1, CCR2, CAMK1, HAS2, BAMBI, DNM2	642	483	16650	1.771927787775	0.999998384289121	0.0409430427819195	3.96826995034959
GOTERM_BP_FAT	GO:0007162~negative regulation of cell adhesion	19	2.76564774381368	0.00207587967228507	TNFRSF21, PTPRC, PTPN6, LRRC32, TNC, POSTN, SNAI2, MMP14, GLI3, LGALS9, SHH, TGFB1, FBLN1, RCC2, IL4R, TGFBI, THBS1, VSIG4, GPNMB	642	219	16650	2.25003200614518	0.999998438856463	0.04092071936153	3.97828717669919
GOTERM_BP_FAT	GO:0048661~positive regulation of smooth muscle cell proliferation	10	1.45560407569141	0.00208098943320243	NOTCH3, CYBA, AIF1, CAMK2D, TGM2, MDM2, ITGA2, RPS6KB1, THBS1, MMP2	642	74	16650	3.50467289719626	0.999998489449862	0.0408943163453126	3.98789179578498
GOTERM_BP_FAT	GO:0042981~regulation of apoptotic process	76	11.0625909752547	0.00208675238831682	AIF1, IL6ST, LGMN, RPS6KB1, AURKA, AURKB, GLI3, CITED1, SHH, TGFB1, IL11, GPX1, CASP3, PAK2, ROBO1, PAX7, CEACAM5, DNAJC5, RBM10, ADAM8, TOP2A, KLHL20, C5AR1, GZMA, STXBP1, HMGA2, ARHGEF12, STK4, ECT2, SLIT2, BCL2L11, CD38, EYA1, MAD2L1, UMODL1, PSEN1, GADD45G, MDM2, MAPK8, WNT5A, TNFRSF6B, TNFRSF21, CD248, MST1, SOX4, COL2A1, ASNS, MDK, TCF7L2, SERPINB10, TGM2, CAMK2D, THBS1, CSF1R, HSPA9, B4GAL…	642	1400	16650	1.40787716955941	0.99999854454636	0.0408806215106829	3.99872310486296
GOTERM_BP_FAT	GO:0009725~response to hormone	51	7.4235807860262	0.00209432169654086	ADCY4, ADCY7, AIF1, LMO3, TNC, IDE, TLR2, GJA1, MED24, CAD, TRIM16, RPS6KB1, ASNS, ATP6V1B2, VGF, TIMP2, MDK, ATP6V0B, CITED1, TGFB1, CASP3, KDM3A, SRD5A2, LOX, PIK3R3, THBS1, CCNA2, TCIRG1, NUCKS1, ADIPOR2, ITGA2, PCK2, MMP14, HMGA2, SLIT2, CYBA, ATP6V1C2, CD38, RAB31, CYBB, UMODL1, DSG2, SMARCC1, DSG1, ATP6V0A1, MDM2, STC1, CARM1, RBM14, PMEPA1, PPP5C	642	854	16650	1.54878635995535	0.999998613871404	0.0409015948879546	4.01294764149283
GOTERM_BP_FAT	GO:0022407~regulation of cell-cell adhesion	28	4.07569141193595	0.00209857963404334	WNT5A, TNFRSF21, LMO1, AIF1, LRRC32, IL6ST, EPHB3, GLI3, PNP, TGFB1, SHH, PAK2, IL4R, GPNMB, ADAM8, PTPRC, PTPN6, LGALS9, CLPTM1, EPHA7, MYO10, TFRC, FANCD2, CCR2, HAS2, PRDM1, VSIG4, KIF26B	642	386	16650	1.88126482979032	0.999998651407367	0.0408592382929107	4.02094844336747
GOTERM_BP_FAT	GO:0042129~regulation of T cell proliferation	15	2.18340611353712	0.00210133785005451	TNFRSF21, PTPN6, PTPRC, LMO1, LRRC32, AIF1, IL6ST, PNP, SHH, TGFB1, LGALS9, TFRC, CCR2, GPNMB, VSIG4	642	151	16650	2.57628272575354	0.999998675178349	0.0407886024169102	4.02613088249173
GOTERM_BP_FAT	GO:0090130~tissue migration	20	2.91120815138282	0.00210507564484783	WNT5A, CAPN7, EPPK1, PTPRG, BMPR2, ITGA2, ANLN, VASH1, SLIT2, TGFB1, NOV, GPX1, PKN3, ROBO1, LTB4R2, PRCP, AAMP, STC1, HAS2, THBS1	642	237	16650	2.18857210457826	0.999998706724446	0.0407369797580467	4.03315343811241
GOTERM_BP_FAT	GO:0071459~protein localization to chromosome, centromeric region	5	0.727802037845706	0.00211559226545771	RCC2, MTBP, TTK, BUB1B, AURKB	642	15	16650	8.64485981308411	0.999998791510592	0.0408138850916603	4.05290941209989
GOTERM_BP_FAT	GO:0051248~negative regulation of protein metabolic process	60	8.73362445414847	0.00215163371178031	LMO3, RBM4, IDE, SNIP1, UCHL1, SPI1, TGFB1, SHH, GPX1, SPRY1, PAK2, CDKN2C, PSMD5, ANAPC5, CHAC1, UBE2J1, MECOM, SLIT2, CDK2, MYCN, WFDC8, MAD2L1, PSEN1, GNAQ, UMODL1, SERPINB8, TFPI, BUB1B, MDM2, WFDC5, PMEPA1, WFDC3, PPP5C, C3, SOX4, TIMP2, TIPRL, APLP2, SUFU, MOV10, DMD, RNF128, SERPINB10, KDM3A, THBS1, PINX1, PTPN6, PTPRC, JARID2, SMAD4, CDC23, GAS6, A2ML1, SH3BP5, CCNB1, FBLN1, SFRP2, PLK1, …	642	1049	16650	1.48338871911834	0.999999042103296	0.0413714439020301	4.12058572086275
KEGG_PATHWAY	hsa04068:FoxO signaling pathway	15	2.18340611353712	0.00218658027407438	PRKAB1, SMAD4, PCK2, STK4, BCL2L11, CDK2, TGFB1, CCNB1, CCNB3, CCNB2, PLK1, GADD45G, MDM2, MAPK8, PIK3R3	305	134	6910	2.5360900415953	0.406059356173994	0.0989505849149778	2.78223377477285
GOTERM_BP_FAT	GO:0001841~neural tube formation	12	1.74672489082969	0.00219536040477851	WNT5A, SALL4, SFRP2, SOX11, SOX4, LUZP1, PTCH1, FZD2, STK4, TGFB1, SUFU, MTHFD1L	642	104	16650	2.99245147375988	0.999999277447858	0.0420696152955734	4.20263208351251
GOTERM_BP_FAT	GO:0009628~response to abiotic stimulus	59	8.58806404657933	0.00223674568373494	AIF1, LGMN, RBM4, TLR2, GJA1, RPS6KB1, POSTN, AURKB, VGF, MMP2, TLR8, TGFB1, GPX1, CASP3, PSIP1, H2AFX, ADAM8, CCNA2, MMP14, HMGA2, ECT2, TANK, CD38, EYA1, GNAQ, FANCD2, KRT14, MDM2, STC1, MAPK8, TNC, CRTC1, KIAA0101, MST1, ASNS, DMD, CAMK2D, HSPA6, CNN2, THBS1, NOX3, PTPRC, RAD51AP1, NUCKS1, BECN1, SUV39H1, SMAD4, LMNA, ITGA2, SNAI2, CCNB1, CYBA, CYBB, SFRP2, PPID, POLD1, PTCH1, MYLK, DNM2	642	1029	16650	1.48701670254217	0.999999446686186	0.0427192899840018	4.28022378188673
GOTERM_BP_FAT	GO:0030166~proteoglycan biosynthetic process	9	1.31004366812227	0.00224709939834096	XYLT1, DSEL, BMPR2, ACAN, BCAN, CHSY1, VCAN, TCF7L2, CANT1	642	61	16650	3.82641335988969	0.99999948242221	0.0427861147387211	4.29962624374553
GOTERM_BP_FAT	GO:0000910~cytokinesis	13	1.89228529839884	0.00227638441794283	CKAP2, KIF23, SNX18, BECN1, PLK1, NUSAP1, SPIRE1, BIN3, ANLN, STMN1, AURKB, ECT2, KIF20A	642	120	16650	2.80957943925234	0.999999571490506	0.0432044253109447	4.35448503918563
GOTERM_BP_FAT	GO:0016032~viral process	56	8.15138282387191	0.00231787938503167	ABCF3, IL6ST, CHMP6, DUOX2, IDE, VPS37B, DEK, TLR8, TGFB1, PAK2, MDFIC, GTF2A2, PSIP1, H2AFX, TOP2A, CCNA2, CUL1, BATF3, RCOR1, RBL1, HMGA2, HMGA1, BCL2L11, CLEC4M, STOM, CCR2, RPS4Y1, MDM2, STMN1, CARM1, NUP160, IFITM1, CRTC1, POLA1, RCC1, NUP210, BUB1, SCARB2, DCLK1, MRC1, PTPRC, CARD9, NUCKS1, BECN1, SUV39H1, FDPS, ITGA2, CDC25C, TRIM23, GAS6, LGALS9, TRAF3IP2, FBLN1, TFRC, HNRNPUL1, PPID	642	966	16650	1.50345388053637	0.999999672096428	0.0438461761354304	4.43216529368742
GOTERM_BP_FAT	GO:0085029~extracellular matrix assembly	6	0.873362445414847	0.00233064289116057	PHLDB1, HAS2, LOX, ANTXR1, TGFB1, GAS6	642	25	16650	6.22429906542056	0.999999698005784	0.0439534518274159	4.45604705221888
GOTERM_BP_FAT	GO:0009967~positive regulation of signal transduction	77	11.2081513828239	0.00233070755882528	LMO3, IL6ST, LY86, PRRX1, TLR2, TTK, GJA1, LGR4, CITED1, SHH, TGFB1, IL11, CANT1, NOV, GPX1, PAK2, ROBO1, MDFIC, PRMT5, ARHGAP1, PSMD5, DEPDC1B, ADAM8, C5AR1, SOX11, ARHGEF5, ARRDC3, ECT2, STK4, BCL2L11, ATP6V1C2, EYA1, CRKL, PSEN1, ALOX15B, GADD45G, ROR2, CHSY1, MAPK8, PPP5C, WNT5A, TNFRSF6B, C3, BMPR2, SOX4, TRIM16, TIMP2, TCF7L2, CCL24, TGM2, CAMK2D, THBS1, GPNMB, MLLT3, CSF1R, PTPRC, PTPN6, D…	642	1428	16650	1.39843320505772	0.999999698131702	0.0438263558761747	4.45616803727628
GOTERM_BP_FAT	GO:0023056~positive regulation of signaling	83	12.0815138282387	0.00234471477349583	LMO3, IL6ST, LY86, PRRX1, TLR2, TTK, GJA1, LGR4, CITED1, SHH, TGFB1, IL11, CANT1, NOV, GPX1, PAK2, ROBO1, MDFIC, PRMT5, ARHGAP1, DEPDC1B, PSMD5, ADAM8, C5AR1, KIF5B, SOX11, ARHGEF5, ARRDC3, STK4, ECT2, BCL2L11, ATP6V1C2, CD38, EYA1, CRKL, PSEN1, ALOX15B, GADD45G, ROR2, CHSY1, MAPK8, PPP5C, WNT5A, TNFRSF6B, C3, CRTC1, BMPR2, SOX4, TRIM16, TIMP2, TCF7L2, CCL24, TGM2, CAMK2D, GPNMB, THBS1, MLLT3, CS…	642	1563	16650	1.37720415448365	0.999999724205167	0.0439558797377514	4.4823703467363
GOTERM_BP_FAT	GO:0010639~negative regulation of organelle organization	24	3.49344978165939	0.00236415802745479	CKAP2, LIMA1, JARID2, PIF1, SPI1, LMNA, TTK, NDC80, HMGA1, SLIT2, CCNB1, GPX1, MAD2L1, VPS13C, PLK1, BUB1, MTBP, BUB1B, KDM3A, STMN1, RBM14, ARAP1, PINX1, USP44	642	313	16650	1.9885939506136	0.999999756707578	0.0441840602632593	4.51873017163539
GOTERM_BP_FAT	GO:0016055~Wnt signaling pathway	32	4.65793304221252	0.00240800681896876	WNT5A, WNT5B, TLR2, SOX4, APCDD1, TCF7L2, GLI3, LGR4, ZNRF3, SHH, CITED1, MOV10, DEPDC1B, PSMD5, CUL1, MLLT3, NFATC1, DIXDC1, FZD2, TAX1BP3, SNAI2, HMGA2, STK4, ATP6V1C2, PSEN1, SFRP2, SALL1, SULF1, PRICKLE2, ROR2, BAMBI, TBX18	642	468	16650	1.77330457704289	0.999999816637292	0.0448557457476326	4.60068133408198
GOTERM_BP_FAT	GO:0002694~regulation of leukocyte activation	32	4.65793304221252	0.00240800681896876	WNT5A, TNFRSF21, LMO1, IL6ST, AIF1, LRRC32, PNP, GLI3, TGFB1, SHH, PAK2, IL4R, ADAM8, GPNMB, THBS1, PTPN6, PTPRC, ABR, SOX11, MMP14, GAS6, AHR, LGALS9, CLPTM1, CD38, TFRC, FANCD2, PRAM1, CCR2, PRDM1, VSIG4, MUC5B	642	468	16650	1.77330457704289	0.999999816637292	0.0448557457476326	4.60068133408198
GOTERM_BP_FAT	GO:0001816~cytokine production	40	5.82241630276565	0.00248016805434077	CUEDC2, WNT5A, TNFRSF21, C3AR1, IL6ST, LRRC32, C3, LUM, TLR2, ACP5, POSTN, TRIM16, ABCA1, PNP, LGR4, TLR8, TGFB1, SLC11A1, CLEC4E, IL4R, RNF128, GPNMB, THBS1, ADAM8, CSF1R, FN1, CARD9, C5AR1, UBE2J1, SMAD4, SNAI2, LGALS9, GAS6, CYBA, FBLN1, CYBB, ALOX15B, CCR2, SULF1, VSIG4	642	631	16650	1.64403039234563	0.999999884872147	0.0460370550219361	4.73540174581771
GOTERM_BP_FAT	GO:0198738~cell-cell signaling by wnt	32	4.65793304221252	0.00248270461895371	WNT5A, WNT5B, TLR2, SOX4, APCDD1, TCF7L2, GLI3, LGR4, ZNRF3, SHH, CITED1, MOV10, DEPDC1B, PSMD5, CUL1, MLLT3, NFATC1, DIXDC1, FZD2, TAX1BP3, SNAI2, HMGA2, STK4, ATP6V1C2, PSEN1, SFRP2, SALL1, SULF1, PRICKLE2, ROR2, BAMBI, TBX18	642	469	16650	1.76952354382958	0.999999886740412	0.0459507186054489	4.74013406405234
GOTERM_BP_FAT	GO:0006323~DNA packaging	18	2.62008733624454	0.00248708019846967	HIST1H2BA, HIST1H1B, NASP, NUSAP1, HMGA2, SART3, TSPYL4, HMGA1, NCAPD3, HIST2H3C, CENPH, CCNB1, HIST1H2BN, H2AFX, HIST3H2BB, ASF1B, TOP2A, HIST1H4J	642	205	16650	2.27718258490996	0.999999889892208	0.0458980700206691	4.74829679915069
GOTERM_BP_FAT	GO:0009966~regulation of signal transduction	133	19.3595342066958	0.00249552701157175	LMO3, IL6ST, LGMN, FAM20C, CRABP2, TLR2, TTK, POSTN, AURKA, RPS6KB1, AURKB, SHH, TGFB1, CITED1, ZNRF3, IL11, NOV, ROBO1, MDFIC, RRAS, DEPDC1B, ADAM8, C5AR1, CHAC1, PRKAB1, MECOM, STK4, TANK, BCL2L11, FARP1, ALOX15B, PRCP, ROR2, MAPK8, PRDM1, KIF26A, TNFAIP1, PPP5C, WNT5A, TNFRSF6B, WNT5B, BMPR2, MST1, SOX4, LRIG2, ABCA1, TIMP2, ZMYND8, DMD, CSF1R, FN1, PTPN6, DIXDC1, CARD9, ABR, BECN1, SMAD4, TAX…	642	2728	16650	1.26440581577	0.999999895730668	0.0459189868291704	4.76405262852279
GOTERM_BP_FAT	GO:0040008~regulation of growth	41	5.96797671033479	0.00251890070343328	DCBLD2, WNT5A, SLC44A4, LGMN, CRABP2, BMPR2, GJA1, RPS6KB1, TGFB1, NOV, PAK2, CDKN2C, WWC3, CAMK2D, FN1, EPPK1, HIST1H1B, TBX5, MAP1B, ADIPOR2, SMAD4, HMGA2, MMP14, STK4, BCL2L11, GAS6, SLIT2, CCNB1, CYBA, CD38, ADNP2, EPHA7, TFRC, KRT17, ALOX15B, SFRP2, KAZALD1, PTCH1, CARM1, KIF26A, DNM2	642	652	16650	1.63085545553581	0.999999910323123	0.0462075530777083	4.8076386575567
GOTERM_BP_FAT	GO:0030177~positive regulation of Wnt signaling pathway	15	2.18340611353712	0.00252333516324308	WNT5A, DIXDC1, TLR2, SOX4, LGR4, SHH, ATP6V1C2, SFRP2, SALL1, SULF1, ROR2, PSMD5, DEPDC1B, BAMBI, MLLT3	642	154	16650	2.52609539992718	0.999999912851852	0.0461556870820302	4.81590566826998
GOTERM_BP_FAT	GO:0018209~peptidyl-serine modification	21	3.05676855895197	0.00252864317825842	WNT5A, TTK, AURKA, AURKB, HMGA2, STK4, CDK2, GAS6, TGFB1, IL11, CCNB1, PAK2, PKN3, SFRP2, PLK1, DMD, CAMK2D, CAMK1, MAPK8, DCX, DCLK1	642	259	16650	2.10280373831776	0.99999991578515	0.046119698656799	4.82580032216601
GOTERM_BP_FAT	GO:0042116~macrophage activation	8	1.16448326055313	0.00255271710459601	WNT5A, SLC11A1, AIF1, IL4R, TLR2, THBS1, TLR8, TYROBP	642	49	16650	4.2342170513065	0.999999927897761	0.0464175855875288	4.87066420252215
KEGG_PATHWAY	hsa04114:Oocyte meiosis	13	1.89228529839884	0.00287976600402538	ADCY4, MAD2L1, ANAPC5, ADCY7, PLK1, BUB1, CAMK2D, CDC23, AURKA, CDC25C, ITPR3, CUL1, CDK2	305	109	6910	2.70206046021958	0.496601452124478	0.108094874393345	3.64923308566969
