# Supplementary material for: Lag penalized weighted correlation for time series clustering
Source: BMC Bioinformatics. 2020 Jul 17;21:21. doi: 10.1186/s12859-019-3324-1 (PMC6966853; doi:10.1186/s12859-019-3324-1)
Supplement: Supplementary file 5 — Additional file 5 Cluster assignments and DAVID enrichment for axolotl lLPWC as tab-delimited text files. The cluster assignment files contain the mapped human official gene symbols and do not have a header row. [file 12859_2019_3324_MOESM5_ESM.zip › cluster2_table.txt]

Category	Term	Count	X.	PValue	Genes	List.Total	Pop.Hits	Pop.Total	Fold.Enrichment	Bonferroni	Benjamini	FDR
GOTERM_BP_FAT	GO:0006614~SRP-dependent cotranslational protein targeting to membrane	54	8.34621329211746	6.61744588520983e-51	RPL17, RPL19, RPL14, RPL13, RPLP2, RPS3, RPLP0, RPL26L1, RPL12, RPS27A, RPL35A, RPS4X, RPS18, RPL41, RPS17, RPS15, RPS12, RPL3L, RPS13, RPS10, RPS11, UBA52, RPL35, RPL27A, RPS15A, RPL36, RPL37, RPL38, RPL39, RPS25, RPL30, RPS27, RPS28, RPS29, RPL32, RPL6, RPL31, RPL9, RPL34, RPS20, RPS23, RPS24, RPL26, RPS9, RPL27, RPS8, RPS7, RPL29, RPL23, RPL22, RPL13A, RPL21, RPL37A, SSR3	610	96	16650	15.3534836065574	3.9294393666376e-47	3.9294393666376e-47	1.28212963923913e-47
GOTERM_BP_FAT	GO:0045047~protein targeting to ER	55	8.50077279752705	6.68758191209301e-50	RPL17, RPL19, RPL14, RPL13, RPLP2, RPS3, RPLP0, RPL26L1, RPL12, RPS27A, RPL35A, RPS4X, RPS18, RPL41, RPS17, RPS15, RPS12, RPL3L, RPS13, RPS10, RPS11, UBA52, SEC61G, RPL35, RPL27A, RPS15A, RPL36, RPL37, RPL38, RPL39, RPS25, RPL30, RPS27, RPS28, RPS29, RPL32, RPL6, RPL31, RPL9, RPL34, RPS20, RPS23, RPS24, RPL26, RPS9, RPL27, RPS8, RPS7, RPL29, RPL23, RPL22, RPL13A, RPL21, RPL37A, SSR3	610	104	16650	14.4348991172762	3.97108613940083e-46	1.98554306970042e-46	1.29571848913761e-46
GOTERM_BP_FAT	GO:0072599~establishment of protein localization to endoplasmic reticulum	55	8.50077279752705	9.88675129177027e-49	RPL17, RPL19, RPL14, RPL13, RPLP2, RPS3, RPLP0, RPL26L1, RPL12, RPS27A, RPL35A, RPS4X, RPS18, RPL41, RPS17, RPS15, RPS12, RPL3L, RPS13, RPS10, RPS11, UBA52, SEC61G, RPL35, RPL27A, RPS15A, RPL36, RPL37, RPL38, RPL39, RPS25, RPL30, RPS27, RPS28, RPS29, RPL32, RPL6, RPL31, RPL9, RPL34, RPS20, RPS23, RPS24, RPL26, RPS9, RPL27, RPS8, RPS7, RPL29, RPL23, RPL22, RPL13A, RPL21, RPL37A, SSR3	610	108	16650	13.9002732240437	5.87075291705318e-45	1.95691763901773e-45	1.91555731423446e-45
GOTERM_BP_FAT	GO:0006613~cotranslational protein targeting to membrane	54	8.34621329211746	1.0334132137002e-48	RPL17, RPL19, RPL14, RPL13, RPLP2, RPS3, RPLP0, RPL26L1, RPL12, RPS27A, RPL35A, RPS4X, RPS18, RPL41, RPS17, RPS15, RPS12, RPL3L, RPS13, RPS10, RPS11, UBA52, RPL35, RPL27A, RPS15A, RPL36, RPL37, RPL38, RPL39, RPS25, RPL30, RPS27, RPS28, RPS29, RPL32, RPL6, RPL31, RPL9, RPL34, RPS20, RPS23, RPS24, RPL26, RPS9, RPL27, RPS8, RPS7, RPL29, RPL23, RPL22, RPL13A, RPL21, RPL37A, SSR3	610	103	16650	14.310042973102	6.13640766295176e-45	1.53410191573794e-45	2.00223731912599e-45
GOTERM_BP_FAT	GO:0070972~protein localization to endoplasmic reticulum	55	8.50077279752705	1.01458552402913e-43	RPL17, RPL19, RPL14, RPL13, RPLP2, RPS3, RPLP0, RPL26L1, RPL12, RPS27A, RPL35A, RPS4X, RPS18, RPL41, RPS17, RPS15, RPS12, RPL3L, RPS13, RPS10, RPS11, UBA52, SEC61G, RPL35, RPL27A, RPS15A, RPL36, RPL37, RPL38, RPL39, RPS25, RPL30, RPS27, RPS28, RPS29, RPL32, RPL6, RPL31, RPL9, RPL34, RPS20, RPS23, RPS24, RPL26, RPS9, RPL27, RPS8, RPS7, RPL29, RPL23, RPL22, RPL13A, RPL21, RPL37A, SSR3	610	128	16650	11.7283555327869	6.02460884168499e-40	1.204921768337e-40	1.96575868464313e-40
GOTERM_BP_FAT	GO:0000184~nuclear-transcribed mRNA catabolic process, nonsense-mediated decay	53	8.19165378670788	3.47595078269655e-42	RPL17, RPL19, RPL14, RPL13, RPLP2, RPS3, RPLP0, RPL26L1, RPL12, RPS27A, RPL35A, RPS4X, RPS18, RPL41, RPS17, RPS15, RPS12, RPL3L, RPS13, RPS10, RPS11, UBA52, RPL35, RPL27A, RPS15A, RPL36, RPL37, RPL38, RPL39, RPS25, RPL30, RPS27, RPS28, RPL32, RPS29, RPL6, RPL31, RPL9, RPL34, RPS20, RPS23, RPS24, RPL26, RPS9, RPL27, RPS8, RPS7, RPL29, RPL23, RPL22, RPL13A, RPL21, RPL37A	610	123	16650	11.7612954818073	2.06401957476521e-38	3.44003262460868e-39	6.7346520097616e-39
GOTERM_BP_FAT	GO:0003012~muscle system process	82	12.6738794435858	2.46460172659877e-37	MEF2C, MEF2A, TNNC2, PTGS2, MYBPC2, TNNC1, MYBPC1, MYBPC3, ANKRD2, PGAM2, MYL10, TTN, PRKG1, ACTG2, DES, SLN, CTGF, PDE4B, LMOD2, CHRNA1, LMOD3, ERRFI1, MYH1, ACTA1, CRYAB, ACTA2, MYH3, MYH2, MYH4, ACTN2, MYH7, ACTN3, MYH6, CACNG1, MYH8, TRDN, TNNT3, TNNT1, SMTN, RYR1, SMPX, CASQ1, CASQ2, SGCA, ALDOA, CAV3, FXYD1, SRI, CAV1, MYL4, MYL2, MYL3, SRL, MYL1, TRIM72, TPM1, TPM4, MYOT, ANXA6, SORBS1, MY…	610	405	16650	5.5264116575592	1.46348050525435e-33	2.09068643607764e-34	4.77516397928507e-34
KEGG_PATHWAY	hsa03010:Ribosome	56	8.65533230293663	1.09468637098344e-36	RPL17, RPL19, RPL14, RPL13, RPLP2, RPL22L1, RPS3, RPLP0, RPL26L1, RPL12, RPS27A, RPL36AL, RPL35A, RPS4X, RPS18, RPL41, RPS17, RPS15, RPS12, RPL3L, RPS13, RPS10, RPS11, UBA52, RPL35, RPL27A, RPS15A, RPL36, RPL37, RPL38, RPL39, RPS25, RPL30, RPS27, RPS28, RPS29, RPL32, RPL6, RPL31, RPL9, RPL34, RSL24D1, RPS20, RPS23, RPS24, RPL26, RPS9, RPL27, RPS8, RPS7, RPL29, RPL23, RPL22, RPL13A, RPL21, RPL37A	351	136	6910	8.10625104742752	2.48493806213241e-34	2.48493806213241e-34	1.4004914776963e-33
GOTERM_BP_FAT	GO:0019080~viral gene expression	58	8.9644513137558	3.09039968601444e-36	RPL17, RPL19, RPL14, RPL13, RPLP2, RPS3, RPLP0, PCBP2, RPL26L1, RPL12, RPS27A, ZFP36, RPL35A, RPS4X, NUPL2, RPS18, RPL41, RPS17, JUN, RPS15, RPS12, RPL3L, RPS13, RPS10, RPS11, UBA52, RPL35, RPL27A, RPS15A, RPL36, RPL37, RPL38, RPL39, RPS25, RPL30, RPS27, RPS28, RPS29, RPL32, RPL6, RPL31, RPL34, RPL9, EIF3F, RPS20, RPS23, RPS24, RPL26, RPS9, RPL27, RPS8, RPS7, RPL29, RPL23, RPL22, RPL13A, RPL21, R…	610	192	16650	8.24538934426229	1.83507933355537e-32	2.29384916694421e-33	5.98764705184858e-33
GOTERM_BP_FAT	GO:0019083~viral transcription	56	8.65533230293663	1.3789928317258e-35	RPL17, RPL19, RPL14, RPL13, RPLP2, RPS3, RPLP0, RPL26L1, RPL12, RPS27A, ZFP36, RPL35A, RPS4X, NUPL2, RPS18, RPL41, RPS17, JUN, RPS15, RPS12, RPL3L, RPS13, RPS10, RPS11, UBA52, RPL35, RPL27A, RPS15A, RPL36, RPL37, RPL38, RPL39, RPS25, RPL30, RPS27, RPS28, RPS29, RPL32, RPL6, RPL31, RPL34, RPL9, RPS20, RPS23, RPS24, RPL26, RPS9, RPL27, RPS8, RPS7, RPL29, RPL23, RPL22, RPL13A, RPL21, RPL37A	610	181	16650	8.44488723847478	8.1884594347878e-32	9.09828826087533e-33	2.67179756740525e-32
GOTERM_BP_FAT	GO:0006413~translational initiation	57	8.80989180834621	1.45747251294779e-35	RPL17, RPL19, RPL14, RPL13, RPLP2, RPS3, RPLP0, PCBP2, RPL26L1, RPL12, RPS27A, RPL35A, RPS4X, RPS18, RPL41, RPS17, EIF4A2, RPS15, RPS12, RPL3L, RPS13, RPS10, RPS11, UBA52, RPL35, RPL27A, RPS15A, RPL36, RPL37, RPL38, MTIF2, RPL39, RPS25, RPL30, RPS27, RPS28, RPS29, RPL32, RPL6, RPL31, RPL9, RPL34, EIF3F, RPS20, RPS23, RPS24, RPL26, RPS9, RPL27, RPS8, RPS7, RPL29, RPL23, RPL22, RPL13A, RPL21, RPL37A	610	189	16650	8.23185011709602	8.65447178188399e-32	8.65447178188399e-33	2.8238518903543e-32
GOTERM_BP_FAT	GO:0006936~muscle contraction	72	11.12828438949	8.13761921634145e-35	TNNC2, PTGS2, MYBPC2, MYBPC1, TNNC1, MYBPC3, ANKRD2, PGAM2, MYL10, TTN, PRKG1, ACTG2, DES, CTGF, PDE4B, LMOD2, CHRNA1, LMOD3, MYH1, ACTA1, ACTA2, CRYAB, MYH3, MYH2, MYH4, ACTN2, MYH7, ACTN3, MYH6, CACNG1, MYH8, TRDN, TNNT3, TNNT1, SMTN, RYR1, SMPX, CASQ1, CASQ2, SGCA, ALDOA, CAV3, FXYD1, SRI, CAV1, MYL4, MYL2, MYL3, MYL1, TRIM72, TPM1, TPM4, MYOT, SORBS1, MYOM2, MYBPH, MYOM1, HRC, EHD3, DTNA, MYL…	610	331	16650	5.93729879649349	4.83211829066355e-31	4.39283480969414e-32	1.57666310705047e-31
GOTERM_BP_FAT	GO:0006612~protein targeting to membrane	56	8.65533230293663	2.37870901122731e-34	RPL17, RPL19, RPL14, RPL13, RPLP2, RPS3, RPLP0, RPL26L1, RPL12, RPS27A, RPL35A, RPS4X, RPS18, RPL41, RPS17, RPS15, RPS12, RPL3L, RPS13, RPS10, RPS11, UBA52, RPL35, RPL27A, RPS15A, RPL36, RPL37, RPL38, RPL39, RPS25, RPL30, RPS27, RPS28, RPS29, RPL32, RPL6, RPL31, RPL9, RPL34, RPS20, EHD3, RPS23, RPS24, RPL26, RPS9, RPL27, RPS8, RPS7, RPL29, RPL23, RPL22, RPL13A, RPL21, SPTBN1, RPL37A, SSR3	610	190	16650	8.04486626402071	1.41247741086678e-30	1.17706450905565e-31	4.60874690828399e-31
GOTERM_BP_FAT	GO:0044033~multi-organism metabolic process	58	8.9644513137558	2.03313204733294e-33	RPL17, RPL19, RPL14, RPL13, RPLP2, RPS3, RPLP0, PCBP2, RPL26L1, RPL12, RPS27A, ZFP36, RPL35A, RPS4X, NUPL2, RPS18, RPL41, RPS17, JUN, RPS15, RPS12, RPL3L, RPS13, RPS10, RPS11, UBA52, RPL35, RPL27A, RPS15A, RPL36, RPL37, RPL38, RPL39, RPS25, RPL30, RPS27, RPS28, RPS29, RPL32, RPL6, RPL31, RPL34, RPL9, EIF3F, RPS20, RPS23, RPS24, RPL26, RPS9, RPL27, RPS8, RPS7, RPL29, RPL23, RPL22, RPL13A, RPL21, R…	610	214	16650	7.39773249578673	1.2072738097063e-29	9.2867216131254e-31	3.939191802382e-30
GOTERM_BP_FAT	GO:0000956~nuclear-transcribed mRNA catabolic process	55	8.50077279752705	2.56998799271873e-31	RPL17, RPL19, RPL14, RPL13, RPLP2, RPS3, RPLP0, RPL26L1, RPL12, RPS27A, ZFP36, RPL35A, RPS4X, RPS18, RPL41, RPS17, EIF4A2, RPS15, RPS12, RPL3L, RPS13, RPS10, RPS11, UBA52, RPL35, RPL27A, RPS15A, RPL36, RPL37, RPL38, RPL39, RPS25, RPL30, RPS27, RPS28, RPS29, RPL32, RPL6, RPL31, RPL9, RPL34, RPS20, RPS23, RPS24, RPL26, RPS9, RPL27, RPS8, RPS7, RPL29, RPL23, RPL22, RPL13A, RPL21, RPL37A	610	206	16650	7.2875218844501	1.52605887007638e-27	1.09004205005456e-28	4.97934979010242e-28
GOTERM_BP_FAT	GO:0006402~mRNA catabolic process	55	8.50077279752705	1.20677400758e-29	RPL17, RPL19, RPL14, RPL13, RPLP2, RPS3, RPLP0, RPL26L1, RPL12, RPS27A, ZFP36, RPL35A, RPS4X, RPS18, RPL41, RPS17, EIF4A2, RPS15, RPS12, RPL3L, RPS13, RPS10, RPS11, UBA52, RPL35, RPL27A, RPS15A, RPL36, RPL37, RPL38, RPL39, RPS25, RPL30, RPS27, RPS28, RPS29, RPL32, RPL6, RPL31, RPL9, RPL34, RPS20, RPS23, RPS24, RPL26, RPS9, RPL27, RPS8, RPS7, RPL29, RPL23, RPL22, RPL13A, RPL21, RPL37A	610	221	16650	6.79289370224761	7.16582405701002e-26	4.77721603800668e-27	2.33812372601312e-26
GOTERM_BP_FAT	GO:0033275~actin-myosin filament sliding	27	4.17310664605873	4.60408180913822e-29	MYL4, MYBPC2, MYL2, TNNC2, TNNC1, MYBPC1, MYL3, MYBPC3, MYL1, TTN, TPM1, TPM4, DES, ACTA1, MYH3, MYH2, MYH4, MYH7, ACTN2, MYH6, ACTN3, MYH8, TNNI1, TNNI2, TNNT3, TNNT1, NEB	610	38	16650	19.3938740293356	2.73390377826627e-25	1.70868986141642e-26	8.92040501936141e-26
GOTERM_BP_FAT	GO:0030049~muscle filament sliding	27	4.17310664605873	4.60408180913822e-29	MYL4, MYBPC2, MYL2, TNNC2, TNNC1, MYBPC1, MYL3, MYBPC3, MYL1, TTN, TPM1, TPM4, DES, ACTA1, MYH3, MYH2, MYH4, MYH7, ACTN2, MYH6, ACTN3, MYH8, TNNI1, TNNI2, TNNT3, TNNT1, NEB	610	38	16650	19.3938740293356	2.73390377826627e-25	1.70868986141642e-26	8.92040501936141e-26
GOTERM_BP_FAT	GO:0006401~RNA catabolic process	56	8.65533230293663	8.50167530611318e-28	RPL17, RPL19, RPL14, RPL13, RPLP2, RPS3, RPLP0, RPL26L1, RPL12, RPS27A, ZFP36, RPL35A, RPS4X, RPS18, RPL41, RPS17, EIF4A2, RPS15, RPS12, RPL3L, RPS13, RPS10, RPS11, UBA52, PABPC4, RPL35, RPL27A, RPS15A, RPL36, RPL37, RPL38, RPL39, RPS25, RPL30, RPS27, RPS28, RPS29, RPL32, RPL6, RPL31, RPL9, RPL34, RPS20, RPS23, RPS24, RPL26, RPS9, RPL27, RPS8, RPS7, RPL29, RPL23, RPL22, RPL13A, RPL21, RPL37A	610	249	16650	6.13865297254592	5.04829479677e-24	2.96958517457059e-25	1.64719894688032e-24
GOTERM_BP_FAT	GO:0006364~rRNA processing	56	8.65533230293663	5.0240522783678e-26	RPL17, RNASEL, RPL19, RPL14, RPL13, RPLP2, RPS3, RPLP0, RPL26L1, RPL12, RPS27A, RPL35A, RPS4X, RPS18, RPL41, RPS17, RIOK3, RPS15, RPS12, RPL3L, RPS13, RPS10, RPS11, UBA52, RPL35, RPL27A, RPS15A, RPL36, RPL37, RPL38, RPL39, RPS25, RPL30, RPS27, RPS28, RPS29, RPL32, RPL6, RPL31, RPL9, RPL34, RPS20, RPS23, RPS24, PNO1, RPL26, RPS9, RPL27, RPS8, RPS7, RPL29, RPL23, RPL22, RPL13A, RPL21, RPL37A	610	269	16650	5.68224754707782	2.9832822428948e-22	1.65737902383044e-23	9.73409748552555e-23
GOTERM_BP_FAT	GO:0019058~viral life cycle	72	11.12828438949	8.40720719490116e-26	RPL17, RNASEL, RPL19, RPL14, RPL13, RPLP2, RPS3, ISG15, RPLP0, PCBP2, RPL26L1, RPL12, RPS27A, ZFP36, ICAM1, F11R, RPL35A, EFNB2, RPS4X, NUPL2, RPS18, RPL41, RPS17, JUN, RPS15, CLDN1, RPS12, RPL3L, RPS13, RPS10, RPS11, UBA52, CAV1, OAS3, RPL35, RPL27A, RPS15A, RPL36, RPL37, RPL38, HSPA1B, RPL39, RPS25, RPS27, RPL30, RPS28, RPS29, RPL32, RPL6, RPL31, RPL34, RPL9, EIF3F, FCN1, RPS20, RPS23, RPS24, R…	610	455	16650	4.31922176184471	4.99219963233231e-22	2.62747349070121e-23	1.62889575748536e-22
GOTERM_BP_FAT	GO:0016072~rRNA metabolic process	56	8.65533230293663	1.90735458440125e-25	RPL17, RNASEL, RPL19, RPL14, RPL13, RPLP2, RPS3, RPLP0, RPL26L1, RPL12, RPS27A, RPL35A, RPS4X, RPS18, RPL41, RPS17, RIOK3, RPS15, RPS12, RPL3L, RPS13, RPS10, RPS11, UBA52, RPL35, RPL27A, RPS15A, RPL36, RPL37, RPL38, RPL39, RPS25, RPL30, RPS27, RPS28, RPS29, RPL32, RPL6, RPL31, RPL9, RPL34, RPS20, RPS23, RPS24, PNO1, RPL26, RPS9, RPL27, RPS8, RPS7, RPL29, RPL23, RPL22, RPL13A, RPL21, RPL37A	610	276	16650	5.53813257305773	1.13258715221746e-21	5.6629357610873e-23	3.69549806318051e-22
GOTERM_BP_FAT	GO:0090150~establishment of protein localization to membrane	64	9.89180834621329	3.29517814281247e-25	RPL17, RPL19, RPL14, RPL13, RPLP2, RPS3, DYNLL2, RPLP0, RPL26L1, RPL12, RPS27A, RPL35A, F11R, ACTN2, GZMB, RPS4X, RPS18, KRT18, RPL41, RPS17, RPS15, RPS12, RPL3L, RPS13, RPS10, RPS11, UBA52, CAV3, RPL35, RPL27A, RPS15A, RPL36, RPL37, RPL38, RPL39, RPS25, RPS27, RPL30, RPS28, RPS29, RPL32, SORBS1, RPL6, RPL31, RPL9, RPL34, RPS20, RPS23, EHD3, RPS24, RPL26, RPS9, S100A10, RPL27, RPS8, RPS7, RPL29, …	610	368	16650	4.74697077690663	1.95667678120205e-21	9.3175084819145e-23	6.38440515685284e-22
GOTERM_BP_FAT	GO:0016032~viral process	105	16.2287480680062	4.5802508701352e-24	MEF2C, RPL17, RNASEL, RPL19, RPL14, RPL13, F2RL1, RPLP2, TSPAN7, CXCL12, B2M, CXCL10, ISG15, HTRA1, RPLP0, GATA3, RPL26L1, TPT1, RPL12, SPON2, RPS27A, SATB1, F11R, RPL35A, EFNB2, HLA-B, NUPL2, RPS18, KRT19, KRT18, RPS17, JUN, RPS15, RPS12, RPS13, HSPB1, RPS10, RPS11, UBA52, GBP1, CAV1, IFIH1, OAS3, HSPA1B, RPS25, RPS27, RPS28, RPS29, RPL6, RPL9, EIF3F, RPS20, RPS23, RPS24, ODC1, RPS9, RPS8, PSMB8…	610	966	16650	2.96685673556664	2.71975296668628e-20	1.23625134849377e-21	8.87423259308596e-21
GOTERM_BP_FAT	GO:0044403~symbiosis, encompassing mutualism through parasitism	107	16.5378670788253	4.58490089774481e-24	MEF2C, RPL17, RNASEL, RPL19, RPL14, RPL13, F2RL1, RPLP2, TSPAN7, CXCL12, B2M, CXCL10, ISG15, HTRA1, RPLP0, GATA3, TPT1, RPL26L1, RPL12, SPON2, RPS27A, SATB1, F11R, RPL35A, EFNB2, HLA-B, NUPL2, RPS18, KRT19, KRT18, RPS17, JUN, RPS15, RPS12, RPS13, HSPB1, RPS10, RPS11, UBA52, GBP1, CAV1, IFIH1, OAS3, HSPA1B, RPS25, RPS27, RPS28, RPS29, RPL6, RPL9, EIF3F, RPS20, RPS23, RPS24, ODC1, RPS9, RPS8, PSMB8…	610	998	16650	2.92642662373928	2.72251415308087e-20	1.18370180568733e-21	8.88324201805895e-21
GOTERM_BP_FAT	GO:0044419~interspecies interaction between organisms	107	16.5378670788253	4.58490089774481e-24	MEF2C, RPL17, RNASEL, RPL19, RPL14, RPL13, F2RL1, RPLP2, TSPAN7, CXCL12, B2M, CXCL10, ISG15, HTRA1, RPLP0, GATA3, TPT1, RPL26L1, RPL12, SPON2, RPS27A, SATB1, F11R, RPL35A, EFNB2, HLA-B, NUPL2, RPS18, KRT19, KRT18, RPS17, JUN, RPS15, RPS12, RPS13, HSPB1, RPS10, RPS11, UBA52, GBP1, CAV1, IFIH1, OAS3, HSPA1B, RPS25, RPS27, RPS28, RPS29, RPL6, RPL9, EIF3F, RPS20, RPS23, RPS24, ODC1, RPS9, RPS8, PSMB8…	610	998	16650	2.92642662373928	2.72251415308087e-20	1.18370180568733e-21	8.88324201805895e-21
GOTERM_BP_FAT	GO:0044764~multi-organism cellular process	105	16.2287480680062	8.05661752501632e-24	MEF2C, RPL17, RNASEL, RPL19, RPL14, RPL13, F2RL1, RPLP2, TSPAN7, CXCL12, B2M, CXCL10, ISG15, HTRA1, RPLP0, GATA3, RPL26L1, TPT1, RPL12, SPON2, RPS27A, SATB1, F11R, RPL35A, EFNB2, HLA-B, NUPL2, RPS18, KRT19, KRT18, RPS17, JUN, RPS15, RPS12, RPS13, HSPB1, RPS10, RPS11, UBA52, GBP1, CAV1, IFIH1, OAS3, HSPA1B, RPS25, RPS27, RPS28, RPS29, RPL6, RPL9, EIF3F, RPS20, RPS23, RPS24, ODC1, RPS9, RPS8, PSMB8…	610	973	16650	2.94551244250501	4.78401948635469e-20	1.99334145264779e-21	1.56096903548903e-20
GOTERM_BP_FAT	GO:0019439~aromatic compound catabolic process	65	10.0463678516229	1.38183781276235e-22	RPL17, RPL19, RPL14, RPL13, RPLP2, RPS3, FAH, RPLP0, PDE4B, RPL26L1, RPL12, RPS27A, ATP5J, ZFP36, RPL35A, RPS4X, TAT, RPS18, RPL41, RPS17, EIF4A2, RPS15, RPS12, RPL3L, RPS13, CYP2A6, RPS10, RPS11, UBA52, PABPC4, RPL35, RPL27A, RPS15A, DPYS, RPL36, RPL37, RPL38, RPL39, RPS25, RPS27, RPL30, RPS28, RPS29, RPL32, RPL6, RPL31, RPL34, RPL9, RPS20, RPS23, RPS24, RPL26, RPS9, RPL27, RPS8, RPS7, RPL29, BL…	610	423	16650	4.19427973491454	8.20535293218284e-19	3.28214117287314e-20	2.67730971600957e-19
GOTERM_BP_FAT	GO:0042254~ribosome biogenesis	57	8.80989180834621	5.47016607025722e-22	RPL17, RNASEL, RPL19, RPL14, RPL13, RPLP2, RPS3, RPLP0, RPL26L1, RPL12, RPS27A, RPL35A, RPS4X, RPS18, RPL41, RPS17, RIOK3, RPS15, RPS12, RPL3L, RPS13, RPS10, RPS11, UBA52, RPL35, RPL27A, RPS15A, RPL36, RPL37, RPL38, RPL39, RPS25, RPL30, RPS27, RPS28, RPS29, RPL32, RPL6, RPL31, RPL34, RPL9, RSL24D1, RPS20, RPS23, RPS24, PNO1, RPL26, RPS9, RPL27, RPS8, RPS7, RPL29, RPL23, RPL13A, RPL22, RPL21, RPL3…	610	335	16650	4.64423782725716	3.24818461251874e-18	1.24930177404567e-19	1.05984426195495e-18
GOTERM_BP_FAT	GO:0072657~protein localization to membrane	69	10.6646058732612	7.59175148418421e-22	RPL17, RPL19, RPL14, GRIK2, RPL13, RPLP2, RPS3, DYNLL2, RPLP0, RPL26L1, RPL12, RPS27A, F11R, RPL35A, ACTN2, GZMB, RPS4X, RPS18, KRT18, RPL41, RPS17, RPS15, RPS12, RPL3L, RPS13, RPS10, RPS11, EMP2, UBA52, GBP1, CAV3, CAV1, RPL35, RPL27A, RPS15A, RPL36, RPL37, RPL38, RPL39, RPS25, RPS27, RPL30, RPS28, RPS29, RPL32, SORBS1, RPL6, RPL31, RPL34, RPL9, RPS20, RPS23, EHD3, RPS24, RPL26, RPS9, S100A10, R…	610	489	16650	3.85145328371719	4.50798203130859e-18	1.66962297455874e-19	1.47090127527376e-18
GOTERM_BP_FAT	GO:0061061~muscle structure development	76	11.7465224111283	1.1114017868933e-21	MEF2C, MEF2A, TNNC1, MYBPC3, ANKRD2, ANKRD1, ZEB1, TTN, CXCL10, FOS, SIK1, CHRNA1, LMOD2, JPH1, GPC1, LMOD3, COL11A1, EGR1, ACTA1, CRYAB, MYH3, EFNB2, LDB3, ACTN2, MYH7, ACTN3, MYH6, NEXN, CD164, FLNC, MURC, KRT19, BVES, SMTN, EREG, SGCG, BTG1, XIRP2, CFL2, ITGB1BP2, RYR1, CASQ1, CASQ2, SGCA, SGCB, CAV3, SRI, RBP4, CAV1, MYL2, MYL3, FHL1, DCN, SOX6, TRIM72, TPM1, XBP1, KRT8, COL6A3, MYOG, KLF5, R…	610	589	16650	3.52194606028556	6.59950381057242e-18	2.35696564663301e-19	2.15334012064089e-18
GOTERM_BP_FAT	GO:0007517~muscle organ development	58	8.9644513137558	7.881394216467e-21	MEF2C, MEF2A, TNNC1, MYBPC3, ANKRD2, ANKRD1, TTN, CXCL10, FOS, CHRNA1, JPH1, GPC1, COL11A1, EGR1, ACTA1, CRYAB, MYH3, EFNB2, MYH7, MYH6, ACTN3, CD164, MURC, SMTN, BVES, SGCG, XIRP2, CFL2, ITGB1BP2, RYR1, CASQ1, SGCA, SGCB, CAV3, SRI, RBP4, CAV1, MYL2, MYL3, FHL1, SOX6, DCN, TRIM72, TPM1, XBP1, COL6A3, MYOG, KLF5, MYF5, MYLPF, SMYD1, TNNI1, FXR1, LAMA2, ATF3, NEB, KLHL31, HBEGF	610	366	16650	4.32545014780973	4.6799718857381e-17	1.61378340887521e-18	1.52701953272411e-17
GOTERM_BP_FAT	GO:0034655~nucleobase-containing compound catabolic process	58	8.9644513137558	4.94098140576495e-20	RPL17, RPL19, RPL14, RPL13, RPLP2, RPS3, RPLP0, PDE4B, RPL26L1, RPL12, RPS27A, ZFP36, RPL35A, RPS4X, RPS18, RPL41, RPS17, EIF4A2, RPS15, RPS12, RPL3L, RPS13, RPS10, RPS11, UBA52, PABPC4, RPL35, RPL27A, RPS15A, DPYS, RPL36, RPL37, RPL38, RPL39, RPS25, RPL30, RPS27, RPS28, RPS29, RPL32, RPL6, RPL31, RPL34, RPL9, RPS20, RPS23, RPS24, RPL26, RPS9, RPL27, RPS8, RPS7, RPL29, RPL23, RPL22, RPL13A, RPL21…	610	380	16650	4.16609145815358	2.93395475874323e-16	9.77984919581077e-18	9.57314773275219e-17
GOTERM_BP_FAT	GO:0046700~heterocycle catabolic process	60	9.27357032457496	9.47802031254891e-20	RPL17, RPL19, RPL14, RPL13, RPLP2, RPS3, RPLP0, PDE4B, RPL26L1, RPL12, RPS27A, ZFP36, RPL35A, RPS4X, RPS18, RPL41, RPS17, EIF4A2, RPS15, RPS12, RPL3L, RPS13, CYP2A6, RPS10, RPS11, UBA52, PABPC4, RPL35, RPL27A, RPS15A, DPYS, RPL36, RPL37, RPL38, RPL39, RPS25, RPS27, RPL30, RPS28, RPS29, RPL32, RPL6, RPL31, RPL34, RPL9, RPS20, RPS23, RPS24, RPL26, RPS9, RPL27, RPS8, RPS7, RPL29, BLVRA, RPL23, RPL13…	610	411	16650	3.98468349886323	5.62804846159154e-16	1.81549950373921e-17	1.83636571795618e-16
GOTERM_BP_FAT	GO:0070252~actin-mediated cell contraction	31	4.79134466769706	9.5451828459747e-20	CAV3, MYL4, CAV1, MYBPC2, MYL2, TNNC2, TNNC1, MYBPC1, MYL3, MYBPC3, MYL1, TTN, TPM1, TPM4, DES, ACTA1, MYH3, MYH2, MYH4, MYH7, ACTN2, MYH6, ACTN3, MYH8, TNNI1, TNNI2, TNNT3, TNNT1, NEB, KCNN2, EMP2	610	100	16650	8.46147540983607	5.66792957393978e-16	1.77122799185618e-17	1.84937845372241e-16
GOTERM_BP_FAT	GO:0044270~cellular nitrogen compound catabolic process	60	9.27357032457496	2.17845790725046e-19	RPL17, RPL19, RPL14, RPL13, RPLP2, RPS3, RPLP0, PDE4B, RPL26L1, RPL12, RPS27A, ZFP36, RPL35A, RPS4X, RPS18, RPL41, RPS17, EIF4A2, RPS15, BHMT, RPS12, RPL3L, RPS13, RPS10, RPS11, UBA52, PABPC4, RPL35, RPL27A, RPS15A, DPYS, RPL36, RPL37, RPL38, RPL39, RPS25, RPS27, RPL30, RPS28, RPS29, RPL32, RPL6, RPL31, RPL34, RPL9, RPS20, RPS23, RPS24, RPL26, RPS9, RPL27, RPS8, RPS7, RPL29, BLVRA, RPL23, RPL13A,…	610	418	16650	3.91795434936073	1.29356830532532e-15	3.91990395553129e-17	4.22076054594303e-16
GOTERM_BP_FAT	GO:1901361~organic cyclic compound catabolic process	62	9.58268933539413	2.26620948406724e-19	RPL17, RPL19, RPL14, RPL13, RPLP2, RPS3, FAH, RPLP0, PDE4B, RPL26L1, RPL12, RPS27A, ZFP36, RPL35A, RPS4X, TAT, RPS18, RPL41, RPS17, EIF4A2, RPS15, RPS12, RPL3L, RPS13, CYP2A6, RPS10, RPS11, UBA52, PABPC4, RPL35, RPL27A, RPS15A, DPYS, RPL36, RPL37, RPL38, RPL39, RPS25, RPS27, RPL30, RPS28, RPS29, RPL32, RPL6, RPL31, RPL34, RPL9, RPS20, RPS23, RPS24, RPL26, RPS9, RPL27, RPS8, RPS7, RPL29, BLVRA, RP…	610	445	16650	3.80291029655554	1.34567519163913e-15	3.95786821070332e-17	4.39077915958704e-16
GOTERM_BP_FAT	GO:0030048~actin filament-based movement	34	5.25502318392581	6.83202393776579e-19	SRI, CAV3, MYL4, CAV1, MYBPC2, MYL2, TNNC2, TNNC1, MYBPC1, MYL3, MYBPC3, MYL1, TTN, TPM1, TPM4, DES, PDE4B, ACTA1, MYH3, MYH2, MYH4, MYH7, ACTN2, MYH6, ACTN3, MYH8, TNNI1, TNNI2, TNNT3, TNNT1, NEB, KCNN2, EMP2, MYH10	610	132	16650	7.03055141579732	4.05685581424533e-15	1.15910166121295e-16	1.32370412067571e-15
GOTERM_BP_FAT	GO:1901566~organonitrogen compound biosynthetic process	117	18.0834621329212	3.42716456743364e-18	RPL17, RPL19, SGMS2, RPL14, RPL13, RBM3, RPLP2, RPL22L1, GSTM5, GOT2, GSTM1, OGN, GSTM4, GATA3, RPLP0, RPL26L1, RPL12, RPS27A, RPL36AL, ATP6, RPL35A, GATM, PCBD1, CDO1, RPS18, GLUL, PYCR2, RPS17, HAS1, RPS15, BHMT, RPS12, HSPB1, RPS13, RPS10, RPS11, SURF1, UBA52, ALDOA, PABPC4, IGF2BP2, MTIF2, ACAT1, RPS25, RPS27, RPS28, RPS29, RPL6, RPL9, EIF3F, RPS20, RPS23, RPS24, ODC1, EEF1A1, ATP5J2, ADSSL1,…	610	1375	16650	2.32256333830104	2.0350503201421e-14	5.65291755595027e-16	6.64012875462676e-15
GOTERM_BP_FAT	GO:0046034~ATP metabolic process	44	6.80061823802164	4.30660477113042e-18	ALDOA, COX7B, CYTB, PGAM2, ATP5G2, HSPA1B, COX7A2L, NDUFB1, NDUFB2, NDUFS5, TPI1, UQCR10, UQCR11, ATP5L, ENO3, MYOG, ND6, MYC, GAPDH, ATP5J, ATP6, EDARADD, ATP5J2, NDUFA3, MYH3, AK1, ND2, NDUFA6, COX4I2, MYH4, MYH7, PFKM, NDUFC1, MYH6, ACTN3, MYH8, PARK7, GPI, COX3, UQCRH, COX2, PGM1, PGK1, SURF1	610	243	16650	4.94231936854888	2.55726191309724e-14	6.9115186840466e-16	8.34404348344721e-15
GOTERM_BP_FAT	GO:0006412~translation	73	11.2828438948995	8.77765401873275e-18	RPL17, RPL19, RPL14, RPL13, RBM3, CPEB4, RPLP2, RPL22L1, RPS3, RPLP0, PCBP2, RPL26L1, RPL12, RPS27A, RPL36AL, ZFP36, RPL35A, SLC25A6, RPS4X, RPS18, RPL41, RPS17, EIF4A2, RPS15, RPS12, RPL3L, RPS13, HSPB1, RPS10, RPS11, EEF1D, UBA52, PABPC4, RPL35, RPL27A, RPS15A, RPL36, IGF2BP2, RPL37, RPL38, MTIF2, RPL39, RPS25, RPS27, RPL30, RPS28, RPS29, RPL32, RPL6, RPL31, RPL34, RPL9, EIF3F, RPS20, RSL24D1, …	610	641	16650	3.10848827395719	5.21217095632351e-14	1.37162393587461e-15	1.70066980155545e-14
GOTERM_BP_FAT	GO:1902582~single-organism intracellular transport	76	11.7465224111283	1.63308566949694e-17	RPL17, RPL19, PTGS2, RPL14, RPL13, RPLP2, RTN2, RPS3, APP, RPLP0, C8ORF4, RPL26L1, ATP5L, RPL12, RPS27A, ATP6, ATP5J, RPL35A, PRKAB2, RPS4X, NUPL2, RPS18, DACT1, RPL41, RPS17, JUN, RPS15, RPS12, RPL3L, RPS13, RPS10, RPS11, UBA52, SRI, RPL27A, RPL35, RPS15A, RPL36, ATP5G2, RPL37, RPL38, RPL39, RPS25, RPS27, RPL30, RPS28, RPS29, RPL32, RPL6, RPL31, XBP1, RPL34, RPL9, CCS, RPS20, AXIN2, RPS23, EHD3,…	610	695	16650	2.98478594173841	9.69726270547283e-14	2.48647761678791e-15	3.16410224820798e-14
GOTERM_BP_FAT	GO:0043603~cellular amide metabolic process	94	14.5285935085008	1.95464959630242e-17	NAMPT, RPL17, RPL19, SGMS2, CNDP1, PTGS2, RPL14, RPL13, RBM3, CPEB4, RPLP2, PGAM2, RPL22L1, FOXO3, GSTM5, RPS3, GSTM1, APP, GSTM4, RPLP0, PCBP2, RPL26L1, ALOX12B, ERAP1, CPA3, RPL12, RPS27A, CYR61, GHR, RPL36AL, ZFP36, RPL35A, F10, SLC25A6, RPS4X, LARP6, RPS18, RPL41, RPS17, EIF4A2, RPS15, RPL3L, RPS12, RPS13, HSPB1, RPS10, RPS11, EEF1D, CTSH, UBA52, CTSG, PABPC4, RPL27A, RPL35, RPS15A, RPL36, IG…	610	994	16650	2.58122505524953	1.16067093028438e-13	2.90167732571094e-15	3.78713211293101e-14
GOTERM_BP_FAT	GO:0006518~peptide metabolic process	83	12.8284389489954	3.62278692347783e-17	RPL17, RPL19, CNDP1, RPL14, RPL13, RBM3, CPEB4, RPLP2, RPL22L1, GSTM5, RPS3, GSTM1, GSTM4, RPLP0, PCBP2, RPL26L1, ERAP1, CPA3, RPL12, RPS27A, RPL36AL, ZFP36, RPL35A, F10, SLC25A6, RPS4X, RPS18, RPL41, RPS17, EIF4A2, RPS15, RPL3L, RPS12, RPS13, HSPB1, RPS10, RPS11, EEF1D, CTSH, UBA52, CTSG, PABPC4, RPL27A, RPL35, RPS15A, RPL36, IGF2BP2, RPL37, RPL38, MTIF2, RPL39, RPS25, RPS27, RPL30, RPS28, RPS29…	610	818	16650	2.76954988175879	2.15121087516113e-13	5.24685579307593e-15	7.0191469213527e-14
GOTERM_BP_FAT	GO:0034470~ncRNA processing	56	8.65533230293663	4.26082387721352e-17	RPL17, RNASEL, RPL19, RPL14, RPL13, RPLP2, RPS3, RPLP0, RPL26L1, RPL12, RPS27A, RPL35A, RPS4X, RPS18, RPL41, RPS17, RIOK3, RPS15, RPS12, RPL3L, RPS13, RPS10, RPS11, UBA52, RPL35, RPL27A, RPS15A, RPL36, RPL37, RPL38, RPL39, RPS25, RPL30, RPS27, RPS28, RPS29, RPL32, RPL6, RPL31, RPL9, RPL34, RPS20, RPS23, RPS24, PNO1, RPL26, RPS9, RPL27, RPS8, RPS7, RPL29, RPL23, RPL22, RPL13A, RPL21, RPL37A	610	411	16650	3.71903793227235	2.53007721828939e-13	6.0239933768795e-15	8.25534303614487e-14
GOTERM_BP_FAT	GO:0030239~myofibril assembly	22	3.40030911901082	4.81837940538429e-17	CAV3, MEF2A, MYL2, ACTA1, MYH3, LDB3, ACTN2, MYOZ1, MYOZ2, MYH6, ANKRD1, TTN, TPM1, KRT19, CFL2, KRT8, TMOD4, LMOD2, CASQ1, LMOD3, CASQ2, MYH10	610	53	16650	11.3300340241262	2.86115369091719e-13	6.65384579283067e-15	9.33560644983911e-14
GOTERM_BP_FAT	GO:0009167~purine ribonucleoside monophosphate metabolic process	46	7.1097372488408	6.51674091663256e-17	ALDOA, COX7B, CYTB, PGAM2, ATP5G2, HSPA1B, COX7A2L, NDUFB1, NDUFB2, NDUFS5, TPI1, UQCR10, UQCR11, ATP5L, ENO3, MYOG, ND6, MYC, GAPDH, ATP5J, ATP6, EDARADD, ADSSL1, ATP5J2, NDUFA3, MYH3, AK1, ND2, NDUFA6, COX4I2, MYH4, MYH7, PFKM, NDUFC1, MYH6, ACTN3, MYH8, PARK7, AMPD1, GPI, COX3, UQCRH, COX2, PGM1, PGK1, SURF1	610	285	16650	4.40552200172563	6.59250432022418e-13	1.49880108324396e-14	2.1094237467878e-13
GOTERM_BP_FAT	GO:0009126~purine nucleoside monophosphate metabolic process	46	7.1097372488408	7.46703194427656e-17	ALDOA, COX7B, CYTB, PGAM2, ATP5G2, HSPA1B, COX7A2L, NDUFB1, NDUFB2, NDUFS5, TPI1, UQCR10, UQCR11, ATP5L, ENO3, MYOG, ND6, MYC, GAPDH, ATP5J, ATP6, EDARADD, ADSSL1, ATP5J2, NDUFA3, MYH3, AK1, ND2, NDUFA6, COX4I2, MYH4, MYH7, PFKM, NDUFC1, MYH6, ACTN3, MYH8, PARK7, AMPD1, GPI, COX3, UQCRH, COX2, PGM1, PGK1, SURF1	610	286	16650	4.39011807864267	6.59250432022418e-13	1.46549439250521e-14	2.1094237467878e-13
GOTERM_BP_FAT	GO:0043043~peptide biosynthetic process	73	11.2828438948995	7.48104174018755e-17	RPL17, RPL19, RPL14, RPL13, RBM3, CPEB4, RPLP2, RPL22L1, RPS3, RPLP0, PCBP2, RPL26L1, RPL12, RPS27A, RPL36AL, ZFP36, RPL35A, SLC25A6, RPS4X, RPS18, RPL41, RPS17, EIF4A2, RPS15, RPS12, RPL3L, RPS13, HSPB1, RPS10, RPS11, EEF1D, UBA52, PABPC4, RPL35, RPL27A, RPS15A, RPL36, IGF2BP2, RPL37, RPL38, MTIF2, RPL39, RPS25, RPS27, RPL30, RPS28, RPS29, RPL32, RPL6, RPL31, RPL34, RPL9, EIF3F, RPS20, RSL24D1, …	610	667	16650	2.98731781650159	6.59250432022418e-13	1.43218770176645e-14	2.1094237467878e-13
GOTERM_BP_FAT	GO:0043604~amide biosynthetic process	77	11.9010819165379	1.13993849477462e-16	RPL17, RPL19, SGMS2, RPL14, RPL13, RBM3, CPEB4, RPLP2, RPL22L1, RPS3, RPLP0, PCBP2, RPL26L1, ALOX12B, RPL12, RPS27A, CYR61, RPL36AL, ZFP36, RPL35A, SLC25A6, RPS4X, RPS18, RPL41, RPS17, EIF4A2, RPS15, RPS12, RPL3L, RPS13, HSPB1, RPS10, RPS11, EEF1D, UBA52, PABPC4, RPL35, RPL27A, RPS15A, RPL36, IGF2BP2, RPL37, RPL38, MTIF2, RPL39, RPS25, RPS27, RPL30, RPS28, RPS29, RPL32, RPL6, RPL31, RPL9, RPL34, …	610	736	16650	2.85559960798289	6.59250432022418e-13	1.3988810110277e-14	2.1094237467878e-13
GOTERM_BP_FAT	GO:0009205~purine ribonucleoside triphosphate metabolic process	44	6.80061823802164	1.5503527315366e-16	ALDOA, COX7B, CYTB, PGAM2, ATP5G2, HSPA1B, COX7A2L, NDUFB1, NDUFB2, NDUFS5, TPI1, UQCR10, UQCR11, ATP5L, ENO3, MYOG, ND6, MYC, GAPDH, ATP5J, ATP6, EDARADD, ATP5J2, NDUFA3, MYH3, AK1, ND2, NDUFA6, COX4I2, MYH4, MYH7, PFKM, NDUFC1, MYH6, ACTN3, MYH8, PARK7, GPI, COX3, UQCRH, COX2, PGM1, PGK1, SURF1	610	267	16650	4.49806594216246	6.59250432022418e-13	1.37667655053519e-14	2.1094237467878e-13
GOTERM_BP_FAT	GO:0009161~ribonucleoside monophosphate metabolic process	46	7.1097372488408	4.31056171657658e-16	ALDOA, COX7B, CYTB, PGAM2, ATP5G2, HSPA1B, COX7A2L, NDUFB1, NDUFB2, NDUFS5, TPI1, UQCR10, UQCR11, ATP5L, ENO3, MYOG, ND6, MYC, GAPDH, ATP5J, ATP6, EDARADD, ADSSL1, ATP5J2, NDUFA3, MYH3, AK1, ND2, NDUFA6, COX4I2, MYH4, MYH7, PFKM, NDUFC1, MYH6, ACTN3, MYH8, PARK7, AMPD1, GPI, COX3, UQCRH, COX2, PGM1, PGK1, SURF1	610	297	16650	4.22752111276701	2.63700172808967e-12	5.38458166943201e-14	8.65973959207622e-13
GOTERM_BP_FAT	GO:0009199~ribonucleoside triphosphate metabolic process	44	6.80061823802164	4.65784296314068e-16	ALDOA, COX7B, CYTB, PGAM2, ATP5G2, HSPA1B, COX7A2L, NDUFB1, NDUFB2, NDUFS5, TPI1, UQCR10, UQCR11, ATP5L, ENO3, MYOG, ND6, MYC, GAPDH, ATP5J, ATP6, EDARADD, ATP5J2, NDUFA3, MYH3, AK1, ND2, NDUFA6, COX4I2, MYH4, MYH7, PFKM, NDUFC1, MYH6, ACTN3, MYH8, PARK7, GPI, COX3, UQCRH, COX2, PGM1, PGK1, SURF1	610	273	16650	4.39920735002702	2.63700172808967e-12	5.27355936696949e-14	8.65973959207622e-13
GOTERM_BP_FAT	GO:0006941~striated muscle contraction	34	5.25502318392581	5.11635714323456e-16	ALDOA, SRI, CAV3, MYL4, CAV1, MYL2, TNNC2, TNNC1, MYL3, MYBPC3, MYL1, PGAM2, TTN, TPM1, CTGF, PDE4B, CHRNA1, HRC, EHD3, DTNA, MYH3, MYH7, MYH6, ACTN3, MYH8, TNNI1, TNNI2, TNNT3, TNNT1, ATP2A1, KCNN2, SMPX, CASQ1, CASQ2	610	161	16650	5.76417880052948	3.29625216011209e-12	6.46149800331841e-14	1.0769163338864e-12
GOTERM_BP_FAT	GO:0009144~purine nucleoside triphosphate metabolic process	44	6.80061823802164	5.17279117695776e-16	ALDOA, COX7B, CYTB, PGAM2, ATP5G2, HSPA1B, COX7A2L, NDUFB1, NDUFB2, NDUFS5, TPI1, UQCR10, UQCR11, ATP5L, ENO3, MYOG, ND6, MYC, GAPDH, ATP5J, ATP6, EDARADD, ATP5J2, NDUFA3, MYH3, AK1, ND2, NDUFA6, COX4I2, MYH4, MYH7, PFKM, NDUFC1, MYH6, ACTN3, MYH8, PARK7, GPI, COX3, UQCRH, COX2, PGM1, PGK1, SURF1	610	274	16650	4.38315184874955	3.29625216011209e-12	6.33937347060964e-14	1.0769163338864e-12
GOTERM_BP_FAT	GO:0009123~nucleoside monophosphate metabolic process	46	7.1097372488408	2.28151651443878e-15	ALDOA, COX7B, CYTB, PGAM2, ATP5G2, HSPA1B, COX7A2L, NDUFB1, NDUFB2, NDUFS5, TPI1, UQCR10, UQCR11, ATP5L, ENO3, MYOG, ND6, MYC, GAPDH, ATP5J, ATP6, EDARADD, ADSSL1, ATP5J2, NDUFA3, MYH3, AK1, ND2, NDUFA6, COX4I2, MYH4, MYH7, PFKM, NDUFC1, MYH6, ACTN3, MYH8, PARK7, AMPD1, GPI, COX3, UQCRH, COX2, PGM1, PGK1, SURF1	610	311	16650	4.03721469611512	1.38442590724708e-11	2.61235477694299e-13	4.51860771022439e-12
GOTERM_BP_FAT	GO:0044248~cellular catabolic process	123	19.0108191653787	3.31329798537083e-15	RPL17, RPL19, CNDP1, RPL14, RPL13, PGAM2, RPLP2, FAH, GOT2, GSTM1, OGN, GSTM4, ISG15, RPLP0, PDE4B, RPL26L1, ERAP1, RPL12, RPS27A, RPL35A, IRS2, PCBD1, CST3, CDO1, TAT, IRS1, RPS18, GLUL, RPS17, RPS15, BHMT, PGM1, RPS12, RNF24, RPS13, RPS10, RPS11, UBA52, CAV3, CAV1, PABPC4, TRIM72, ACAT1, TIMP3, RPS25, RPS27, TPI1, RPS28, RPS29, RPL6, RPL9, RPS20, RPS23, RPS24, GABARAPL2, RPS9, RPS8, PSMB8, PSMB…	610	1616	16650	2.07753408537575	1.97775129606725e-11	3.66262575823839e-13	6.45039577307216e-12
GOTERM_BP_FAT	GO:0022613~ribonucleoprotein complex biogenesis	58	8.9644513137558	3.34718582848218e-15	RPL17, RNASEL, RPL19, RPL14, RPL13, RPLP2, RPS3, RPLP0, RPL26L1, RPL12, RPS27A, RPL35A, RPS4X, RPS18, RPL41, RPS17, RIOK3, RPS15, RPS12, RPL3L, RPS13, RPS10, RPS11, UBA52, RPL35, RPL27A, RPS15A, RPL36, RPL37, RPL38, RPL39, RPS25, RPS27, RPL30, RPS28, RPS29, RPL32, RPL6, RPL31, RPL34, RPL9, EIF3F, RSL24D1, RPS20, RPS23, RPS24, PNO1, RPL26, RPS9, RPL27, RPS8, RPS7, RPL29, RPL23, RPL13A, RPL22, RPL2…	610	480	16650	3.29815573770492	1.97775129606725e-11	3.59601237676088e-13	6.45039577307216e-12
GOTERM_BP_FAT	GO:0044802~single-organism membrane organization	82	12.6738794435858	4.37601353720044e-15	RPL17, RPL19, RPL14, GLDN, GRIK2, RPL13, RPLP2, BNIP3, RPS3, DYNLL2, RPLP0, RPL26L1, RPL12, MYC, RPS27A, F11R, RPL35A, MYH2, ACTN2, GZMB, RPS4X, NUPL2, TRDN, RPS18, KRT18, RPL41, RPS17, RPS15, RPL3L, RPS12, RPS13, RPS10, RPS11, EMP2, UBA52, GBP1, CAV3, CAV1, RPL27A, RPL35, RPS15A, RPL36, RPL37, HSPA1B, RPL38, TRIM72, RPL39, RPS25, RPS27, RPL30, RPS28, RPS29, SORBS1, RPL32, RPL6, RPL31, RPL9, RPL3…	610	866	16650	2.58452277287699	2.57107668488743e-11	4.59077220682502e-13	8.39328606616618e-12
GOTERM_BP_FAT	GO:0055002~striated muscle cell development	30	4.63678516228748	7.80568642921965e-15	CAV3, MEF2A, MYL2, ANKRD1, TTN, TPM1, KRT8, MYOG, LMOD2, LMOD3, ACTA1, MYH3, MYF5, LDB3, ACTN2, MYOZ1, MYOZ2, ACTN3, MYH6, FLNC, NEXN, KRT19, BVES, CFL2, RYR1, TMOD4, CASQ1, CASQ2, MYH10, SGCB	610	135	16650	6.0655737704918	4.61475302415693e-11	8.09574629556664e-13	1.50546242139171e-11
GOTERM_BP_FAT	GO:0009141~nucleoside triphosphate metabolic process	44	6.80061823802164	9.68481519033271e-15	ALDOA, COX7B, CYTB, PGAM2, ATP5G2, HSPA1B, COX7A2L, NDUFB1, NDUFB2, NDUFS5, TPI1, UQCR10, UQCR11, ATP5L, ENO3, MYOG, ND6, MYC, GAPDH, ATP5J, ATP6, EDARADD, ATP5J2, NDUFA3, MYH3, AK1, ND2, NDUFA6, COX4I2, MYH4, MYH7, PFKM, NDUFC1, MYH6, ACTN3, MYH8, PARK7, GPI, COX3, UQCRH, COX2, PGM1, PGK1, SURF1	610	297	16650	4.04371584699454	5.73547875859504e-11	9.88875648033627e-13	1.87183601951801e-11
GOTERM_BP_FAT	GO:0051146~striated muscle cell differentiation	40	6.18238021638331	1.45504524164192e-14	MEF2C, CAV3, MEF2A, MYL2, ANKRD2, ANKRD1, SOX6, TRIM72, TTN, TPM1, CXCL10, XBP1, KRT8, MYOG, SIK1, LMOD2, LMOD3, RBM24, ACTA1, MYH3, MYF5, EFNB2, LDB3, MYOZ1, SMYD1, ACTN2, MYOZ2, MYH6, ACTN3, NEXN, FLNC, KRT19, BVES, CFL2, RYR1, TMOD4, CASQ1, CASQ2, MYH10, SGCB	610	250	16650	4.3672131147541	8.63618065949368e-11	1.46371803566581e-12	2.81774603649865e-11
GOTERM_BP_FAT	GO:0061024~membrane organization	90	13.9103554868624	1.56835199499926e-14	RPL17, RPL19, GLDN, RPL14, GRIK2, RPL13, F2RL1, BNIP3, RPLP2, MBP, RPS3, DYNLL2, RPLP0, RPL26L1, IGLL1, RPL12, MYC, RPS27A, F11R, RPL35A, MYH2, ACTN2, GZMB, NUPL2, RPS4X, TRDN, RPS18, KRT18, SGCG, RPL41, RPS17, RPS15, RPL3L, RPS12, RPS13, RPS10, RPS11, EMP2, UBA52, SGCA, GBP1, SGCB, CAV3, CAV1, RPL27A, RPL35, RPS15A, RPL36, RPL37, HSPA1B, RPL38, TRIM72, RPL39, RPS25, RPS27, RPL30, RPS28, RPS29, S…	610	1027	16650	2.39197407697096	9.29543109151609e-11	1.54920520856194e-12	3.03312930327593e-11
GOTERM_BP_FAT	GO:0055001~muscle cell development	31	4.79134466769706	2.04748456767293e-14	CAV3, MEF2A, MYL2, ANKRD1, TTN, TPM1, KRT8, MYOG, LMOD2, LMOD3, ACTA1, MYH3, MYF5, LDB3, ACTN2, MYOZ1, MYOZ2, MYH6, ACTN3, FLNC, NEXN, KRT19, BVES, SGCG, CFL2, RYR1, TMOD4, CASQ1, CASQ2, MYH10, SGCB	610	150	16650	5.64098360655738	1.21302079492125e-10	1.98852045940612e-12	3.95794508278868e-11
GOTERM_BP_FAT	GO:0042278~purine nucleoside metabolic process	48	7.41885625965997	2.59593518280571e-14	ALDOA, COX7B, CYTB, PGAM2, ATP5G2, HSPA1B, COX7A2L, ACAT1, NDUFB1, NDUFB2, NDUFS5, TPI1, UQCR10, UQCR11, ATP5L, ENO3, MYOG, ND6, MYC, GAPDH, ATP5J, ATP6, EDARADD, ADSSL1, ATP5J2, NDUFA3, MYH3, AK1, ND2, NDUFA6, COX4I2, MYH4, MYH7, PFKM, MACROD1, NDUFC1, ACTN3, MYH6, MYH8, PARK7, GPI, COX3, UQCRH, COX2, PGM1, GAMT, PGK1, SURF1	610	359	16650	3.64948171149368	1.54264601093246e-10	2.48812082048744e-12	5.03375119365046e-11
GOTERM_BP_FAT	GO:0072594~establishment of protein localization to organelle	68	10.5100463678516	4.19219153244012e-14	RPL17, RPL19, RPL14, PTGS2, MYBPC1, RPL13, RPLP2, RPS3, DYNLL2, RPLP0, C8ORF4, RPL26L1, RPL12, RPS27A, RPL35A, SLC25A6, GZMB, RPS4X, RPS18, DACT1, RPL41, RPS17, JUN, RPS15, RPS12, RPL3L, RPS13, RPS10, RPS11, UBA52, SEC61G, SRI, RPL35, RPL27A, RPS15A, RPL36, RPL37, RPL38, RPL39, RPS25, RPS27, RPL30, RPS28, RPS29, RPL32, RPL6, RPL31, XBP1, RPL34, RPL9, RPS20, AXIN2, RPS23, RPS24, TXNIP, RPL26, RPS9…	610	666	16650	2.78688524590164	2.49196663304474e-10	3.95550259213451e-12	8.13127343235465e-11
GOTERM_BP_FAT	GO:0090257~regulation of muscle system process	35	5.40958268933539	4.21770795402257e-14	CAV3, SRI, MEF2A, CAV1, MYL2, TNNC2, PTGS2, TNNC1, MYL3, SRL, MYBPC3, PRKG1, TPM1, ANXA6, SLN, CTGF, PDE4B, MYBPH, MYOG, ERRFI1, HRC, EHD3, LMCD1, MYH7, NR4A3, ACTN3, TRIM63, TNNI1, TNNI2, TNNT3, TNNT1, ATP2A1, CASQ1, CASQ2, KLF4	610	198	16650	4.82488822652757	2.50515164168519e-10	3.91431331792091e-12	8.1734619072904e-11
GOTERM_BP_FAT	GO:0046128~purine ribonucleoside metabolic process	47	7.26429675425039	8.08325809258573e-14	ALDOA, COX7B, CYTB, PGAM2, ATP5G2, HSPA1B, COX7A2L, ACAT1, NDUFB1, NDUFB2, NDUFS5, TPI1, UQCR10, UQCR11, ATP5L, ENO3, MYOG, ND6, MYC, GAPDH, ATP5J, ATP6, EDARADD, ADSSL1, ATP5J2, NDUFA3, MYH3, AK1, ND2, NDUFA6, COX4I2, MYH4, MYH7, PFKM, NDUFC1, ACTN3, MYH6, MYH8, PARK7, GPI, COX3, UQCRH, COX2, PGM1, GAMT, PGK1, SURF1	610	356	16650	3.60356419230061	4.7993431451232e-10	7.38364924757207e-12	1.56596957623378e-10
GOTERM_BP_FAT	GO:1902580~single-organism cellular localization	92	14.2194744976816	1.34190052444102e-13	RPL17, RPL19, PTGS2, RPL14, GRIK2, RPL13, RPLP2, RTN2, RPS3, SPRY2, APP, DYNLL2, RPLP0, C8ORF4, RPL26L1, ATP5L, RPL12, RPS27A, ATP6, ATP5J, F11R, RPL35A, PRKAB2, ACTN2, GZMB, NUPL2, RPS4X, RPS18, KRT18, DACT1, RPL41, RPS17, JUN, RPS15, RPL3L, RPS12, RPS13, RPS10, RPS11, EMP2, UBA52, GBP1, CAV3, SRI, CAV1, RPL27A, RPL35, RPS15A, RPL36, ATP5G2, RPL37, RPL38, RPL39, RPS25, RPS27, RPL30, RPS28, RPS29…	610	1102	16650	2.27871827675463	7.97033772315103e-10	1.20762289057552e-11	2.60058641288197e-10
GOTERM_BP_FAT	GO:0006605~protein targeting	69	10.6646058732612	1.56568520206983e-13	RPL17, RPL19, RPL14, PTGS2, MYBPC1, RPL13, RPLP2, RPS3, AP1S3, RPLP0, C8ORF4, RPL26L1, RPL12, RPS27A, RPL35A, SLC25A6, SYNJ2BP, RPS4X, RPS18, DACT1, RPL41, RPS17, JUN, RPS15, RPS12, RPL3L, RPS13, RPS10, RPS11, UBA52, SEC61G, SRI, RPL35, RPL27A, RPS15A, RPL36, RPL37, RPL38, RPL39, RPS25, RPS27, RPL30, RPS28, RPS29, RPL32, RPL6, RPL31, XBP1, RPL34, RPL9, RPS20, AXIN2, RPS23, EHD3, RPS24, TXNIP, RPL…	610	701	16650	2.68667711232198	9.29543109151609e-10	1.38737910049258e-11	3.03301828097347e-10
GOTERM_BP_FAT	GO:0006091~generation of precursor metabolites and energy	48	7.41885625965997	2.00781653504041e-13	ALDOA, COX7B, BNIP3, CYTB, PGAM2, COX7A2L, NDUFB1, NDUFB2, NDUFS5, TPI1, UQCR10, UQCR11, SORBS1, ENO3, MYOG, GNMT, COX17, GAPDH, ND6, MYC, RPS27A, PHLDA2, EDARADD, IRS2, NDUFA3, COX7A1, ND2, NDUFA6, COX4I2, PFKM, NDUFC1, NR4A3, GYG1, ACTN3, IRS1, ADIPOQ, PARK7, GPI, PYGM, COX3, UQCRH, COX2, PGM1, COQ10B, PGK1, SURF1, UBA52, UGP2	610	379	16650	3.45689692460747	1.19192478109653e-09	1.75283121350844e-11	3.88911125526192e-10
GOTERM_BP_FAT	GO:0014706~striated muscle tissue development	45	6.95517774343122	7.54461448692025e-13	CAV3, MEF2C, RBP4, CAV1, MEF2A, MYL2, MYL3, TNNC1, MYBPC3, ANKRD2, ANKRD1, SOX6, DCN, TTN, TPM1, ALDH1A2, FOS, MYOG, CHRNA1, SIK1, GPC1, COL11A1, KLF5, EGR1, ACTA1, EFNB2, MYF5, MYLPF, SMYD1, MYH7, ACTN2, MYH6, ACTN3, NEXN, TNNI1, BVES, ATF3, SGCG, XIRP2, CFL2, KLHL31, RYR1, CASQ1, MYH10, SGCB	610	350	16650	3.50936768149883	4.48026593602435e-09	6.49313935952023e-11	1.46185286098444e-09
GOTERM_BP_FAT	GO:0060537~muscle tissue development	46	7.1097372488408	9.95682734349384e-13	CAV3, MEF2C, RBP4, ZFAND5, CAV1, MEF2A, MYL2, MYL3, TNNC1, MYBPC3, ANKRD2, ANKRD1, SOX6, DCN, TTN, TPM1, ALDH1A2, FOS, MYOG, CHRNA1, SIK1, GPC1, COL11A1, KLF5, EGR1, ACTA1, EFNB2, MYF5, MYLPF, ACTN2, SMYD1, MYH7, MYH6, ACTN3, NEXN, TNNI1, BVES, ATF3, SGCG, XIRP2, CFL2, KLHL31, RYR1, CASQ1, MYH10, SGCB	610	367	16650	3.42118193594497	5.91215787437704e-09	8.44594394422415e-11	1.92906801643744e-09
GOTERM_BP_FAT	GO:0044057~regulation of system process	55	8.50077279752705	1.23707775221242e-12	MEF2A, PTGS2, TNNC2, TNNC1, MYBPC3, F2RL1, PRKG1, SLN, DES, CTGF, PDE4B, ERRFI1, ICAM1, SGK1, MYH7, MYH6, ACTN3, CACNG1, TRDN, TNNT3, BVES, TNNT1, RYR3, HSPB7, RYR1, CASQ1, EMP2, CASQ2, SRI, FXYD1, CAV3, MYL4, CAV1, MYL2, MYL3, SRL, TPM1, ANXA6, C1QTNF1, MYBPH, MYOG, EHD3, HRC, MAG, LMCD1, NR4A3, TRIM63, ADIPOQ, CACNA1S, TNNI1, TNNI2, ATP2A1, KCNN2, HBEGF, KLF4	610	504	16650	2.9786299765808	7.3460275640258e-09	1.03465125356195e-10	2.39692710124473e-09
GOTERM_BP_FAT	GO:0009116~nucleoside metabolic process	49	7.57341576506955	1.24379762651245e-12	PGAM2, UQCR10, NDUFS5, UQCR11, ATP5L, MYC, EDARADD, ATP6, ATP5J, ND2, MYH3, COX4I2, MYH4, MYH7, MYH6, ACTN3, NDUFC1, PFKM, MYH8, UQCRH, PGM1, SURF1, ALDOA, COX7B, CYTB, DPYS, ATP5G2, HSPA1B, COX7A2L, ACAT1, NDUFB1, NDUFB2, TPI1, ENO3, MYOG, GAPDH, ND6, ATP5J2, ADSSL1, NDUFA3, NDUFA6, AK1, MACROD1, PARK7, GPI, COX3, COX2, GAMT, PGK1	610	413	16650	3.23839955543206	7.38558258994715e-09	1.02577502048007e-10	2.40982789279087e-09
GOTERM_BP_FAT	GO:0009119~ribonucleoside metabolic process	47	7.26429675425039	1.39999661701672e-12	ALDOA, COX7B, CYTB, PGAM2, ATP5G2, HSPA1B, COX7A2L, ACAT1, NDUFB1, NDUFB2, NDUFS5, TPI1, UQCR10, UQCR11, ATP5L, ENO3, MYOG, ND6, MYC, GAPDH, ATP5J, ATP6, EDARADD, ADSSL1, ATP5J2, NDUFA3, MYH3, AK1, ND2, NDUFA6, COX4I2, MYH4, MYH7, PFKM, NDUFC1, ACTN3, MYH6, MYH8, PARK7, GPI, COX3, UQCRH, COX2, PGM1, GAMT, PGK1, SURF1	610	385	16650	3.33212688950394	8.31314794780269e-09	1.13878684260271e-10	2.71248579153394e-09
GOTERM_BP_FAT	GO:0030029~actin filament-based process	65	10.0463678516229	1.97151778048126e-12	MEF2C, MEF2A, MYBPC2, TNNC2, MYBPC1, TNNC1, F2RL1, MYBPC3, ANKRD1, PRKG1, TTN, CXCL12, DES, CTGF, PDE4B, TMSB15B, LMOD2, LMOD3, ICAM1, F11R, ACTA1, MYH3, MYH2, LDB3, MYH4, MYH7, ACTN2, MYH6, ACTN3, MYH8, TNNT3, KRT19, TNNT1, XIRP2, CFL2, EFNA5, PDE4DIP, CASQ1, EMP2, CASQ2, SPTB, ALDOA, SRI, CAV3, MYL4, CAV1, MYL2, MYL3, MYL1, TPM1, TPM4, CDC42EP2, SORBS1, KRT8, TNXB, S100A10, MYOZ1, MYOZ2, TNNI1,…	610	672	16650	2.64014929742389	1.17069690608318e-08	1.58202340116986e-10	3.81984444075556e-09
GOTERM_BP_FAT	GO:1901657~glycosyl compound metabolic process	50	7.72797527047913	2.30609062546573e-12	PGAM2, UQCR10, NDUFS5, UQCR11, ATP5L, MYC, EDARADD, ATP6, ATP5J, ND2, MYH3, COX4I2, MYH4, CBR4, MYH7, MYH6, ACTN3, NDUFC1, PFKM, MYH8, UQCRH, PGM1, SURF1, ALDOA, COX7B, CYTB, DPYS, ATP5G2, HSPA1B, COX7A2L, ACAT1, NDUFB1, NDUFB2, TPI1, ENO3, MYOG, GAPDH, ND6, ATP5J2, ADSSL1, NDUFA3, NDUFA6, AK1, MACROD1, PARK7, GPI, COX3, COX2, GAMT, PGK1	610	435	16650	3.13736574335783	1.36932906125153e-08	1.82577175600329e-10	4.46795933584099e-09
GOTERM_BP_FAT	GO:0044265~cellular macromolecule catabolic process	81	12.5193199381762	7.33449803316218e-12	RPL17, RPL19, RPL14, RPL13, RPLP2, BNIP3, RPS3, RMND5A, ISG15, RPLP0, PCBP2, RPL26L1, RPL12, GPC1, RPS27A, ZFP36, RPL35A, HERC6, CST3, CTSS, RPS4X, RFWD2, RPS18, DACT1, PSME1, RPL41, RPS17, EIF4A2, CTSO, RPS15, RPL3L, RPS12, RPS13, RNF24, RPS10, RPS11, CTSH, UBA52, CAV3, CAV1, PABPC4, RPL27A, RPL35, RPS15A, RPL36, RPL37, RPL38, TRIM72, RPL39, TRIB1, RPS25, RPS27, RPL30, RPS28, RPS29, RPL32, RPL6,…	610	976	16650	2.26526807309863	4.35520602914963e-08	5.73053382524336e-10	1.42105216482946e-08
GOTERM_BP_FAT	GO:0042692~muscle cell differentiation	44	6.80061823802164	9.4028666063478e-12	CAV3, MEF2C, MEF2A, MYL2, ANKRD2, ANKRD1, SOX6, ZEB1, TRIM72, TTN, TPM1, CXCL10, XBP1, KRT8, MYOG, SIK1, LMOD2, LMOD3, RBM24, ACTA1, MYH3, EFNB2, MYF5, LDB3, MYOZ1, SMYD1, ACTN2, MYOZ2, MYH6, ACTN3, NEXN, FLNC, KRT19, BVES, SGCG, EREG, BTG1, CFL2, RYR1, TMOD4, CASQ1, CASQ2, MYH10, SGCB	610	362	16650	3.31763427225795	5.58338952849624e-08	7.2511552318133e-10	1.82179382690606e-08
GOTERM_BP_FAT	GO:0010035~response to inorganic substance	51	7.88253477588872	1.06051183916714e-11	MEF2C, MEF2A, PTGS2, TNNC1, BNIP3, PGAM2, FOXO3, TTN, MMP3, B2M, RPS3, FOS, APP, RPLP0, RHOB, MYC, ICAM1, ACTA1, CRYAB, CST3, CYB5A, TAT, GPR37L1, SERPINF1, RYR3, JUN, COL1A1, CASQ2, CAV1, CYTB, KRT8, JUND, MYOG, CCS, ND6, TXNIP, CRIP1, EEF1A2, SPARC, NR4A3, STAT1, PARK7, GPI, CDKN1B, GPR37, DUSP1, PON1, AREG, KLF2, IGFBP2, KLF4	610	469	16650	2.96812191967563	6.2972917769244e-08	8.07345079678612e-10	2.05473194014871e-08
GOTERM_BP_FAT	GO:0006979~response to oxidative stress	46	7.1097372488408	1.18242966459956e-11	MCL1, PTGS2, ANKRD2, BNIP3, ROMO1, PDLIM1, HSPA1B, FOXO3, MMP3, TPM1, SESN1, RPS3, ANGPTL7, FOS, APP, XBP1, RHOB, GPX8, CCS, ND6, TXNIP, CRYAB, NDUFA6, CST3, NR4A2, NR4A3, STAT1, TAT, ADIPOQ, PARK7, GPR37L1, PYCR2, DUSP1, GPR37, PRDX6, BTG1, JUN, FBLN5, HEBP2, PON2, HSPB1, CA3, COL1A1, AREG, KLF2, KLF4	610	394	16650	3.18673545810102	7.02128055696249e-08	8.88769724483041e-10	2.29096075443636e-08
GOTERM_BP_FAT	GO:0072359~circulatory system development	78	12.0556414219474	2.53216863993864e-11	MEF2C, SAT1, MEF2A, PTGS2, TNNC1, MYBPC3, ANKRD1, TTN, CXCL10, CTGF, GATA3, RHOB, ERAP1, SIK1, COX17, ERRFI1, COL11A1, CYR61, EGR1, ACTA2, SOCS3, EFNB2, ACTN2, MYH7, SYNJ2BP, MYH6, NEXN, BVES, EREG, SGCG, SERPINF1, BTG1, XIRP2, F3, JUN, COL1A2, RYR1, HSPB1, ADAMTS1, COL1A1, EMP2, CTSH, SGCB, CAV3, SRI, RBP4, ZFAND5, CAV1, MYL2, MYL3, DCN, SOX6, TPM1, ALDH1A2, LECT1, OVOL2, XBP1, OXCT1, COL8A1, AX…	610	945	16650	2.25292740046838	1.50359849460102e-07	1.87949822372246e-09	4.90606444358832e-08
GOTERM_BP_FAT	GO:0072358~cardiovascular system development	78	12.0556414219474	2.53216863993864e-11	MEF2C, SAT1, MEF2A, PTGS2, TNNC1, MYBPC3, ANKRD1, TTN, CXCL10, CTGF, GATA3, RHOB, ERAP1, SIK1, COX17, ERRFI1, COL11A1, CYR61, EGR1, ACTA2, SOCS3, EFNB2, ACTN2, MYH7, SYNJ2BP, MYH6, NEXN, BVES, EREG, SGCG, SERPINF1, BTG1, XIRP2, F3, JUN, COL1A2, RYR1, HSPB1, ADAMTS1, COL1A1, EMP2, CTSH, SGCB, CAV3, SRI, RBP4, ZFAND5, CAV1, MYL2, MYL3, DCN, SOX6, TPM1, ALDH1A2, LECT1, OVOL2, XBP1, OXCT1, COL8A1, AX…	610	945	16650	2.25292740046838	1.50359849460102e-07	1.87949822372246e-09	4.90606444358832e-08
GOTERM_BP_FAT	GO:0044085~cellular component biogenesis	172	26.5842349304482	3.07610177797189e-11	MEF2C, RPL17, RNASEL, MEF2A, RPL19, OCLN, RPL14, RPL13, LRTM1, F2RL1, RPLP2, ANKRD1, MMP3, TTN, SLC7A7, UQCR10, APP, CTGF, RPLP0, RPL26L1, RPL12, LGI1, RPS27A, RPL35A, F11R, PCBD1, CRYAB, MYH3, MATN1, ACTN2, ACTN3, MYH6, SLITRK2, RPS18, KRT19, GLUL, RPS17, RIOK3, HAS1, RYR3, JUN, RPS15, COL1A2, RPS12, RPS13, EFNA5, PDE4DIP, RPS10, COL1A1, RPS11, PMP22, EMP2, SURF1, UBA52, SPTB, ALDOA, CAV3, TPPP3…	610	2914	16650	1.61110298502425	1.82659159797538e-07	2.25505158990558e-09	5.95995364172097e-08
GOTERM_BP_FAT	GO:0045214~sarcomere organization	14	2.16383307573416	3.38550594698449e-11	CAV3, KRT19, CFL2, MYH3, KRT8, LDB3, ACTN2, ANKRD1, MYH6, LMOD2, TTN, CASQ1, TPM1, CASQ2	610	32	16650	11.9415983606557	2.01031147284425e-07	2.45159959000318e-09	6.55940968208313e-08
GOTERM_BP_FAT	GO:0009057~macromolecule catabolic process	91	14.064914992272	4.05466281962412e-11	RPL17, RPL19, RPL14, RPL13, BNIP3, RPLP2, RPS3, OGN, RMND5A, ISG15, RPLP0, PCBP2, RPL26L1, RPL12, GPC1, RPS27A, ZFP36, RPL35A, HERC6, CST3, PFKM, CTSS, RPS4X, RHBDD1, RFWD2, RPS18, DACT1, PSME1, RPL41, RPS17, EIF4A2, CTSO, RPS15, PGM1, RPL3L, RPS12, RNF24, RPS13, RPS10, RPS11, CTSH, UBA52, CAV3, CAV1, PABPC4, RPL27A, RPL35, RPS15A, RPL36, RPL37, DCN, RPL38, TRIM72, RPL39, TIMP3, TRIB1, RPS25, RPS…	610	1201	16650	2.06815358785711	2.4076613980295e-07	2.90079715803415e-09	7.85591591778712e-08
GOTERM_BP_FAT	GO:0034660~ncRNA metabolic process	56	8.65533230293663	4.72218934782661e-11	RPL17, RNASEL, RPL19, RPL14, RPL13, RPLP2, RPS3, RPLP0, RPL26L1, RPL12, RPS27A, RPL35A, RPS4X, RPS18, RPL41, RPS17, RIOK3, RPS15, RPS12, RPL3L, RPS13, RPS10, RPS11, UBA52, RPL35, RPL27A, RPS15A, RPL36, RPL37, RPL38, RPL39, RPS25, RPL30, RPS27, RPS28, RPS29, RPL32, RPL6, RPL31, RPL9, RPL34, RPS20, RPS23, RPS24, PNO1, RPL26, RPS9, RPL27, RPS8, RPS7, RPL29, RPL23, RPL22, RPL13A, RPL21, RPL37A	610	570	16650	2.6816220880069	2.80403561703224e-07	3.33813809927364e-09	9.14923803385648e-08
GOTERM_BP_FAT	GO:0003008~system process	130	20.0927357032458	7.30585644818514e-11	MEF2C, MEF2A, PTGS2, TNNC2, GRIK2, TNNC1, F2RL1, ANKRD2, PGAM2, MYL10, PRKG1, TTN, CXCL12, CXCL10, ACTG2, APP, CTGF, GATA3, PDE4B, CPA3, ERAP1, CHRNA1, F11R, MYH1, CRYAB, MYH3, MYH2, MYH4, MYH7, ACTN2, MYH6, ACTN3, MYH8, TNNT3, TNNT1, SERPINF1, RYR3, JUN, HSPB7, RYR1, COL1A2, SMPX, COL1A1, EMP2, ALDOA, CAV3, FXYD1, SRI, RBP4, ZFAND5, MYL4, CAV1, MYL2, MYL3, MYL1, SRL, TRIM72, OTOS, TIMP3, LAMB2, …	610	2014	16650	1.76184739609618	4.33821630507758e-07	5.10378495022223e-09	1.41550904331211e-07
GOTERM_BP_FAT	GO:0031032~actomyosin structure organization	26	4.01854714064915	1.26666476768911e-10	CAV3, F11R, MEF2A, ACTA1, MYL2, MYH3, LDB3, S100A10, MYOZ1, ACTN2, MYOZ2, ANKRD1, MYH6, TTN, TPM1, KRT19, SORBS1, CTGF, CFL2, KRT8, TMOD4, LMOD2, CASQ1, LMOD3, CASQ2, MYH10	610	147	16650	4.82770157243225	7.52145127624892e-07	8.74587680055328e-09	2.45416165167711e-07
GOTERM_BP_FAT	GO:0016071~mRNA metabolic process	61	9.42812982998454	1.42142301453421e-10	RPL17, RNASEL, RPL19, RPL14, RPL13, RPLP2, RPS3, APP, RPLP0, PCBP2, RPL26L1, RPL12, RPS27A, ZFP36, RPL35A, KHDRBS3, RPS4X, RPS18, RPL41, RPS17, EIF4A2, RPS15, RPS12, RPL3L, RPS13, RPS10, RPS11, UBA52, RPL35, RPL27A, RPS15A, RPL36, RPL37, RPL38, HSPA1B, RPL39, RPS25, RPS27, RPL30, RPS28, RPS29, RPL32, RPL6, RPL31, RPL34, RPL9, RPS20, RPS23, RPS24, RPL26, RPS9, RPL27, RPS8, RPS7, RPL29, RPL23, RPL1…	610	672	16650	2.47767857142857	8.44040608960483e-07	9.70162028490762e-09	2.75400591220887e-07
GOTERM_BP_FAT	GO:0008015~blood circulation	51	7.88253477588872	1.63189509777228e-10	MEF2A, PTGS2, TNNC1, MYBPC3, F2RL1, PRKG1, TTN, CXCL12, CXCL10, DES, CTGF, PDE4B, CPA3, ERAP1, F11R, ICAM1, SGK1, ACTA2, MYH7, MYH6, CACNG1, TRDN, BVES, SGCG, RYR3, HSPB7, COL1A2, RYR1, CASQ1, EMP2, CASQ2, CTSG, SRI, FXYD1, CAV3, MYL4, CAV1, MYL2, MYL3, MYL1, TPM1, EHD3, HRC, STAT1, ADIPOQ, CACNA1S, TNNI1, TNNI2, KCNN2, ATP2A1, HBEGF	610	506	16650	2.75108533661634	9.69018555618817e-07	1.10115797591348e-08	3.16179460391197e-07
GOTERM_BP_FAT	GO:0003013~circulatory system process	51	7.88253477588872	2.15627245855132e-10	MEF2A, PTGS2, TNNC1, MYBPC3, F2RL1, PRKG1, TTN, CXCL12, CXCL10, DES, CTGF, PDE4B, CPA3, ERAP1, F11R, ICAM1, SGK1, ACTA2, MYH7, MYH6, CACNG1, TRDN, BVES, SGCG, RYR3, HSPB7, COL1A2, RYR1, CASQ1, EMP2, CASQ2, CTSG, SRI, FXYD1, CAV3, MYL4, CAV1, MYL2, MYL3, MYL1, TPM1, EHD3, HRC, STAT1, ADIPOQ, CACNA1S, TNNI1, TNNI2, KCNN2, ATP2A1, HBEGF	610	510	16650	2.72950819672131	1.28039405100644e-06	1.43864591350962e-08	4.17777712424794e-07
GOTERM_BP_FAT	GO:0006937~regulation of muscle contraction	26	4.01854714064915	2.29566029433042e-10	SRI, CAV3, CAV1, TNNC2, PTGS2, MYL2, TNNC1, MYL3, MYBPC3, PRKG1, TPM1, ANXA6, CTGF, MYBPH, PDE4B, EHD3, HRC, MYH7, ACTN3, TNNI1, TNNI2, TNNT3, TNNT1, ATP2A1, CASQ1, CASQ2	610	151	16650	4.69981543806318	1.36316217413945e-06	1.51462565822769e-08	4.44784009623334e-07
GOTERM_BP_FAT	GO:1901700~response to oxygen-containing compound	102	15.7650695517774	2.75700988770297e-10	MEF2C, RNASEL, PTGS2, ROMO1, ANKRD1, FOXO3, CXCL11, MMP3, CXCL12, B2M, CXCL10, GOT2, APP, CTGF, RPLP0, GATA3, PDE4B, SPON2, CIB2, IRS2, SOCS3, CRYAB, SOCS1, CST3, KRT13, ACTN2, CDO1, IRS1, GLUL, SERPINF1, JUN, RYR3, COL1A2, WFDC1, EFNA5, COL1A1, SRI, RBP4, CAV1, TRIM72, SESN1, P2RY4, JUND, KLF5, NR4A2, NR4A3, CDKN1B, GPR37, PON1, RGS8, AREG, KLF2, KLF4, NAMPT, CLDN4, CPEB4, BNIP3, HLCS, ZEB1, RPS…	610	1466	16650	1.89911211504484	1.63711130252153e-06	1.79902486241446e-08	5.34170507826559e-07
GOTERM_BP_FAT	GO:0006119~oxidative phosphorylation	22	3.40030911901082	2.98623567349331e-10	NDUFA3, NDUFA6, ND2, COX7B, COX4I2, CYTB, ACTN3, COX7A2L, NDUFC1, NDUFB1, PARK7, NDUFB2, NDUFS5, UQCR10, UQCR11, COX3, COX2, UQCRH, MYOG, MYC, ND6, SURF1	610	108	16650	5.56010928961749	1.77322518868372e-06	1.92742037885552e-08	5.78582937116323e-07
GOTERM_BP_FAT	GO:0015980~energy derivation by oxidation of organic compounds	35	5.40958268933539	3.43775547215044e-10	COX7B, BNIP3, CYTB, COX7A2L, NDUFB1, NDUFB2, NDUFS5, UQCR10, UQCR11, SORBS1, GNMT, MYC, ND6, RPS27A, IRS2, NDUFA3, ND2, NDUFA6, COX4I2, PFKM, NDUFC1, NR4A3, ACTN3, GYG1, IRS1, PARK7, PYGM, COX3, COX2, UQCRH, PGM1, COQ10B, SURF1, UBA52, UGP2	610	271	16650	3.52519508801645	2.04133721326549e-06	2.1949884687622e-08	6.66064892129725e-07
GOTERM_BP_FAT	GO:0006886~intracellular protein transport	79	12.210200927357	3.83230991537554e-10	RPL17, RPL19, PTGS2, RPL14, GRIK2, MYBPC1, RPL13, RPLP2, RTN2, RPS3, AP1S3, RPLP0, C8ORF4, RPL26L1, RHOB, RPL12, RPS27A, RPL35A, SLC25A6, SYNJ2BP, NUPL2, RPS4X, RHBDD1, RPS18, DACT1, RPL41, RPS17, JUN, RPS15, RPL3L, RPS12, RPS13, RPS10, RPS11, UBA52, SEC61G, COPZ2, SRI, RPL27A, RPL35, RPS15A, RPL36, RPL37, RPL38, RPL39, CD74, RPS25, RPS27, RPL30, RPS28, RPS29, RPL32, RPL6, RPL31, XBP1, RPL9, RPL3…	610	1020	16650	2.11403085824494	2.27562310395335e-06	2.42087836443972e-08	7.42509775886191e-07
GOTERM_BP_FAT	GO:0009150~purine ribonucleotide metabolic process	51	7.88253477588872	4.22053334054446e-10	PGAM2, GABBR2, CXCL11, CXCL10, NDUFS5, UQCR10, UQCR11, PDE4B, ATP5L, MYC, ATP6, EDARADD, ATP5J, ND2, MYH3, COX4I2, MYH4, MYH7, MYH6, PFKM, ACTN3, NDUFC1, MYH8, UQCRH, PGM1, SURF1, ALDOA, COX7B, CYTB, ATP5G2, COX7A2L, HSPA1B, ACAT1, NDUFB1, NDUFB2, TPI1, ENO3, MYOG, ND6, GAPDH, ADSSL1, ATP5J2, NDUFA3, AK1, NDUFA6, PARK7, AMPD1, GPI, COX3, COX2, PGK1	610	520	16650	2.67701765447667	2.50614924401926e-06	2.63805510769544e-08	8.17727907609367e-07
GOTERM_BP_FAT	GO:0030198~extracellular matrix organization	39	6.02782071097372	5.52004835060603e-10	DCN, MMP3, SERPINH1, ABI3BP, TTR, COL9A2, APP, LAMB2, CTGF, HTRA1, COL6A3, COL6A1, COL8A1, COL11A1, DPT, CYR61, ICAM1, F11R, COL4A2, COL4A1, TNXB, OLFML2B, MATN1, MYF5, FBN1, CST3, CTSS, SPARC, PARK7, COL5A1, LAMA2, LAMA4, COL14A1, HAS1, FBLN5, COL1A2, COL1A1, MFAP5, CTSG	610	334	16650	3.18715028958476	3.27779964348629e-06	3.41438016748796e-08	1.06950904799064e-06
GOTERM_BP_FAT	GO:0072521~purine-containing compound metabolic process	54	8.34621329211746	5.7609096203347e-10	PGAM2, GABBR2, CXCL11, CXCL10, TTR, NDUFS5, UQCR10, UQCR11, PDE4B, ATP5L, MYC, EDARADD, ATP6, ATP5J, ND2, MYH3, COX4I2, MYH4, MYH7, NDUFC1, MYH6, PFKM, ACTN3, MYH8, UQCRH, PGM1, SURF1, ALDOA, COX7B, CYTB, ATP5G2, COX7A2L, HSPA1B, ACAT1, NDUFB1, NDUFB2, TPI1, ENO3, MYOG, ND6, GAPDH, ADSSL1, ATP5J2, NDUFA3, AK1, NDUFA6, MACROD1, PARK7, AMPD1, GPI, COX3, COX2, GAMT, PGK1	610	575	16650	2.56336421952958	3.42082222726248e-06	3.52662682390203e-08	1.11617577402967e-06
GOTERM_BP_FAT	GO:0043062~extracellular structure organization	39	6.02782071097372	5.98718706245562e-10	DCN, MMP3, SERPINH1, ABI3BP, TTR, COL9A2, APP, LAMB2, CTGF, HTRA1, COL6A3, COL6A1, COL8A1, COL11A1, DPT, CYR61, ICAM1, F11R, COL4A2, COL4A1, TNXB, OLFML2B, MATN1, MYF5, FBN1, CST3, CTSS, SPARC, PARK7, COL5A1, LAMA2, LAMA4, COL14A1, HAS1, FBLN5, COL1A2, COL1A1, MFAP5, CTSG	610	335	16650	3.17763640812332	3.55518556693912e-06	3.62774675854993e-08	1.16001710459557e-06
GOTERM_BP_FAT	GO:0009259~ribonucleotide metabolic process	51	7.88253477588872	1.12144599664155e-09	PGAM2, GABBR2, CXCL11, CXCL10, NDUFS5, UQCR10, UQCR11, PDE4B, ATP5L, MYC, ATP6, EDARADD, ATP5J, ND2, MYH3, COX4I2, MYH4, MYH7, MYH6, PFKM, ACTN3, NDUFC1, MYH8, UQCRH, PGM1, SURF1, ALDOA, COX7B, CYTB, ATP5G2, COX7A2L, HSPA1B, ACAT1, NDUFB1, NDUFB2, TPI1, ENO3, MYOG, ND6, GAPDH, ADSSL1, ATP5J2, NDUFA3, AK1, NDUFA6, PARK7, AMPD1, GPI, COX3, COX2, PGK1	610	535	16650	2.60196108472499	6.65912445951822e-06	6.72641051746581e-08	2.17280085035298e-06
GOTERM_BP_FAT	GO:0060047~heart contraction	32	4.94590417310665	1.69471974695354e-09	FXYD1, CAV3, SRI, MEF2A, MYL4, CAV1, MYL2, TNNC1, MYL3, MYBPC3, MYL1, TTN, TPM1, CTGF, PDE4B, HRC, EHD3, MYH7, MYH6, CACNG1, CACNA1S, TNNI1, TNNI2, TRDN, BVES, SGCG, RYR3, ATP2A1, KCNN2, RYR1, CASQ1, CASQ2	610	245	16650	3.56507193041151	1.00631949404573e-05	1.00632450705795e-07	3.28351807965532e-06
GOTERM_BP_FAT	GO:0003009~skeletal muscle contraction	13	2.00927357032457	1.98760411391903e-09	TNNT3, TNNT1, TNNC2, TNNC1, MYH3, ATP2A1, MYH7, ACTN3, CHRNA1, CASQ1, MYH8, TNNI1, TNNI2	610	35	16650	10.1381733021077	1.18023233987019e-05	1.16855369824975e-07	3.85098133381945e-06
GOTERM_BP_FAT	GO:0003015~heart process	32	4.94590417310665	2.2750753004212e-09	FXYD1, CAV3, SRI, MEF2A, MYL4, CAV1, MYL2, TNNC1, MYL3, MYBPC3, MYL1, TTN, TPM1, CTGF, PDE4B, HRC, EHD3, MYH7, MYH6, CACNG1, CACNA1S, TNNI1, TNNI2, TRDN, BVES, SGCG, RYR3, ATP2A1, KCNN2, RYR1, CASQ1, CASQ2	610	248	16650	3.52194606028556	1.35093061941483e-05	1.32445064249254e-07	4.40795667744354e-06
GOTERM_BP_FAT	GO:0006163~purine nucleotide metabolic process	51	7.88253477588872	2.40572963183504e-09	PGAM2, GABBR2, CXCL11, CXCL10, NDUFS5, UQCR10, UQCR11, PDE4B, ATP5L, MYC, ATP6, EDARADD, ATP5J, ND2, MYH3, COX4I2, MYH4, MYH7, MYH6, PFKM, ACTN3, NDUFC1, MYH8, UQCRH, PGM1, SURF1, ALDOA, COX7B, CYTB, ATP5G2, COX7A2L, HSPA1B, ACAT1, NDUFB1, NDUFB2, TPI1, ENO3, MYOG, ND6, GAPDH, ADSSL1, ATP5J2, NDUFA3, AK1, NDUFA6, PARK7, AMPD1, GPI, COX3, COX2, PGK1	610	547	16650	2.54487967153175	1.42851204407712e-05	1.38691470752406e-07	4.66109920660429e-06
GOTERM_BP_FAT	GO:0019693~ribose phosphate metabolic process	51	7.88253477588872	2.71477604288222e-09	PGAM2, GABBR2, CXCL11, CXCL10, NDUFS5, UQCR10, UQCR11, PDE4B, ATP5L, MYC, ATP6, EDARADD, ATP5J, ND2, MYH3, COX4I2, MYH4, MYH7, MYH6, PFKM, ACTN3, NDUFC1, MYH8, UQCRH, PGM1, SURF1, ALDOA, COX7B, CYTB, ATP5G2, COX7A2L, HSPA1B, ACAT1, NDUFB1, NDUFB2, TPI1, ENO3, MYOG, ND6, GAPDH, ADSSL1, ATP5J2, NDUFA3, AK1, NDUFA6, PARK7, AMPD1, GPI, COX3, COX2, PGK1	610	549	16650	2.53560870733674	1.6120210397208e-05	1.55003260338127e-07	5.25987644550696e-06
KEGG_PATHWAY	hsa04260:Cardiac muscle contraction	20	3.09119010819165	3.18749733023352e-09	MYL4, MYL2, COX7A1, MYL3, TNNC1, COX7B, COX4I2, CYTB, MYH7, MYH6, COX7A2L, CACNG1, CACNA1S, TPM1, TPM4, UQCR10, UQCR11, COX3, UQCRH, COX2	351	75	6910	5.24976258309592	7.23561644044857e-07	3.61780887470076e-07	4.07793770973441e-06
GOTERM_BP_FAT	GO:0034097~response to cytokine	65	10.0463678516229	3.19989557885757e-09	RNASEL, PTGS2, LRTM1, F2RL1, ANKRD1, FOXO3, CXCL11, CXCL12, B2M, CXCL10, FOS, ISG15, GATA3, RPLP0, MYC, RPS27A, EDARADD, GHR, ZFP36, EGR1, ICAM1, SOCS3, SOCS1, HLA-B, HLA-E, KRT18, EREG, PSME1, F3, JUN, COL1A1, COMMD7, UBA52, GBP1, CAV1, MCL1, OAS3, DCN, HSPA1B, CD74, IFI35, ALDH1A2, MEFV, XBP1, KRT8, JUND, XAF1, ADAMTS12, GAPDH, SPARC, STAT1, TRIM63, ADIPOQ, PSMB8, PSMB9, PLSCR1, IFIT1, OASL, PA…	610	802	16650	2.21219492252974	1.90007994119723e-05	1.80961697293647e-07	6.19979506621959e-06
GOTERM_BP_FAT	GO:0006928~movement of cell or subcellular component	114	17.6197836166924	4.08322574333953e-09	MEF2C, TNNC2, PTGS2, TNNC1, F2RL1, CXCL11, TTN, PRKG1, CXCL12, CXCL10, SLC7A7, OGN, APP, CTGF, GATA3, PDE4B, RAB25, SPON2, LGI1, S100A2, MATN2, F11R, IRS2, F10, MYH3, EFNB2, MYH2, MYH4, ACTN2, MYH7, ACTN3, MYH6, SYNJ2BP, CERCAM, MYH8, TNNT3, TNNT1, SERPINF1, HAS1, F3, JUN, COL1A2, HSPB1, EFNA5, COL1A1, EMP2, SPTB, CAV3, SRI, ZFAND5, MYL4, CAV1, MYL2, MYL3, MYL1, CD74, LAMB2, OVOL2, PLTP, PLAT, S1…	610	1795	16650	1.7335038129595	2.42459006609685e-05	2.28737658702904e-07	7.91124651344788e-06
GOTERM_BP_FAT	GO:0002181~cytoplasmic translation	15	2.31839258114374	4.25497383418132e-09	RPL35A, CPEB4, RPL26, RPL36, RPLP2, RPL22L1, RPL29, RPL31, RPL6, RPL22, RPL9, RPLP0, PCBP2, EIF3F, RPL26L1	610	53	16650	7.72502319826786	2.5265715399847e-05	2.36131136421847e-07	8.24400823162819e-06
GOTERM_BP_FAT	GO:0033365~protein localization to organelle	70	10.8191653786708	4.38668726110325e-09	RPL17, RPL19, RPL14, PTGS2, MYBPC1, RPL13, RPLP2, RPS3, DYNLL2, RPLP0, C8ORF4, RPL26L1, RPL12, RPS27A, RPL35A, SLC25A6, GZMB, RPS4X, RPS18, DACT1, RPL41, RPS17, JUN, RPS15, RPS12, RPL3L, RPS13, RPS10, RPS11, COL1A1, UBA52, SEC61G, SRI, RPL35, RPL27A, RPS15A, RPL36, RPL37, RPL38, RPL39, RPS25, RPS27, RPL30, RPS28, RPS29, RPL32, RPL6, RPL31, XBP1, RPL34, RPL9, RPS20, AXIN2, RPS23, RPS24, TXNIP, RPL…	610	902	16650	2.11824361164625	2.60478096125727e-05	2.41186534410964e-07	8.49920285261874e-06
GOTERM_BP_FAT	GO:0043500~muscle adaptation	18	2.78207109737249	7.84448489655317e-09	MEF2C, CAV3, MEF2A, ACTA1, TNNC1, SRL, LMCD1, MYH7, ACTN3, NR4A3, MYH6, TRIM63, TNNI1, TNNT1, MYOG, CASQ1, ERRFI1, KLF4	610	84	16650	5.84894613583138	4.65794669617381e-05	4.27344420739217e-07	1.51986825569494e-05
GOTERM_BP_FAT	GO:0010033~response to organic substance	158	24.4204018547141	1.34845210653342e-08	MEF2C, RNASEL, PTGS2, LRTM1, F2RL1, ANKRD1, FOXO3, CXCL11, CXCL12, CXCL10, B2M, GOT2, APP, ISG15, HTRA1, CTGF, GATA3, RPLP0, PDE4B, CIB2, CHRNA1, SPON2, RPS27A, EDARADD, F11R, IRS2, CRYAB, SOCS3, SOCS1, CST3, KRT13, ACTN2, HLA-B, MYH6, HLA-E, CDO1, IRS1, TAT, GLUL, KRT18, SERPINF1, HAS1, F3, RYR3, JUN, HSPB7, RYR1, COL1A2, WFDC1, HSPB1, EFNA5, COL1A1, SEC61G, UBA52, GBP1, SRI, CAV3, RBP4, CAV1, M…	610	2822	16650	1.52821507824935	8.00678809624866e-05	7.27918703868902e-07	2.61262460998779e-05
GOTERM_BP_FAT	GO:0006942~regulation of striated muscle contraction	18	2.78207109737249	1.37150218873375e-08	CAV3, SRI, CAV1, MYL2, MYL3, MYBPC3, MYH7, ACTN3, TNNI1, TNNT3, CTGF, PDE4B, MYBPH, ATP2A1, CASQ1, CASQ2, EHD3, HRC	610	87	16650	5.64725833804409	8.14364844461402e-05	7.33691627896604e-07	2.65728411941168e-05
GOTERM_BP_FAT	GO:0048738~cardiac muscle tissue development	26	4.01854714064915	1.91739090147103e-08	MEF2C, CAV3, RBP4, MEF2A, MYL2, TNNC1, MYL3, MYBPC3, ANKRD1, SOX6, TTN, TPM1, ALDH1A2, SIK1, COL11A1, EFNB2, MYH7, ACTN2, MYH6, NEXN, TNNI1, BVES, SGCG, XIRP2, MYH10, SGCB	610	186	16650	3.81544156530936	0.000113848191631627	1.01655906215026e-06	3.71494276563133e-05
GOTERM_BP_FAT	GO:0042775~mitochondrial ATP synthesis coupled electron transport	18	2.78207109737249	2.78031271504374e-08	NDUFA3, NDUFA6, ND2, COX7B, COX4I2, CYTB, NDUFC1, COX7A2L, NDUFB1, PARK7, NDUFB2, UQCR10, NDUFS5, UQCR11, COX3, COX2, UQCRH, ND6	610	91	16650	5.39902720230589	0.000165081343791451	1.46101637710228e-06	5.38685240081271e-05
GOTERM_BP_FAT	GO:0070887~cellular response to chemical stimulus	149	23.0293663060278	3.11763296005597e-08	MEF2C, RNASEL, MEF2A, PTGS2, LRTM1, F2RL1, ANKRD2, ROMO1, ANKRD1, FOXO3, MMP3, CXCL11, CXCL12, CXCL10, B2M, GSTM1, APP, GSTM4, ISG15, HTRA1, CTGF, GATA3, RPLP0, PDE4B, CIB2, SPON2, RPS27A, EDARADD, F11R, IRS2, SOCS3, SOCS1, CST3, KRT13, ACTN2, HLA-B, MYH6, HLA-E, IRS1, PYCR2, KRT18, SERPINF1, HAS1, F3, RYR3, JUN, RYR1, COL1A2, HSPB1, EFNA5, COL1A1, SEC61G, UBA52, GBP1, SRI, CAV3, CAV1, MCL1, OAS3…	610	2648	16650	1.53586375117627	0.00018510791363846	1.62390261326806e-06	6.04040977458808e-05
GOTERM_BP_FAT	GO:0042773~ATP synthesis coupled electron transport	18	2.78207109737249	3.29643756737652e-08	NDUFA3, NDUFA6, ND2, COX7B, COX4I2, CYTB, NDUFC1, COX7A2L, NDUFB1, PARK7, NDUFB2, UQCR10, NDUFS5, UQCR11, COX3, COX2, UQCRH, ND6	610	92	16650	5.34034212401996	0.000195723309669327	1.70210695116246e-06	6.3868433564096e-05
GOTERM_BP_FAT	GO:0050879~multicellular organismal movement	13	2.00927357032457	3.71490064018077e-08	TNNT3, TNNT1, TNNC2, TNNC1, MYH3, ATP2A1, MYH7, ACTN3, CHRNA1, CASQ1, MYH8, TNNI1, TNNI2	610	44	16650	8.06445603576751	0.000220566475895967	1.90164305613472e-06	7.19761472645075e-05
GOTERM_BP_FAT	GO:0050881~musculoskeletal movement	13	2.00927357032457	3.71490064018077e-08	TNNT3, TNNT1, TNNC2, TNNC1, MYH3, ATP2A1, MYH7, ACTN3, CHRNA1, CASQ1, MYH8, TNNI1, TNNI2	610	44	16650	8.06445603576751	0.000220566475895967	1.90164305613472e-06	7.19761472645075e-05
GOTERM_BP_FAT	GO:0043502~regulation of muscle adaptation	15	2.31839258114374	3.79744944105883e-08	CAV3, MEF2A, TNNC1, SRL, LMCD1, MYH7, ACTN3, NR4A3, TRIM63, TNNI1, TNNT1, MYOG, CASQ1, ERRFI1, KLF4	610	62	16650	6.60364886303543	0.000225467130718804	1.92728491421601e-06	7.3575528547476e-05
GOTERM_BP_FAT	GO:0009887~organ morphogenesis	72	11.12828438949	3.94555284148771e-08	MEF2C, TNNC1, MYBPC3, ANKRD1, ZEB1, FOXO3, TTN, SPRY2, ACTG2, OSR2, HTRA1, CTGF, GATA3, MYC, ERRFI1, COL11A1, RPS27A, CYR61, GHR, ACTA1, ACTA2, EFNB2, MATN1, KRT13, MGP, MYH7, ACTN3, MYH6, FOXN3, DACT1, PSME1, EREG, XIRP2, JUN, COL1A2, RYR1, ADAMTS1, COL1A1, CTSH, UBA52, CAV3, RBP4, ZFAND5, CAV1, MYL2, MYL3, FHL1, DCN, RPL38, TPM1, SERPINH1, ALDH1A2, OVOL2, XBP1, LY6H, COL8A1, AXIN2, PHLDA2, CRIP…	610	992	16650	1.98109465891063	0.000234259489221178	1.98548050567293e-06	7.64450286960816e-05
GOTERM_BP_FAT	GO:0009605~response to external stimulus	123	19.0108191653787	4.44309608426699e-08	MEF2C, RNASEL, PTGS2, F2RL1, ROMO1, ANKRD1, FOXO3, CXCL11, TTN, PRKG1, CXCL12, CXCL10, B2M, OGN, APP, ISG15, HTRA1, GATA3, PDE4B, TPT1, ERAP1, IGLL1, SPON2, LGI1, MATN2, SATB1, SOCS3, EFNB2, CST3, HLA-B, HLA-E, GLUL, SERPINF1, F3, JUN, HSPB1, WFDC1, EFNA5, COL1A1, GBP1, SPTB, CAV3, IFIH1, CAV1, SLC38A2, OAS3, ACAT1, CD74, LAMB2, JUND, PLAT, ODC1, GABARAPL2, ADSSL1, NR4A2, NR4A3, LAMA2, GNGT1, OAS…	610	2073	16650	1.61953453061612	0.000263796250736914	2.21706519853981e-06	8.60849177719558e-05
GOTERM_BP_FAT	GO:0000302~response to reactive oxygen species	27	4.17310664605873	5.52208316844149e-08	ROMO1, BNIP3, FOXO3, MMP3, TPM1, RPS3, FOS, RHOB, CCS, GPX8, ND6, TXNIP, CRYAB, CST3, NR4A3, STAT1, GPR37L1, PARK7, DUSP1, GPR37, PRDX6, JUN, FBLN5, COL1A1, AREG, KLF2, KLF4	610	210	16650	3.50936768149883	0.000327847553841187	2.73250716331663e-06	0.000106990265302809
GOTERM_BP_FAT	GO:0060048~cardiac muscle contraction	20	3.09119010819165	7.03762211103776e-08	CAV3, SRI, MYL4, CAV1, MYL2, MYL3, TNNC1, MYL1, MYBPC3, MYH7, MYH6, TTN, TPM1, TNNI1, TNNI2, CTGF, PDE4B, KCNN2, CASQ2, HRC	610	120	16650	4.54918032786885	0.000417806709894109	3.45366358511789e-06	0.000136353786883703
GOTERM_BP_FAT	GO:1901701~cellular response to oxygen-containing compound	67	10.355486862442	8.15176606653899e-08	MEF2C, NAMPT, RNASEL, PTGS2, CPEB4, ROMO1, BNIP3, ANKRD1, FOXO3, ZEB1, MMP3, RPS3, B2M, CXCL10, FOS, APP, RPLP0, PDE4B, RHOB, SPON2, CIB2, MYC, ERRFI1, GHR, ZFP36, EGR1, ICAM1, IRS2, SOCS3, SOCS1, CST3, KRT13, ACTN2, IRS1, GPR37L1, SERPINF1, RYR3, COL1A2, EFNA5, COL1A1, SRI, CAV1, TRIM72, TPM1, SESN1, TRIB1, ALDH1A2, RPL32, SORBS1, P2RY4, XBP1, OXCT1, COL6A1, MYOG, CCS, KLF5, COL4A1, FBN1, NR4A2,…	610	912	16650	2.00523080241588	0.000483934754286097	3.96763055932059e-06	0.000157940287448533
GOTERM_BP_FAT	GO:0045333~cellular respiration	24	3.70942812982998	9.68609809544839e-08	NDUFA3, NDUFA6, ND2, COX7B, COX4I2, CYTB, BNIP3, ACTN3, COX7A2L, NR4A3, NDUFC1, NDUFB1, PARK7, NDUFB2, NDUFS5, UQCR10, UQCR11, COX3, COX2, UQCRH, COQ10B, MYC, ND6, SURF1	610	174	16650	3.7648388920294	0.000574995159343228	4.67609095688992e-06	0.000187667910156453
GOTERM_BP_FAT	GO:0008016~regulation of heart contraction	28	4.32766615146832	1.22091693246615e-07	FXYD1, CAV3, SRI, MEF2A, MYL4, CAV1, MYL2, MYL3, TPM1, DES, CTGF, PDE4B, HRC, EHD3, MYH7, MYH6, CACNG1, CACNA1S, TRDN, BVES, RYR3, HSPB7, KCNN2, ATP2A1, RYR1, HBEGF, CASQ1, CASQ2	610	233	16650	3.28009568704707	0.000724717783598172	5.84659999303128e-06	0.00023655229779429
GOTERM_BP_FAT	GO:0006006~glucose metabolic process	25	3.86398763523957	1.35290821338965e-07	ALDOA, MIDN, RBP4, PGAM2, GOT2, TPI1, SORBS1, ENO3, GNMT, SIK1, MYC, GAPDH, PHLDA2, IRS2, FBN1, ACTN3, PFKM, FBP2, IRS1, ADIPOQ, GPI, ATF3, SDS, PGM1, PGK1	610	191	16650	3.57265470775041	0.000803034346562481	6.42683495866159e-06	0.000262125538064151
KEGG_PATHWAY	hsa05012:Parkinson's disease	25	3.86398763523957	1.42408293820845e-07	NDUFA3, COX7A1, NDUFA6, SLC25A6, ND2, COX7B, COX4I2, CYTB, ATP5G2, COX7A2L, NDUFC1, NDUFB1, PARK7, VDAC1, NDUFB2, NDUFS5, UQCR10, UQCR11, COX3, GPR37, COX2, UQCRH, ND6, ATP5J, ATP6	351	142	6910	3.46595240961438	3.2326162498153e-05	1.07755036105051e-05	0.000182190479081079
GOTERM_BP_FAT	GO:0046907~intracellular transport	99	15.3013910355487	1.67804444953753e-07	RPL17, RPL19, PTGS2, RPL14, TNNC1, RPL13, GRIK2, RPLP2, APP, RPLP0, RPL26L1, C8ORF4, RPL12, RPS27A, ATP6, RPL35A, F10, CRYAB, PRKAB2, SYNJ2BP, NUPL2, RPS18, RPS17, JUN, RPS15, RPS12, RPS13, RPS10, RPS11, EMP2, UBA52, SEC61G, SPTB, COPZ2, SRI, CD74, RPS25, RPS27, RPS28, RPS29, RPL6, RPL9, RPS20, AXIN2, RPS23, RPS24, ATP5J2, RPS9, NR4A3, RPS8, RPS7, CD59, SPTBN1, RPL37A, AREG, MYBPC1, MYBPC3, RTN2,…	610	1594	16650	1.69524034802641	0.000995926613615028	7.90808681061517e-06	0.000325120483912755
KEGG_PATHWAY	hsa00190:Oxidative phosphorylation	24	3.70942812982998	1.69640174526115e-07	ATP5J2, NDUFA3, COX7A1, NDUFA6, ND2, COX7B, COX4I2, CYTB, ATP5G2, COX7A2L, NDUFC1, NDUFB1, NDUFB2, NDUFS5, UQCR10, UQCR11, COX3, COX2, UQCRH, ATP5L, COX17, ND6, ATP6, ATP5J	351	133	6910	3.55247092089197	3.85075814587355e-05	9.62703438345258e-06	0.000217029632787469
GOTERM_BP_FAT	GO:0016051~carbohydrate biosynthetic process	25	3.86398763523957	2.20605304561926e-07	ALDOA, RBP4, PGAM2, GOT2, TPI1, NANS, SORBS1, ENO3, GNMT, SIK1, GAPDH, RPS27A, IRS2, FBP2, GYG1, IRS1, ADIPOQ, GPI, ATF3, SDS, HAS1, PGM1, PGK1, UBA52, UGP2	610	196	16650	3.48151555704249	0.00130909682728286	1.03145487186929e-05	0.000427421744297884
GOTERM_BP_FAT	GO:0007519~skeletal muscle tissue development	23	3.5548686244204	2.67626368110615e-07	KLF5, MEF2C, EGR1, CAV1, ACTA1, MYL3, MYF5, ANKRD2, MYLPF, SMYD1, ACTN3, ANKRD1, DCN, FOS, BVES, ATF3, CFL2, KLHL31, RYR1, MYOG, CHRNA1, CASQ1, GPC1	610	170	16650	3.69286403085825	0.00158790353122817	1.24152790722531e-05	0.000518524610548798
GOTERM_BP_FAT	GO:0055086~nucleobase-containing small molecule metabolic process	56	8.65533230293663	2.71744877991886e-07	NAMPT, PGAM2, GABBR2, CXCL11, CXCL10, TTR, NDUFS5, UQCR10, UQCR11, PDE4B, ATP5L, MYC, EDARADD, ATP6, ATP5J, ND2, MYH3, COX4I2, MYH4, MYH7, NDUFC1, MYH6, PFKM, ACTN3, MYH8, UQCRH, PGM1, SURF1, ALDOA, COX7B, DPYS, CYTB, ATP5G2, COX7A2L, HSPA1B, ACAT1, NDUFB1, NDUFB2, TPI1, ENO3, MYOG, ND6, GAPDH, ADSSL1, ATP5J2, NDUFA3, AK1, NDUFA6, MACROD1, PARK7, AMPD1, GPI, COX3, COX2, GAMT, PGK1	610	728	16650	2.09962168978562	0.0016123201181838	1.25086140539965e-05	0.000526504180964338
GOTERM_BP_FAT	GO:0055114~oxidation-reduction process	69	10.6646058732612	2.77302188078737e-07	PTGS2, PGAM2, BNIP3, NDUFS5, ACSS1, UQCR10, UQCR11, ALOX12B, GPX8, MYC, RPS27A, IRS2, PCBD1, ND2, COX4I2, CYB5A, CBR4, NDUFC1, ACTN3, PFKM, CDO1, IRS1, DHRS7C, PYCR2, PRDX6, UQCRH, PGM1, CYP2A6, SURF1, UBA52, UGP2, ALDOA, COX7B, CYTB, COX7A2L, SESN1, ACAT1, NDUFB1, NDUFB2, FMO4, ALDH1A2, TPI1, SORBS1, ADH4, FMO3, HSD17B6, ENO3, CCS, GNMT, TSTA3, ND6, GAPDH, NDUFA3, NDUFA6, GYG1, NR4A3, ADIPOQ, PA…	610	983	16650	1.91593149108617	0.00164526568530399	1.26662322537108e-05	0.000537271410683271
GOTERM_BP_FAT	GO:0010243~response to organonitrogen compound	59	9.11901081916538	3.14557893939209e-07	MEF2C, NAMPT, RNASEL, PTGS2, CPEB4, HLCS, FOXO3, ZEB1, CXCL12, FOS, APP, CTGF, RPLP0, PDE4B, CHRNA1, CIB2, MYC, ERRFI1, GHR, EGR1, ICAM1, IRS2, SOCS3, SOCS1, ACTN2, CDO1, IRS1, EREG, BTG1, JUN, RYR3, COL1A2, RYR1, COL1A1, CASQ2, CAV1, CYTB, TRIM72, SESN1, SORBS1, XBP1, JUND, COL6A1, ND6, KLF5, COL4A1, FBN1, NR4A2, SPARC, NR4A3, STAT1, ADIPOQ, GPI, CDKN1B, DUSP1, AREG, IGFBP2, KLF2, KLF4	610	789	16650	2.04107710527956	0.00186610173107216	1.42582576483363e-05	0.00060945392005296
GOTERM_BP_FAT	GO:0006094~gluconeogenesis	15	2.31839258114374	3.33133349972069e-07	ALDOA, RBP4, PGAM2, FBP2, ADIPOQ, GOT2, GPI, TPI1, ATF3, SDS, PGM1, ENO3, SIK1, PGK1, GAPDH	610	73	16650	5.60857848641365	0.00197619092023738	1.49858434830286e-05	0.000645443637947718
GOTERM_BP_FAT	GO:0009628~response to abiotic stimulus	71	10.9737248840804	3.45371875718137e-07	ZAK, PTGS2, CPEB4, BNIP3, PDLIM1, ANKRD1, FOXO3, TTN, CXCL12, CXCL10, FOS, APP, CTGF, GATA3, SLC24A1, C8ORF4, RHOB, SIK1, ERRFI1, MYC, COL11A1, RPS27A, ATP6, EGR1, ICAM1, F11R, ACTA1, CRYAB, CST3, KRT13, CTSS, RHBDD1, RFWD2, SERPINF1, JUN, RYR1, COL1A1, EEF1D, CASQ1, GADD45A, UBA52, CAV3, CAV1, SLC38A2, CYTB, DCN, HSPA1B, KRT8, JUND, MYOG, PLAT, TXNIP, MAG, CRIP1, ADSSL1, EEF1A2, NR4A2, SPARC, TR…	610	1029	16650	1.88333412990489	0.00204871706091136	1.54195694814785e-05	0.000669155624499762
GOTERM_BP_FAT	GO:0022904~respiratory electron transport chain	18	2.78207109737249	4.28225321290054e-07	NDUFA3, NDUFA6, ND2, COX7B, COX4I2, CYTB, NDUFC1, COX7A2L, NDUFB1, PARK7, NDUFB2, UQCR10, NDUFS5, UQCR11, COX3, COX2, UQCRH, ND6	610	109	16650	4.50744472853061	0.00253957231861179	1.89759580319082e-05	0.00082968297158148
GOTERM_BP_FAT	GO:0009117~nucleotide metabolic process	52	8.0370942812983	5.278815767259e-07	NAMPT, PGAM2, GABBR2, CXCL11, CXCL10, NDUFS5, UQCR10, UQCR11, PDE4B, ATP5L, MYC, EDARADD, ATP6, ATP5J, ND2, MYH3, COX4I2, MYH4, MYH7, MYH6, PFKM, ACTN3, NDUFC1, MYH8, UQCRH, PGM1, SURF1, ALDOA, COX7B, CYTB, ATP5G2, COX7A2L, HSPA1B, ACAT1, NDUFB1, NDUFB2, TPI1, ENO3, MYOG, ND6, GAPDH, ADSSL1, ATP5J2, NDUFA3, AK1, NDUFA6, PARK7, AMPD1, GPI, COX3, COX2, PGK1	610	667	16650	2.12795241723401	0.00312965402039134	2.3218705475947e-05	0.00102276519480249
GOTERM_BP_FAT	GO:0009719~response to endogenous stimulus	95	14.6831530139104	5.54879523849846e-07	MEF2C, NAMPT, RNASEL, CLDN4, PTGS2, CPEB4, HLCS, ANKRD1, ZEB1, FOXO3, CXCL12, SPRY2, FOS, APP, HTRA1, CTGF, GATA3, RPLP0, PDE4B, SIK1, CIB2, CHRNA1, MYC, GPC1, ERRFI1, RPS27A, CYR61, GHR, EGR1, ZFP36, ICAM1, F11R, IRS2, ACTA1, SOCS3, SOCS1, ACTN2, MYH6, CTSS, CDO1, TAT, IRS1, SERPINF1, EREG, HAS1, BTG1, JUN, RYR3, RYR1, COL1A2, EFNA5, COL1A1, CTSH, UBA52, CASQ2, CAV3, CAV1, CYTB, SOX6, TRIM72, SE…	610	1548	16650	1.67508577964163	0.00328945338131748	2.42267324614964e-05	0.00107507317672617
GOTERM_BP_FAT	GO:0022900~electron transport chain	18	2.78207109737249	5.58825719927868e-07	NDUFA3, NDUFA6, ND2, COX7B, COX4I2, CYTB, NDUFC1, COX7A2L, NDUFB1, PARK7, NDUFB2, UQCR10, NDUFS5, UQCR11, COX3, COX2, UQCRH, ND6	610	111	16650	4.42622950819672	0.00331280855259597	2.42209333258803e-05	0.00108271885033151
GOTERM_BP_FAT	GO:0019319~hexose biosynthetic process	15	2.31839258114374	5.59676044914855e-07	ALDOA, RBP4, PGAM2, FBP2, ADIPOQ, GOT2, GPI, TPI1, ATF3, SDS, PGM1, ENO3, SIK1, PGK1, GAPDH	610	76	16650	5.38718723037101	0.00331784104561639	2.40820091899074e-05	0.00108436633751152
GOTERM_BP_FAT	GO:0060538~skeletal muscle organ development	23	3.5548686244204	5.98369261951561e-07	KLF5, MEF2C, EGR1, CAV1, ACTA1, MYL3, MYF5, ANKRD2, MYLPF, SMYD1, ACTN3, ANKRD1, DCN, FOS, BVES, ATF3, CFL2, KLHL31, RYR1, MYOG, CHRNA1, CASQ1, GPC1	610	178	16650	3.52689261374102	0.00354681288697001	2.55616714265328e-05	0.00115933361846121
GOTERM_BP_FAT	GO:1903522~regulation of blood circulation	31	4.79134466769706	6.30513443505325e-07	FXYD1, CAV3, SRI, MEF2A, MYL4, CAV1, MYL2, PTGS2, MYL3, F2RL1, TPM1, DES, CTGF, PDE4B, HRC, EHD3, ICAM1, MYH7, MYH6, CACNG1, CACNA1S, TRDN, BVES, RYR3, ATP2A1, HSPB7, KCNN2, RYR1, HBEGF, CASQ1, CASQ2	610	300	16650	2.82049180327869	0.0037369900156623	2.67424281831241e-05	0.00122161224269668
GOTERM_BP_FAT	GO:0042542~response to hydrogen peroxide	19	2.93663060278207	6.67559441382281e-07	TXNIP, CRYAB, CST3, BNIP3, NR4A3, FOXO3, STAT1, PARK7, GPR37L1, RPS3, GPR37, DUSP1, JUN, RHOB, COL1A1, AREG, KLF2, ND6, KLF4	610	125	16650	4.14885245901639	0.00395612313055727	2.811286217419e-05	0.00129338797965062
GOTERM_BP_FAT	GO:0006753~nucleoside phosphate metabolic process	52	8.0370942812983	7.36754154032294e-07	NAMPT, PGAM2, GABBR2, CXCL11, CXCL10, NDUFS5, UQCR10, UQCR11, PDE4B, ATP5L, MYC, EDARADD, ATP6, ATP5J, ND2, MYH3, COX4I2, MYH4, MYH7, MYH6, PFKM, ACTN3, NDUFC1, MYH8, UQCRH, PGM1, SURF1, ALDOA, COX7B, CYTB, ATP5G2, COX7A2L, HSPA1B, ACAT1, NDUFB1, NDUFB2, TPI1, ENO3, MYOG, ND6, GAPDH, ADSSL1, ATP5J2, NDUFA3, AK1, NDUFA6, PARK7, AMPD1, GPI, COX3, COX2, PGK1	610	675	16650	2.10273224043716	0.00436529207161218	3.08083125842851e-05	0.00142745095326191
GOTERM_BP_FAT	GO:0014888~striated muscle adaptation	11	1.70015455950541	7.45230665505666e-07	MEF2C, TNNT1, ACTA1, TNNC1, MYOG, MYH7, ACTN3, MYH6, TRIM63, ERRFI1, TNNI1	610	38	16650	7.90120793787748	0.00441540465226831	3.09448452592287e-05	0.00144387396424639
GOTERM_BP_FAT	GO:0006396~RNA processing	64	9.89180834621329	7.83495241725832e-07	RPL17, RNASEL, RPL19, RPL14, RPL13, RBM3, RPLP2, RPS3, APP, RPLP0, PCBP2, RPL26L1, RPL12, RPS27A, RPL35A, KHDRBS3, RPS4X, LARP6, RPS18, RPL41, RPS17, RIOK3, RPS15, RPS12, RPL3L, RPS13, RPS10, RPS11, UBA52, PABPC4, RPL35, RPL27A, RPS15A, RPL36, RPL37, RPL38, HSPA1B, RPL39, RPS25, RPS27, RPL30, RPS28, RPS29, RPL32, RPL6, RPL31, RPL34, RPL9, RPS20, RPS23, RPS24, PNO1, RPL26, RPS9, RPL27, RPS8, RPS7,…	610	910	16650	1.91965411637543	0.0046415909346389	3.23077875900024e-05	0.0015180105103485
GOTERM_BP_FAT	GO:0071310~cellular response to organic substance	123	19.0108191653787	8.11295634887425e-07	MEF2C, RNASEL, PTGS2, LRTM1, F2RL1, ANKRD1, FOXO3, CXCL11, CXCL12, CXCL10, B2M, APP, ISG15, HTRA1, CTGF, GATA3, RPLP0, PDE4B, CIB2, SPON2, RPS27A, EDARADD, F11R, IRS2, SOCS3, SOCS1, KRT13, ACTN2, HLA-B, MYH6, HLA-E, IRS1, KRT18, SERPINF1, HAS1, F3, JUN, RYR3, COL1A2, RYR1, HSPB1, EFNA5, COL1A1, UBA52, SEC61G, GBP1, CAV3, SRI, CAV1, OAS3, SOX6, HSPA1B, TRIM72, SESN1, TIMP3, CD74, IFI35, P2RY4, JUN…	610	2186	16650	1.53581659742324	0.00480589001105514	3.32234166018353e-05	0.00157187296193628
GOTERM_BP_FAT	GO:0080134~regulation of response to stress	82	12.6738794435858	8.71498617696129e-07	MEF2C, ZAK, CADM1, PTGS2, GRIK2, F2RL1, ANKRD1, FOXO3, MMP3, PRKG1, CXCL12, B2M, RPS3, AP1S3, HTRA1, CTGF, GATA3, PCBP2, TPT1, ERAP1, MYC, ERRFI1, RPS27A, ZFP36, CRYAB, SOCS3, SLC25A6, SOCS1, HLA-B, CTSS, HLA-E, NUPL2, GPR37L1, EYA4, DACT1, SERPINF1, PSME1, EREG, F3, HSPB8, ASH1L, HSPB1, WFDC1, GADD45B, GADD45A, UBA52, CAV3, CAV1, IFIH1, MCL1, HSPA1B, FAM46A, SESN1, CD74, MEFV, XBP1, C1QTNF1, FCN…	610	1285	16650	1.7417873317599	0.00516159400398097	3.54443105136104e-05	0.0016885143922063
GOTERM_BP_FAT	GO:0071417~cellular response to organonitrogen compound	41	6.33693972179289	9.47271915220105e-07	MEF2C, NAMPT, CAV1, RNASEL, PTGS2, CPEB4, FOXO3, ZEB1, TRIM72, SESN1, APP, SORBS1, XBP1, RPLP0, PDE4B, COL6A1, CIB2, ERRFI1, MYC, GHR, EGR1, KLF5, ICAM1, IRS2, COL4A1, SOCS3, FBN1, SOCS1, NR4A2, ACTN2, NR4A3, STAT1, IRS1, ADIPOQ, RYR3, COL1A2, RYR1, COL1A1, KLF2, CASQ2, KLF4	610	477	16650	2.34611815651098	0.00560911314820334	3.82639161956577e-05	0.00183532264561581
GOTERM_BP_FAT	GO:1901698~response to nitrogen compound	63	9.73724884080371	9.52158972069381e-07	MEF2C, NAMPT, RNASEL, PTGS2, CPEB4, HLCS, FOXO3, ZEB1, MMP3, CXCL12, GSTM1, FOS, APP, CTGF, RPLP0, PDE4B, CIB2, CHRNA1, MYC, ERRFI1, GHR, EGR1, ICAM1, IRS2, SOCS3, SOCS1, ACTN2, CDO1, IRS1, EREG, BTG1, JUN, RYR3, COL1A2, RYR1, COL1A1, CASQ2, CAV1, CYTB, TRIM72, SESN1, SORBS1, XBP1, JUND, COL6A1, ND6, KLF5, COL4A1, FBN1, NR4A2, SPARC, NR4A3, STAT1, ADIPOQ, GPI, IFIT1, CDKN1B, DUSP1, RGS8, AREG, IG…	610	895	16650	1.9213297921055	0.00563796932782623	3.82014504959338e-05	0.00184479114936353
GOTERM_BP_FAT	GO:0046364~monosaccharide biosynthetic process	15	2.31839258114374	1.07334093367832e-06	ALDOA, RBP4, PGAM2, FBP2, ADIPOQ, GOT2, GPI, TPI1, ATF3, SDS, PGM1, ENO3, SIK1, PGK1, GAPDH	610	80	16650	5.11782786885246	0.00635323420313672	4.2774265589296e-05	0.00207957673893366
KEGG_PATHWAY	hsa04530:Tight junction	23	3.5548686244204	1.18396945251582e-06	F11R, OCLN, CLDN19, MYL2, ZAK, CLDN4, MYH1, MYH3, MYH2, MYLPF, MYH4, ACTN2, MYH7, MYL10, MYL12B, ACTN3, MYH6, MYH8, ASH1L, CLDN1, MYH13, MYH7B, MYH10	351	137	6910	3.30505126125564	0.000268725111752577	5.37508003369824e-05	0.00151470557741007
GOTERM_BP_FAT	GO:0071345~cellular response to cytokine stimulus	53	8.19165378670788	1.23229206063446e-06	RNASEL, LRTM1, F2RL1, FOXO3, ANKRD1, CXCL11, CXCL12, B2M, CXCL10, ISG15, RPLP0, GATA3, MYC, RPS27A, EDARADD, GHR, ZFP36, EGR1, ICAM1, SOCS3, SOCS1, HLA-B, HLA-E, KRT18, EREG, PSME1, F3, COL1A1, COMMD7, UBA52, GBP1, CAV1, OAS3, DCN, HSPA1B, IFI35, CD74, XBP1, KRT8, XAF1, ADAMTS12, GAPDH, STAT1, ADIPOQ, PSMB8, PSMB9, IFIT1, OASL, TXNDC17, RPL13A, IRF7, IRF1, KLF2	610	706	16650	2.04906422700042	0.00729064810452462	4.87811752564182e-05	0.00238753790340329
GOTERM_BP_FAT	GO:0001101~response to acid chemical	29	4.4822256568779	1.29236173947543e-06	MEF2C, RBP4, PTGS2, CPEB4, HLCS, ZEB1, SESN1, ALDH1A2, CTGF, XBP1, KRT8, COL6A1, MYOG, MYC, ICAM1, COL4A1, SOCS1, KRT13, SPARC, CDO1, CDKN1B, SERPINF1, DUSP1, PON1, COL1A2, COL1A1, IGFBP2, CTSH, KLF4	610	278	16650	2.84732869442151	0.00764467863209262	5.08202249533962e-05	0.00250392016123424
GOTERM_BP_FAT	GO:0048646~anatomical structure formation involved in morphogenesis	75	11.5919629057187	1.3326321258587e-06	MEF2C, SAT1, MEF2A, PTGS2, ANKRD1, TTN, CXCL10, HTRA1, CTGF, GATA3, RHOB, ERAP1, LMOD2, LMOD3, GPC1, COL11A1, CYR61, ACTA1, MYH3, EFNB2, LDB3, ACTN2, SYNJ2BP, MYH6, KRT19, EREG, SERPINF1, BTG1, F3, CFL2, JUN, HSPB1, ADAMTS1, COL1A1, CASQ1, CTSH, CASQ2, CAV3, RBP4, CAV1, MYL2, DCN, TPM1, LECT1, OVOL2, XBP1, KRT8, COL6A1, MYOG, UGT8, AXIN2, COL8A1, EHD3, KLF5, COL4A2, COL4A1, MYF5, MYOZ1, MYOZ2, SP…	610	1151	16650	1.77856746093917	0.00788194808996678	5.2059005646754e-05	0.00258194212262586
GOTERM_BP_FAT	GO:0070727~cellular macromolecule localization	96	14.8377125193199	1.84295729418366e-06	RPL17, RPL19, PTGS2, RPL14, GRIK2, MYBPC1, RPL13, RPLP2, RTN2, RPS3, AP1S3, DYNLL2, RPLP0, TMSB15B, C8ORF4, RPL26L1, RHOB, RPL12, RPS27A, ZFP36, F11R, RPL35A, SLC25A6, ACTN2, GZMB, SYNJ2BP, NUPL2, RPS4X, RHBDD1, RPS18, KRT18, DACT1, RPL41, RPS17, JUN, RPS15, RPL3L, RPS12, RPS13, RPS10, COL1A1, RPS11, EMP2, UBA52, SEC61G, GBP1, CAV3, COPZ2, SRI, CAV1, RPL27A, RPL35, RPS15A, RPL36, RPL37, RPL38, RP…	610	1613	16650	1.62450580834002	0.0108838283408756	7.15235237522815e-05	0.003570667902697
GOTERM_BP_FAT	GO:0061448~connective tissue development	26	4.01854714064915	1.90800821973122e-06	MEF2C, NAMPT, ZEB1, SOX6, SERPINH1, ACAT1, LECT1, OSR2, CTGF, XBP1, OXCT1, ADAMTS12, AXIN2, COL11A1, GHR, CYR61, EGR1, CRIP1, ACTA2, MATN1, MYF5, EFEMP1, MGP, COL5A1, COL1A1, NFIB	610	236	16650	3.00708530147263	0.0112658235488278	7.356718742213e-05	0.00369669967829056
GOTERM_BP_FAT	GO:0015031~protein transport	107	16.5378670788253	1.92951519596023e-06	RPL17, RPL19, PTGS2, RPL14, CADM1, GRIK2, RPL13, F2RL1, RPLP2, ANKRD1, GATA3, RPLP0, RPL26L1, C8ORF4, RAB25, RPL12, RPS27A, RPL35A, IRS2, SOCS1, SYNJ2BP, NUPL2, HLA-E, IRS1, RPS18, BTN3A1, GLUL, KRT18, RPS17, JUN, RPS15, RPS12, RPS13, RPS10, EFNA5, RPS11, COL1A1, UBA52, SEC61G, GBP1, COPZ2, SRI, RBP4, MCL1, KRT20, CD74, RPS25, RPS27, RPS28, RPS29, RPL6, RPL9, BTF3, RPS20, AXIN2, RPS23, RPS24, GAB…	610	1860	16650	1.57020095187731	0.011392085412668	7.39164440918261e-05	0.00373836795924953
GOTERM_BP_FAT	GO:1901135~carbohydrate derivative metabolic process	79	12.210200927357	1.93138115554298e-06	PGAM2, GABBR2, CXCL11, ART1, CXCL10, OGN, NDUFS5, UQCR10, UQCR11, NANS, PDE4B, ATP5L, ITIH5, RPN2, COL11A1, MYC, GPC1, EDARADD, ATP6, ATP5J, ND2, MYH3, COX4I2, CST3, MYH4, CBR4, MYH7, NDUFC1, ACTN3, MYH6, PFKM, FBP2, MYH8, PGM3, HAS1, UQCRH, PGM1, SURF1, UGP2, ALDOA, SPOCK3, HS3ST1, COX7B, DPYS, CYTB, ATP5G2, HSPA1B, DCN, COX7A2L, ACAT1, NDUFB1, ITM2A, NDUFB2, TPI1, LECT1, ENO3, MYOG, ADAMTS12, T…	610	1247	16650	1.72919925854838	0.0114030392162049	7.35136591283325e-05	0.00374198312634855
GOTERM_BP_FAT	GO:0071495~cellular response to endogenous stimulus	76	11.7465224111283	2.0303897435843e-06	MEF2C, NAMPT, RNASEL, PTGS2, CPEB4, ANKRD1, FOXO3, ZEB1, SPRY2, FOS, APP, HTRA1, CTGF, GATA3, RPLP0, PDE4B, SIK1, CIB2, GPC1, MYC, ERRFI1, RPS27A, CYR61, GHR, ZFP36, EGR1, ICAM1, F11R, IRS2, SOCS3, SOCS1, ACTN2, CTSS, MYH6, IRS1, SERPINF1, HAS1, JUN, RYR3, COL1A2, RYR1, EFNA5, COL1A1, CTSH, UBA52, CASQ2, CAV3, CAV1, SOX6, TRIM72, SESN1, RPL32, SORBS1, P2RY4, XBP1, JUND, COL6A1, ADAMTS12, KLF5, EE…	610	1185	16650	1.75057065781282	0.0119840785507231	7.67898319997684e-05	0.00393380520840036
GOTERM_BP_FAT	GO:0045184~establishment of protein localization	114	17.6197836166924	2.09530806985551e-06	RPL17, RPL19, CADM1, PTGS2, RPL14, GRIK2, RPL13, F2RL1, RPLP2, ANKRD1, GATA3, RPLP0, C8ORF4, RPL26L1, RAB25, RPL12, RPS27A, F11R, RPL35A, IRS2, SOCS1, ACTN2, SYNJ2BP, NUPL2, HLA-E, IRS1, RPS18, BTN3A1, GLUL, KRT18, RPS17, JUN, RPS15, RPS12, RPS13, EFNA5, RPS10, RPS11, COL1A1, UBA52, SEC61G, GBP1, COPZ2, CAV3, SRI, RBP4, MCL1, KRT20, CD74, RPS25, RPS27, RPS28, RPS29, RPL6, RPL9, BTF3, RPS20, AXIN2…	610	2021	16650	1.53965331235146	0.0123648712751957	7.87434334560411e-05	0.00405957964885184
GOTERM_BP_FAT	GO:0006090~pyruvate metabolic process	16	2.47295208655332	2.27558180002504e-06	ALDOA, PGAM2, ACTN3, NR4A3, PFKM, CDO1, GPI, TPI1, SDS, PGM1, ENO3, MYOG, PGK1, MYC, GAPDH, EDARADD	610	97	16650	4.50228156160216	0.0134215371641658	8.49801632120117e-05	0.00440884583858825
GOTERM_BP_FAT	GO:0034613~cellular protein localization	95	14.6831530139104	2.34777428083412e-06	RPL17, RPL19, PTGS2, RPL14, GRIK2, MYBPC1, RPL13, RPLP2, RTN2, RPS3, AP1S3, DYNLL2, RPLP0, TMSB15B, C8ORF4, RPL26L1, RHOB, RPL12, RPS27A, F11R, RPL35A, SLC25A6, ACTN2, GZMB, SYNJ2BP, NUPL2, RPS4X, RHBDD1, RPS18, KRT18, DACT1, RPL41, RPS17, JUN, RPS15, RPL3L, RPS12, RPS13, RPS10, COL1A1, RPS11, EMP2, UBA52, SEC61G, GBP1, CAV3, COPZ2, SRI, CAV1, RPL27A, RPL35, RPS15A, RPL36, RPL37, RPL38, RPL39, CD…	610	1600	16650	1.62064549180328	0.013844372925755	8.71280794104701e-05	0.00454871277436597
GOTERM_BP_FAT	GO:0051649~establishment of localization in cell	113	17.4652241112828	2.42800606027653e-06	RPL17, RPL19, RPL14, PTGS2, GRIK2, TNNC1, RPL13, RPLP2, CXCL11, CXCL10, APP, RPLP0, C8ORF4, RPL26L1, RPL12, RPS27A, ATP6, RPL35A, F10, CRYAB, PRKAB2, SYNJ2BP, NUPL2, DHRS7C, RPS18, RPS17, JUN, RYR3, RPS15, RPS12, RYR1, RPS13, RPS10, RPS11, EMP2, UBA52, SEC61G, SPTB, COPZ2, SRI, CAV1, CD74, RPS25, RPS27, RPS28, RPS29, RPL6, RPL9, RPS20, AXIN2, RPS23, RPS24, ATP5J2, RPS9, NR4A3, RPS8, RPS7, CD59, S…	610	2004	16650	1.53909394326102	0.0143140827710876	8.95457886053164e-05	0.00470415496572896
GOTERM_BP_FAT	GO:0060337~type I interferon signaling pathway	14	2.16383307573416	2.48266799089655e-06	EGR1, RNASEL, OAS3, HLA-B, STAT1, HLA-E, PSMB8, IFI35, OASL, IFIT1, ISG15, IRF7, IRF1, XAF1	610	74	16650	5.16393442622951	0.0146339680812491	9.09964819737485e-05	0.00481005763665054
GOTERM_BP_FAT	GO:0046031~ADP metabolic process	14	2.16383307573416	2.48266799089655e-06	ALDOA, AK1, PGAM2, ACTN3, PFKM, GPI, TPI1, PGM1, ENO3, MYOG, PGK1, MYC, GAPDH, EDARADD	610	74	16650	5.16393442622951	0.0146339680812491	9.09964819737485e-05	0.00481005763665054
GOTERM_BP_FAT	GO:0071357~cellular response to type I interferon	14	2.16383307573416	2.48266799089655e-06	EGR1, RNASEL, OAS3, HLA-B, STAT1, HLA-E, PSMB8, IFI35, OASL, IFIT1, ISG15, IRF7, IRF1, XAF1	610	74	16650	5.16393442622951	0.0146339680812491	9.09964819737485e-05	0.00481005763665054
GOTERM_BP_FAT	GO:0001944~vasculature development	47	7.26429675425039	2.85356604180002e-06	SAT1, MEF2C, ZFAND5, CAV1, PTGS2, DCN, CXCL10, ALDH1A2, LECT1, OVOL2, XBP1, CTGF, ERAP1, RHOB, COL8A1, ERRFI1, CYR61, EGR1, KLF5, COL4A2, COL4A1, ACTA2, SOCS3, EFNB2, SPARC, SYNJ2BP, STAT1, COL5A1, GPI, CDH13, LAMA4, BMPER, SRPX2, SERPINF1, EREG, BTG1, F3, JUN, COL1A2, HIF3A, HSPB1, COL1A1, CTSH, EMP2, KLF4, MYH10, SGCB	610	610	16650	2.10306369255576	0.0168017487199268	0.000103948580605695	0.00552863709909479
GOTERM_BP_FAT	GO:0010038~response to metal ion	30	4.63678516228748	3.26918893067139e-06	MEF2C, MEF2A, CAV1, PTGS2, TNNC1, PGAM2, CYTB, BNIP3, TTN, B2M, FOS, APP, JUND, MYOG, TXNIP, ICAM1, CRIP1, ACTA1, CYB5A, SPARC, TAT, PARK7, GPI, CDKN1B, SERPINF1, DUSP1, JUN, RYR3, IGFBP2, CASQ2	610	308	16650	2.65861187992336	0.0192252668496574	0.000118361748365658	0.00633386083420673
GOTERM_BP_FAT	GO:1901699~cellular response to nitrogen compound	44	6.80061823802164	3.43456483568011e-06	MEF2C, NAMPT, CAV1, RNASEL, PTGS2, CPEB4, FOXO3, ZEB1, TRIM72, MMP3, SESN1, APP, SORBS1, XBP1, RPLP0, PDE4B, COL6A1, CIB2, ERRFI1, MYC, GHR, KLF5, EGR1, ICAM1, IRS2, COL4A1, SOCS3, FBN1, SOCS1, NR4A2, ACTN2, NR4A3, STAT1, IRS1, ADIPOQ, IFIT1, RYR3, COL1A2, RYR1, RGS8, COL1A1, KLF2, CASQ2, KLF4	610	558	16650	2.15230037017451	0.020187920206011	0.000123595276730004	0.00665425679082787
GOTERM_BP_FAT	GO:0006096~glycolytic process	13	2.00927357032457	3.51519871456779e-06	ALDOA, PGAM2, ACTN3, PFKM, GPI, TPI1, PGM1, ENO3, MYOG, PGK1, MYC, GAPDH, EDARADD	610	65	16650	5.45901639344262	0.0206569474573598	0.000125734785405451	0.00681047489514697
GOTERM_BP_FAT	GO:0006757~ATP generation from ADP	13	2.00927357032457	4.15536622525073e-06	ALDOA, PGAM2, ACTN3, PFKM, GPI, TPI1, PGM1, ENO3, MYOG, PGK1, MYC, GAPDH, EDARADD	610	66	16650	5.37630402384501	0.0243726860089042	0.000147741276269042	0.00805071155559611
GOTERM_BP_FAT	GO:0019318~hexose metabolic process	25	3.86398763523957	4.29897255979706e-06	ALDOA, MIDN, RBP4, PGAM2, GOT2, TPI1, SORBS1, ENO3, GNMT, SIK1, MYC, GAPDH, PHLDA2, IRS2, FBN1, ACTN3, PFKM, FBP2, IRS1, ADIPOQ, GPI, ATF3, SDS, PGM1, PGK1	610	231	16650	2.95401319991484	0.0252042858936272	0.000151936991709345	0.00832892710910249
GOTERM_BP_FAT	GO:0050673~epithelial cell proliferation	32	4.94590417310665	4.49326341822649e-06	MEF2C, CAV1, CXCL12, ALDH1A2, OSR2, OVOL2, HTRA1, XBP1, GATA3, A4GNT, KRT4, COL8A1, MYC, ERRFI1, ZFP36, EFNB2, SYNJ2BP, NR4A3, SPARC, STAT1, CDH13, GLUL, BMPER, CDKN1B, SERPINF1, EREG, F3, JUN, WFDC1, AREG, FABP7, NFIB	610	347	16650	2.51712571455568	0.0263282632990292	0.000157863621777166	0.00870533509312876
GOTERM_BP_FAT	GO:0034340~response to type I interferon	14	2.16383307573416	4.57434939483349e-06	EGR1, RNASEL, OAS3, HLA-B, STAT1, HLA-E, PSMB8, IFI35, OASL, IFIT1, ISG15, IRF7, IRF1, XAF1	610	78	16650	4.89911727616646	0.0267969643501657	0.000159766934915595	0.00886242602379239
GOTERM_BP_FAT	GO:0007507~heart development	41	6.33693972179289	5.25627112480439e-06	SRI, CAV3, MEF2C, RBP4, MEF2A, MYL2, TNNC1, MYL3, MYBPC3, ANKRD1, SOX6, TTN, TPM1, ALDH1A2, OVOL2, GATA3, OXCT1, AXIN2, SIK1, COX17, COL11A1, CYR61, CRIP1, EFNB2, FBN1, SMYD1, MYH7, ACTN2, SPARC, MYH6, NEXN, COL5A1, TNNI1, BVES, SGCG, XIRP2, JUN, RYR1, ADAMTS1, MYH10, SGCB	610	511	16650	2.19001636136152	0.0307297594613241	0.000182508606248466	0.0101835295331809
KEGG_PATHWAY	hsa04932:Non-alcoholic fatty liver disease (NAFLD)	23	3.5548686244204	6.22820887201731e-06	IRS2, NDUFA3, COX7A1, SOCS3, NDUFA6, COX7B, PRKAB2, COX4I2, CYTB, COX7A2L, NDUFC1, ADIPOQ, IRS1, NDUFB1, NDUFB2, NDUFS5, UQCR10, UQCR11, COX3, COX2, XBP1, UQCRH, JUN	351	151	6910	2.99862266749684	0.00141280886124873	0.000235606876454186	0.00796779181473362
GOTERM_BP_FAT	GO:0043501~skeletal muscle adaptation	8	1.23647604327666	6.28804634296493e-06	TNNT1, ACTA1, TNNC1, MYOG, MYH7, ACTN3, TRIM63, TNNI1	610	21	16650	10.3981264637002	0.0366500490561111	0.000217060953848769	0.0121823812203936
GOTERM_BP_FAT	GO:0090130~tissue migration	25	3.86398763523957	6.69162915316091e-06	PTGS2, ZEB2, DCN, ACTG2, GATA3, RHOB, RAB25, S100A2, S100P, ACTA1, ACTA2, EFNB2, SPARC, SYNJ2BP, STAT1, CDH13, BMPER, SRPX2, SERPINF1, JUN, HSPB1, HBEGF, EMP2, CTSH, KLF4	610	237	16650	2.8792280556132	0.0389559437187628	0.000229655861224587	0.0129642293677179
GOTERM_BP_FAT	GO:0043409~negative regulation of MAPK cascade	19	2.93663060278207	8.65004624167875e-06	CAV3, CAV1, F2RL1, TAOK3, SYNJ2BP, ADIPOQ, TIMP3, SPRY4, DUSP5, SPRY2, DACT1, ATF3, DUSP1, XBP1, ASH1L, ERRFI1, MYC, KLF4, GBP1	610	149	16650	3.48058092199362	0.0500673548422985	0.000295152966750534	0.0167581261988237
GOTERM_BP_FAT	GO:0016310~phosphorylation	120	18.5471406491499	9.87117827876929e-06	MEF2C, RNASEL, MEF2A, SGMS2, ZAK, GRIK2, LRTM1, F2RL1, PGAM2, TTN, PRKG1, CXCL10, UQCR10, APP, UQCR11, CTGF, RPS27A, EDARADD, IRS2, CRYAB, SOCS3, PRKAB2, SOCS1, ACTN2, ACTN3, SYNJ2BP, IRS1, RIOK3, JUN, PGM1, HSPB1, EFNA5, SURF1, EMP2, UBA52, GBP1, SPTB, ALDOA, CAV3, CAV1, COX7B, CCNG1, TIMP3, CD74, TPI1, AXIN2, AK1, EEF1A2, EFEMP1, TAOK3, PSMB8, PSMB9, CKMT1A, ATF3, CDKN1B, PLK2, GPR37, COX3, COX…	610	2229	16650	1.46945259581228	0.0569305450891396	0.000334888746076345	0.019123666031029
GOTERM_BP_FAT	GO:0048585~negative regulation of response to stimulus	82	12.6738794435858	9.94298727045172e-06	LRTM1, F2RL1, FST, FOXO3, PRKG1, CXCL12, SPRY4, RPS3, SPRY2, HTRA1, GATA3, PCBP2, TPT1, C8ORF4, SEMA3D, MYC, GPC1, ERRFI1, RPS27A, EGR1, ZFP36, ICAM1, SOCS3, SOCS1, G3BP1, HLA-B, ACTN3, SYNJ2BP, HLA-E, IRS1, GPR37L1, TRDN, EYA4, DACT1, SERPINF1, PSME1, ASH1L, HSPB1, WFDC1, UBA52, CASQ2, GBP1, CAV3, SRI, CAV1, MCL1, DCN, HSPA1B, TRIM72, SESN1, TIMP3, CD74, TRIB1, OVOL2, MEFV, XBP1, C1QTNF1, ADAMTS…	610	1369	16650	1.63491360212672	0.0573325898557369	0.000335408237723489	0.0192627705725812
GOTERM_BP_FAT	GO:0048659~smooth muscle cell proliferation	16	2.47295208655332	9.96199352972527e-06	NAMPT, PTGS2, NR4A3, STAT1, TPM1, ADIPOQ, TRIB1, CDH13, OGN, CDKN1B, EREG, XBP1, JUN, HBEGF, MYC, KLF4	610	109	16650	4.00661753647165	0.0574389735708141	0.00033415100786427	0.0192995884518821
GOTERM_BP_FAT	GO:0005996~monosaccharide metabolic process	25	3.86398763523957	1.02386791317894e-05	ALDOA, MIDN, RBP4, PGAM2, GOT2, TPI1, SORBS1, ENO3, GNMT, SIK1, MYC, GAPDH, PHLDA2, IRS2, FBN1, ACTN3, PFKM, FBP2, IRS1, ADIPOQ, GPI, ATF3, SDS, PGM1, PGK1	610	243	16650	2.80813600485732	0.0589863069685923	0.000341501157943958	0.0198355671123029
GOTERM_BP_FAT	GO:0006165~nucleoside diphosphate phosphorylation	14	2.16383307573416	1.06197298636442e-05	ALDOA, AK1, PGAM2, ACTN3, PFKM, GPI, TPI1, PGM1, ENO3, MYOG, PGK1, MYC, GAPDH, EDARADD	610	84	16650	4.54918032786885	0.0611131342315537	0.000352230079634586	0.0205737111470983
GOTERM_BP_FAT	GO:0034599~cellular response to oxidative stress	24	3.70942812982998	1.10420681047104e-05	MCL1, NR4A2, CST3, ANKRD2, ROMO1, BNIP3, HSPA1B, NR4A3, FOXO3, MMP3, TPM1, PARK7, GPR37L1, RPS3, FOS, PYCR2, GPR37, XBP1, FBLN5, RHOB, HSPB1, CCS, KLF2, KLF4	610	228	16650	2.87316652286454	0.0634647919136219	0.000364201231573102	0.0213918283327064
KEGG_PATHWAY	hsa05010:Alzheimer's disease	24	3.70942812982998	1.10717017260045e-05	NDUFA3, COX7A1, NDUFA6, COX7B, COX4I2, CYTB, ATP5G2, COX7A2L, NDUFC1, CACNA1S, NDUFB1, NDUFB2, NDUFS5, APP, UQCR10, UQCR11, COX3, COX2, UQCRH, RYR3, ATP2A1, GAPDH, ATP6, ATP5J	351	168	6910	2.81237281237281	0.00251013453545457	0.000358977010189721	0.014163702069403
GOTERM_BP_FAT	GO:0032963~collagen metabolic process	16	2.47295208655332	1.11527136995277e-05	COL4A2, COL4A1, TNXB, CST3, CTSS, MMP3, SERPINH1, COL5A1, CTGF, COL6A3, COL1A2, COL6A1, COL1A1, COL8A1, COL11A1, ERRFI1	610	110	16650	3.97019374068554	0.0640799129604899	0.000365818062547651	0.021606160378751
GOTERM_BP_FAT	GO:0009615~response to virus	29	4.4822256568779	1.12653243802873e-05	MEF2C, PRF1, IFIH1, RNASEL, F2RL1, OAS3, RPS15A, BNIP3, CXCL12, CXCL10, B2M, AP1S3, ISG15, HTRA1, GATA3, PCBP2, TPT1, SPON2, ODC1, ACTA2, STAT1, PLSCR1, OASL, IFIT1, IFIT5, IRF7, IRF1, HSPB1, GBP1	610	311	16650	2.54520056928997	0.0647055438996025	0.000367481214769039	0.0218242985536521
GOTERM_BP_FAT	GO:0006007~glucose catabolic process	9	1.39103554868624	1.14492998739645e-05	ALDOA, GPI, TPI1, ENO3, PGAM2, ACTN3, PFKM, PGK1, GAPDH	610	31	16650	7.92437863564252	0.0657267567234517	0.000371441008811924	0.0221806765523525
GOTERM_BP_FAT	GO:0060415~muscle tissue morphogenesis	13	2.00927357032457	1.22890386455324e-05	MYL2, MYL3, TNNC1, MYBPC3, MYF5, MYH7, MYH6, ANKRD1, TTN, TPM1, TNNI1, XIRP2, COL11A1	610	73	16650	4.8607680215585	0.070373847173428	0.000396512454351128	0.0238073149826601
GOTERM_BP_FAT	GO:0003007~heart morphogenesis	24	3.70942812982998	1.27473990276716e-05	MEF2C, CAV3, RBP4, MYL2, MYL3, TNNC1, MYBPC3, MYH7, ANKRD1, MYH6, TTN, TPM1, COL5A1, TNNI1, ALDH1A2, OVOL2, XIRP2, JUN, GATA3, RYR1, ADAMTS1, AXIN2, COL11A1, CYR61	610	230	16650	2.84818246614398	0.0729006429551456	0.000409075969824757	0.0246951836216924
GOTERM_BP_FAT	GO:0055008~cardiac muscle tissue morphogenesis	12	1.85471406491499	1.33398645024518e-05	MYL2, MYL3, TNNC1, XIRP2, MYBPC3, MYH7, ANKRD1, MYH6, TTN, COL11A1, TPM1, TNNI1	610	62	16650	5.28291909042835	0.0761565459888184	0.000425783757173726	0.0258428099365604
GOTERM_BP_FAT	GO:0030036~actin cytoskeleton organization	42	6.49149922720247	1.46581399370295e-05	ALDOA, MEF2C, CAV3, MEF2A, MYL2, F2RL1, ANKRD1, PRKG1, TTN, TPM1, CXCL12, TPM4, CDC42EP2, SORBS1, CTGF, KRT8, TMSB15B, LMOD2, LMOD3, ICAM1, F11R, TNXB, ACTA1, MYH3, LDB3, S100A10, ACTN2, MYOZ1, MYOZ2, MYH6, KRT19, NEB, XIRP2, CFL2, SPTBN1, TMOD4, PDE4DIP, CASQ1, EMP2, CASQ2, MYH10, SPTB	610	553	16650	2.0730442000415	0.0833601875015791	0.000465349834880002	0.0283963106629925
GOTERM_BP_FAT	GO:0033002~muscle cell proliferation	19	2.93663060278207	1.49943271520716e-05	MEF2C, RBP4, NAMPT, PTGS2, NR4A3, STAT1, TPM1, ADIPOQ, TRIB1, OGN, CDH13, CDKN1B, EREG, XBP1, JUN, HBEGF, MYOG, MYC, KLF4	610	155	16650	3.34584875727129	0.0851882587609074	0.000473488837674174	0.0290474957083564
GOTERM_BP_FAT	GO:0019221~cytokine-mediated signaling pathway	42	6.49149922720247	1.53159832983465e-05	CAV1, RNASEL, LRTM1, F2RL1, OAS3, HSPA1B, DCN, FOXO3, CXCL11, CXCL12, CD74, IFI35, B2M, CXCL10, ISG15, KRT8, XAF1, RPS27A, GHR, EDARADD, EGR1, ICAM1, SOCS3, SOCS1, HLA-B, STAT1, HLA-E, ADIPOQ, PSMB8, PSMB9, OASL, IFIT1, KRT18, TXNDC17, PSME1, EREG, F3, IRF7, IRF1, COMMD7, UBA52, GBP1	610	554	16650	2.06930224300172	0.0869339027175283	0.000481085327560971	0.0296705307225364
GOTERM_BP_FAT	GO:0009607~response to biotic stimulus	58	8.9644513137558	1.54704842714204e-05	MEF2C, RNASEL, PTGS2, F2RL1, BNIP3, ROMO1, ANKRD1, TMEM233, CXCL11, CXCL12, B2M, CXCL10, AP1S3, FOS, APP, ISG15, HTRA1, GATA3, PCBP2, PDE4B, TPT1, IGLL1, ERAP1, SPON2, MYC, ZFP36, ICAM1, ACTA2, SLC25A6, HLA-B, HLA-E, JUN, HSPB1, CTSG, GBP1, PRF1, IFIH1, CAV1, OAS3, RPS15A, DCN, RPL39, TRIB1, XBP1, FCN2, KRT8, JUND, MR1, TXNIP, ODC1, SPARC, STAT1, PLSCR1, IFIT1, OASL, IRF7, IFIT5, IRF1	610	873	16650	1.81341896231198	0.0877712027549351	0.000483380219378993	0.0299697915822739
GOTERM_BP_FAT	GO:0048660~regulation of smooth muscle cell proliferation	16	2.47295208655332	1.55181334654601e-05	NAMPT, PTGS2, NR4A3, STAT1, TPM1, ADIPOQ, TRIB1, CDH13, OGN, CDKN1B, EREG, XBP1, JUN, HBEGF, MYC, KLF4	610	113	16650	3.86479036703902	0.0880292770918355	0.000482330717025525	0.0300620855788747
GOTERM_BP_FAT	GO:0009612~response to mechanical stimulus	22	3.40030911901082	1.56108656983489e-05	CAV3, TXNIP, MAG, SLC38A2, ACTA1, PTGS2, BNIP3, ANKRD1, DCN, TTN, STAT1, CXCL12, CXCL10, GPI, FOS, JUN, JUND, IRF1, COL1A1, IGFBP2, GADD45A, COL11A1	610	201	16650	2.98752140934671	0.0885313178760474	0.000482685782566827	0.0302417028320456
GOTERM_BP_FAT	GO:0007155~cell adhesion	96	14.8377125193199	1.56846779860404e-05	CADM1, MYBPC2, RPL14, CLDN4, GLDN, MYBPC1, F2RL1, MYBPC3, PDLIM1, ZEB1, MMRN1, PRKG1, CXCL12, B2M, APP, CTGF, GATA3, RHOB, SPON2, MYB, CYR61, EGR1, RAP2B, ICAM1, SPACA4, F11R, SATB1, EFNB2, ACTN2, ACTN3, HLA-E, CD164, CERCAM, BTN3A1, BVES, KRT18, HAS1, PRDX6, CLDN1, HSPB1, EFNA5, COL1A1, EEF1D, EMP2, GBP1, ALDOA, CAV1, CLDN19, TPM1, CCL28, CD74, ABI3BP, LAMB4, LAMB2, SORBS1, RPL6, XBP1, RPL34, C1…	610	1699	16650	1.5422765561227	0.0889307309099541	0.000482455333777332	0.0303846729695301
GOTERM_BP_FAT	GO:0050678~regulation of epithelial cell proliferation	28	4.32766615146832	1.61454789815665e-05	MEF2C, CAV1, CXCL12, ALDH1A2, OSR2, OVOL2, HTRA1, XBP1, GATA3, KRT4, A4GNT, MYC, ERRFI1, ZFP36, EFNB2, SYNJ2BP, NR4A3, SPARC, STAT1, CDH13, GLUL, CDKN1B, SERPINF1, EREG, F3, JUN, WFDC1, NFIB	610	300	16650	2.54754098360656	0.0914202638186347	0.000494066713718433	0.0312772134950734
GOTERM_BP_FAT	GO:0001568~blood vessel development	43	6.64605873261206	1.71809529187439e-05	SAT1, MEF2C, CAV1, PTGS2, DCN, CXCL10, ALDH1A2, LECT1, OVOL2, XBP1, CTGF, ERAP1, RHOB, COL8A1, CYR61, EGR1, KLF5, COL4A2, COL4A1, ACTA2, SOCS3, EFNB2, SPARC, SYNJ2BP, STAT1, COL5A1, CDH13, GPI, LAMA4, BMPER, SRPX2, SERPINF1, EREG, BTG1, F3, JUN, COL1A2, HIF3A, HSPB1, COL1A1, CTSH, KLF4, MYH10	610	576	16650	2.03765368852459	0.0969897502423748	0.000523049699459821	0.033282829272796
GOTERM_BP_FAT	GO:1901652~response to peptide	36	5.56414219474498	1.73932820405122e-05	NAMPT, CAV1, RNASEL, CYTB, FOXO3, TRIM72, CXCL12, SORBS1, XBP1, CTGF, JUND, ERRFI1, MYC, GHR, EGR1, KLF5, IRS2, SOCS3, FBN1, SOCS1, NR4A2, ACTN2, NR4A3, SPARC, STAT1, CDO1, IRS1, ADIPOQ, CDKN1B, EREG, BTG1, COL1A1, AREG, KLF2, IGFBP2, KLF4	610	444	16650	2.21311475409836	0.0981275771163709	0.000526811221762569	0.0336940861277224
GOTERM_BP_FAT	GO:0051641~cellular localization	132	20.4018547140649	1.80596855788679e-05	MEF2C, RPL17, MEF2A, RPL19, RPL14, PTGS2, GRIK2, TNNC1, RPL13, RPLP2, CXCL11, CXCL10, APP, RPLP0, C8ORF4, RPL26L1, RPL12, RPS27A, ATP6, F11R, RPL35A, F10, CRYAB, PRKAB2, ACTN2, SYNJ2BP, NUPL2, DHRS7C, RPS18, KRT18, RPS17, RYR3, JUN, RPS15, RYR1, RPS12, RPS13, EFNA5, RPS10, RPS11, COL1A1, EMP2, UBA52, SEC61G, GBP1, SPTB, CAV3, COPZ2, SRI, CAV1, CD74, RPS25, RPS27, RPS28, RPS29, RPL6, RPL9, RPS20, …	610	2541	16650	1.41792633595912	0.101689391533684	0.000544214203453741	0.0349848219828752
GOTERM_BP_FAT	GO:0022610~biological adhesion	96	14.8377125193199	1.876511641509e-05	CADM1, MYBPC2, RPL14, CLDN4, GLDN, MYBPC1, F2RL1, MYBPC3, PDLIM1, ZEB1, MMRN1, PRKG1, CXCL12, B2M, APP, CTGF, GATA3, RHOB, SPON2, MYB, CYR61, EGR1, RAP2B, ICAM1, SPACA4, F11R, SATB1, EFNB2, ACTN2, ACTN3, HLA-E, CD164, CERCAM, BTN3A1, BVES, KRT18, HAS1, PRDX6, CLDN1, HSPB1, EFNA5, COL1A1, EEF1D, EMP2, GBP1, ALDOA, CAV1, CLDN19, TPM1, CCL28, CD74, ABI3BP, LAMB4, LAMB2, SORBS1, RPL6, XBP1, RPL34, C1…	610	1705	16650	1.53684918994279	0.105444477310584	0.000562610901153948	0.0363511313510978
GOTERM_BP_FAT	GO:0044259~multicellular organismal macromolecule metabolic process	16	2.47295208655332	1.92113043227866e-05	COL4A2, COL4A1, TNXB, CST3, CTSS, MMP3, SERPINH1, COL5A1, CTGF, COL6A3, COL1A2, COL6A1, COL1A1, COL8A1, COL11A1, ERRFI1	610	115	16650	3.7975766215253	0.107811477701091	0.000573091101753964	0.0372153185070334
GOTERM_BP_FAT	GO:0042326~negative regulation of phosphorylation	35	5.40958268933539	1.9660266076679e-05	CAV3, MIDN, CAV1, LRTM1, F2RL1, DCN, TIMP3, SPRY4, TRIB1, SPRY2, XBP1, MYOG, ERRFI1, MYC, IRS2, SOCS3, TAOK3, SOCS1, SYNJ2BP, ACTN3, ADIPOQ, PARK7, PWP1, DUSP5, ATF3, CDKN1B, DACT1, DUSP1, JUN, ASH1L, HSPB1, GADD45B, GADD45A, KLF4, GBP1	610	428	16650	2.23207445993565	0.110186872651848	0.000583548707057457	0.0380848709614301
GOTERM_BP_FAT	GO:0009179~purine ribonucleoside diphosphate metabolic process	14	2.16383307573416	2.01847244414449e-05	ALDOA, AK1, PGAM2, ACTN3, PFKM, GPI, TPI1, PGM1, ENO3, MYOG, PGK1, MYC, GAPDH, EDARADD	610	89	16650	4.29360839933689	0.112953703349019	0.000596131215222284	0.0391006367270963
GOTERM_BP_FAT	GO:0009135~purine nucleoside diphosphate metabolic process	14	2.16383307573416	2.01847244414449e-05	ALDOA, AK1, PGAM2, ACTN3, PFKM, GPI, TPI1, PGM1, ENO3, MYOG, PGK1, MYC, GAPDH, EDARADD	610	89	16650	4.29360839933689	0.112953703349019	0.000596131215222284	0.0391006367270963
GOTERM_BP_FAT	GO:0030574~collagen catabolic process	12	1.85471406491499	2.12696772502366e-05	COL4A2, COL4A1, COL6A3, CST3, COL1A2, COL6A1, COL1A1, CTSS, MMP3, COL8A1, COL11A1, COL5A1	610	65	16650	5.0390920554855	0.118650203228685	0.000625055495651505	0.0412019315083834
GOTERM_BP_FAT	GO:0046939~nucleotide phosphorylation	14	2.16383307573416	2.28168360323943e-05	ALDOA, AK1, PGAM2, ACTN3, PFKM, GPI, TPI1, PGM1, ENO3, MYOG, PGK1, MYC, GAPDH, EDARADD	610	90	16650	4.24590163934426	0.126710286109499	0.000667205487193567	0.0441983365405019
GOTERM_BP_FAT	GO:0014070~response to organic cyclic compound	59	9.11901081916538	2.32440202912898e-05	MEF2C, NAMPT, PTGS2, CLDN4, HLCS, ANKRD1, FOXO3, CXCL10, FOS, APP, CTGF, RPLP0, PDE4B, CHRNA1, CIB2, ERRFI1, MYC, GHR, ZFP36, ICAM1, ACTA1, CRYAB, CST3, CDO1, TAT, SERPINF1, JUN, RYR3, RYR1, WFDC1, EFNA5, COL1A1, CASQ2, CAV1, CYTB, ACAT1, ALDH1A2, RPL32, JUND, MYOG, AXIN2, ND6, KLF5, TXNIP, NR4A2, SPARC, NR4A3, STAT1, TRIM63, ADIPOQ, PARK7, GPI, IFIT1, CDKN1B, DUSP1, AREG, KLF2, IGFBP2, KLF4	610	906	16650	1.77749430029313	0.12892273407353	0.000676362323711821	0.0450256555323714
GOTERM_BP_FAT	GO:0032269~negative regulation of cellular protein metabolic process	63	9.73724884080371	2.47879226562937e-05	LRTM1, CPEB4, F2RL1, SPRY4, RPS3, SPRY2, APP, ISG15, ITIH5, TFPI2, MYC, ERRFI1, RPS27A, ZFP36, SOCS3, CRYAB, SOCS1, CST3, SYNJ2BP, DACT1, PSME1, SERPINF1, JUN, ASH1L, HSPB1, WFDC1, GADD45B, GADD45A, WFDC2, UBA52, GBP1, CAV3, CAV1, SPOCK3, IGF2BP2, DCN, HSPA1B, TIMP3, SERPINH1, TRIB1, XBP1, COL6A3, GAPDH, CRIM1, HHATL, PLAT, GABARAPL2, TAOK3, FXR2, ADIPOQ, PARK7, PSMB8, PWP1, PSMB9, FXR1, DUSP5, G…	610	992	16650	1.7334578265468	0.136872198481647	0.00071775453010825	0.0480156454261249
GOTERM_BP_FAT	GO:0009185~ribonucleoside diphosphate metabolic process	14	2.16383307573416	2.57445833451233e-05	ALDOA, AK1, PGAM2, ACTN3, PFKM, GPI, TPI1, PGM1, ENO3, MYOG, PGK1, MYC, GAPDH, EDARADD	610	91	16650	4.19924337957125	0.141761549476071	0.000741828125583766	0.0498683144425138
GOTERM_BP_FAT	GO:0003206~cardiac chamber morphogenesis	16	2.47295208655332	2.62098952107718e-05	CAV3, MEF2C, RBP4, MYL2, MYL3, TNNC1, MYBPC3, MYH7, MYH6, TPM1, TNNI1, OVOL2, GATA3, ADAMTS1, COL11A1, CYR61	610	118	16650	3.70102806335093	0.144129669501066	0.000751584073088507	0.0507694255927449
GOTERM_BP_FAT	GO:0019320~hexose catabolic process	11	1.70015455950541	2.63275185476896e-05	ALDOA, GPI, TPI1, PGM1, ENO3, PGAM2, ACTN3, FBP2, PFKM, PGK1, GAPDH	610	55	16650	5.45901639344262	0.144727256868517	0.000751327530766788	0.0509972107420653
GOTERM_BP_FAT	GO:0051707~response to other organism	55	8.50077279752705	2.74450791035188e-05	MEF2C, RNASEL, PTGS2, F2RL1, BNIP3, ROMO1, ANKRD1, CXCL11, CXCL12, B2M, CXCL10, AP1S3, FOS, APP, ISG15, HTRA1, GATA3, PCBP2, PDE4B, TPT1, IGLL1, ERAP1, SPON2, ZFP36, ICAM1, ACTA2, SLC25A6, HLA-B, HLA-E, JUN, HSPB1, CTSG, GBP1, PRF1, IFIH1, CAV1, OAS3, RPS15A, DCN, RPL39, TRIB1, XBP1, FCN2, KRT8, JUND, MR1, ODC1, SPARC, STAT1, PLSCR1, IFIT1, OASL, IRF7, IFIT5, IRF1	610	829	16650	1.8108920484882	0.150384271728181	0.000779462167180389	0.0531614140011238
GOTERM_BP_FAT	GO:0043207~response to external biotic stimulus	55	8.50077279752705	2.74450791035188e-05	MEF2C, RNASEL, PTGS2, F2RL1, BNIP3, ROMO1, ANKRD1, CXCL11, CXCL12, B2M, CXCL10, AP1S3, FOS, APP, ISG15, HTRA1, GATA3, PCBP2, PDE4B, TPT1, IGLL1, ERAP1, SPON2, ZFP36, ICAM1, ACTA2, SLC25A6, HLA-B, HLA-E, JUN, HSPB1, CTSG, GBP1, PRF1, IFIH1, CAV1, OAS3, RPS15A, DCN, RPL39, TRIB1, XBP1, FCN2, KRT8, JUND, MR1, ODC1, SPARC, STAT1, PLSCR1, IFIT1, OASL, IRF7, IFIT5, IRF1	610	829	16650	1.8108920484882	0.150384271728181	0.000779462167180389	0.0531614140011238
GOTERM_BP_FAT	GO:1902532~negative regulation of intracellular signal transduction	36	5.56414219474498	2.77545198231049e-05	SRI, CAV3, CAV1, MCL1, LRTM1, F2RL1, HSPA1B, DCN, SESN1, CXCL12, TIMP3, CD74, SPRY4, SPRY2, XBP1, TPT1, ERRFI1, MYC, SOCS3, SOCS1, TAOK3, SYNJ2BP, ACTN3, STAT1, ADIPOQ, PARK7, TRDN, DUSP5, ATF3, DACT1, DUSP1, ASH1L, HSPB1, CASQ2, KLF4, GBP1	610	454	16650	2.16436773308298	0.151944015415362	0.000784495102745031	0.0537606511787914
GOTERM_BP_FAT	GO:0044236~multicellular organism metabolic process	17	2.62751159196291	2.8539576945243e-05	COL4A2, COL4A1, TNXB, CST3, CTSS, MMP3, SERPINH1, COL5A1, CTGF, COL6A3, COL1A2, COL6A1, COL1A1, COL8A1, COL11A1, ERRFI1, GHR	610	133	16650	3.48884506347837	0.155888282314206	0.000802854914837003	0.0552809122624676
GOTERM_BP_FAT	GO:0061621~canonical glycolysis	8	1.23647604327666	3.03264813046441e-05	ALDOA, GPI, TPI1, ENO3, PGAM2, PFKM, PGK1, GAPDH	610	26	16650	8.3984867591425	0.164797757288045	0.000849079783331597	0.0587411661573278
GOTERM_BP_FAT	GO:0061718~glucose catabolic process to pyruvate	8	1.23647604327666	3.03264813046441e-05	ALDOA, GPI, TPI1, ENO3, PGAM2, PFKM, PGK1, GAPDH	610	26	16650	8.3984867591425	0.164797757288045	0.000849079783331597	0.0587411661573278
GOTERM_BP_FAT	GO:0006735~NADH regeneration	8	1.23647604327666	3.03264813046441e-05	ALDOA, GPI, TPI1, ENO3, PGAM2, PFKM, PGK1, GAPDH	610	26	16650	8.3984867591425	0.164797757288045	0.000849079783331597	0.0587411661573278
GOTERM_BP_FAT	GO:0048747~muscle fiber development	11	1.70015455950541	3.1014318463217e-05	MYL2, ACTA1, MYF5, RYR1, MYOG, ACTN3, MYH6, FLNC, NEXN, TTN, SGCB	610	56	16650	5.36153395784543	0.168202185356576	0.000864254856070112	0.0600730992728393
GOTERM_BP_FAT	GO:0048644~muscle organ morphogenesis	13	2.00927357032457	3.18991689424017e-05	MYL2, MYL3, TNNC1, MYBPC3, MYF5, MYH7, MYH6, ANKRD1, TTN, TPM1, TNNI1, XIRP2, COL11A1	610	80	16650	4.43545081967213	0.172561327591999	0.000884749902893889	0.0617865057257472
GOTERM_BP_FAT	GO:0009725~response to hormone	56	8.65533230293663	3.21479759847287e-05	MEF2C, NAMPT, RNASEL, PTGS2, CLDN4, FOXO3, CXCL12, FOS, CTGF, SIK1, MYC, ERRFI1, GHR, ZFP36, EGR1, ICAM1, IRS2, ACTA1, SOCS3, SOCS1, ACTN2, CTSS, CDO1, TAT, IRS1, EREG, SERPINF1, BTG1, JUN, EFNA5, COL1A1, CTSH, CAV1, CYTB, TRIM72, ACAT1, RPL32, SORBS1, P2RY4, XBP1, OXCT1, JUND, TXNIP, FBN1, NR4A2, SPARC, NR4A3, TRIM63, STAT1, ADIPOQ, PARK7, GPI, CDKN1B, DUSP1, AREG, IGFBP2	610	854	16650	1.78984144047299	0.173782935391791	0.000887502447701971	0.0622682855987433
GOTERM_BP_FAT	GO:0051153~regulation of striated muscle cell differentiation	14	2.16383307573416	3.25998406565392e-05	CAV3, MEF2C, RBM24, EFNB2, MYF5, ANKRD2, SMYD1, ACTN3, SOX6, TRIM72, CXCL10, XBP1, MYOG, SIK1	610	93	16650	4.10893707033316	0.17599691833136	0.000895806901099583	0.0631432524031639
GOTERM_BP_FAT	GO:0032355~response to estradiol	16	2.47295208655332	3.53681106628745e-05	TXNIP, PTGS2, CRYAB, CST3, ALDH1A2, GPI, CDKN1B, DUSP1, CTGF, WFDC1, MYOG, COL1A1, AREG, IGFBP2, MYC, GHR	610	121	16650	3.60926703698686	0.189431604959445	0.000967363852933056	0.068503425154598
GOTERM_BP_FAT	GO:0044712~single-organism catabolic process	55	8.50077279752705	3.62963917259522e-05	PGAM2, MMP3, FAH, GOT2, PDE4B, MYC, COL11A1, EDARADD, IRS2, PCBD1, CST3, PFKM, CTSS, FBP2, ACTN3, RHBDD1, CDO1, IRS1, TAT, GLUL, SDS, PRDX6, PGM1, COL1A2, CYP2A6, COL1A1, OAT, ALDOA, CAV1, DPYS, ACAT1, TPI1, XBP1, ADH4, OXCT1, COL6A3, ENO3, COL6A1, MYOG, COL8A1, GAPDH, COL4A2, COL4A1, GYG1, ADIPOQ, PARK7, COL5A1, BLVRA, GPI, PYGM, FAAH, PON1, AGXT2, PGK1, FABP7	610	837	16650	1.79358364181209	0.193887433540473	0.000988189792911709	0.0703007851877047
GOTERM_BP_FAT	GO:0010830~regulation of myotube differentiation	11	1.70015455950541	3.6397013077876e-05	CAV3, RBM24, XBP1, MYF5, ANKRD2, MYOG, SMYD1, ACTN3, SIK1, TRIM72, CXCL10	610	57	16650	5.26747195858499	0.194368951041835	0.000986405405373869	0.0704956088180997
GOTERM_BP_FAT	GO:0061620~glycolytic process through glucose-6-phosphate	8	1.23647604327666	3.96571375138197e-05	ALDOA, GPI, TPI1, ENO3, PGAM2, PFKM, PGK1, GAPDH	610	27	16650	8.08743169398907	0.209815449039874	0.00106983074076172	0.0768076852742827
GOTERM_BP_FAT	GO:0061615~glycolytic process through fructose-6-phosphate	8	1.23647604327666	3.96571375138197e-05	ALDOA, GPI, TPI1, ENO3, PGAM2, PFKM, PGK1, GAPDH	610	27	16650	8.08743169398907	0.209815449039874	0.00106983074076172	0.0768076852742827
GOTERM_BP_FAT	GO:0070373~negative regulation of ERK1 and ERK2 cascade	11	1.70015455950541	4.25582163557646e-05	SPRY2, ATF3, DUSP1, XBP1, SYNJ2BP, ERRFI1, TIMP3, ADIPOQ, SPRY4, KLF4, GBP1	610	58	16650	5.17665347654042	0.223311621500256	0.00114285805209691	0.0824242791322871
GOTERM_BP_FAT	GO:0006734~NADH metabolic process	9	1.39103554868624	4.61626149835884e-05	ALDOA, GPI, TPI1, ENO3, PGAM2, ACTN3, PFKM, PGK1, GAPDH	610	37	16650	6.63934426229508	0.239759109597731	0.00123401246104937	0.0894021085165009
GOTERM_BP_FAT	GO:0055007~cardiac muscle cell differentiation	14	2.16383307573416	5.12200913676379e-05	MEF2C, CAV3, MEF2A, BVES, MYL2, EFNB2, ACTN2, MYH6, SOX6, SIK1, TTN, NEXN, MYH10, SGCB	610	97	16650	3.93949636640189	0.262251790378783	0.00136298370973675	0.0991922018234281
GOTERM_BP_FAT	GO:0034614~cellular response to reactive oxygen species	16	2.47295208655332	5.18994106773784e-05	CST3, ROMO1, BNIP3, NR4A3, FOXO3, MMP3, TPM1, PARK7, GPR37L1, RPS3, FOS, GPR37, RHOB, CCS, KLF2, KLF4	610	125	16650	3.49377049180328	0.265221876422423	0.00137488744836278	0.100507136067485
GOTERM_BP_FAT	GO:0006812~cation transport	61	9.42812982998454	5.22732637072537e-05	PTGS2, CXCL11, CXCL12, B2M, CXCL10, UQCR10, UQCR11, SLN, CTGF, PDE4B, SLC24A1, TPT1, ATP5L, CHRNA1, SIK1, COX17, JPH1, ATP6, ATP5J, ICAM1, SGK1, TMEM38A, COX4I2, CYB5A, ACTN2, CTSS, CACNG1, DHRS7C, TRDN, RHCG, UQCRH, RYR3, RYR1, CASQ1, SURF1, CASQ2, FXYD1, SRI, CAV3, CAV1, SLC38A2, FHL1, SRL, COX7B, ATP5G2, PANX3, COX7A2L, ANXA6, CCS, EHD3, HRC, ATP5J2, COX7A1, TSPAN13, RHAG, CACNA1S, PARK7, VDAC…	610	975	16650	1.70769230769231	0.266851314824481	0.00137863437796915	0.101230783087736
GOTERM_BP_FAT	GO:0003205~cardiac chamber development	18	2.78207109737249	5.373671102294e-05	MEF2C, CAV3, RBP4, MYL2, MYL3, TNNC1, MYBPC3, MYH7, MYH6, TPM1, TNNI1, OVOL2, XIRP2, GATA3, ADAMTS1, COL11A1, CYR61, MYH10	610	155	16650	3.16975145425701	0.27319507321461	0.00141093804251791	0.104063450813996
GOTERM_BP_FAT	GO:0001525~angiogenesis	33	5.10046367851623	5.5480704654479e-05	SAT1, CAV1, PTGS2, DCN, CXCL10, LECT1, OVOL2, CTGF, XBP1, ERAP1, RHOB, COL8A1, CYR61, KLF5, COL4A2, COL4A1, EFNB2, SPARC, SYNJ2BP, STAT1, CDH13, GPI, BMPER, SRPX2, SERPINF1, EREG, BTG1, F3, JUN, HIF3A, HSPB1, CTSH, KLF4	610	413	16650	2.18096296590323	0.2806833130331	0.00145028460342556	0.107439048171043
GOTERM_BP_FAT	GO:0014883~transition between fast and slow fiber	5	0.772797527047913	5.68005161135713e-05	TNNT1, TNNC1, MYH7, ACTN3, TNNI1	610	7	16650	19.4964871194379	0.2862989086952	0.00147825298996318	0.109993545263665
GOTERM_BP_FAT	GO:0044243~multicellular organism catabolic process	12	1.85471406491499	5.69750347978756e-05	COL4A2, COL4A1, COL6A3, CST3, COL1A2, COL6A1, COL1A1, CTSS, MMP3, COL8A1, COL11A1, COL5A1	610	72	16650	4.54918032786885	0.287038170332221	0.00147632136835207	0.110331321805646
GOTERM_BP_FAT	GO:0044282~small molecule catabolic process	29	4.4822256568779	5.93652792961972e-05	ALDOA, PGAM2, ACAT1, FAH, GOT2, TPI1, ADH4, OXCT1, ENO3, GAPDH, IRS2, PCBD1, ACTN3, PFKM, FBP2, CDO1, ADIPOQ, TAT, IRS1, PARK7, GPI, GLUL, SDS, FAAH, PGM1, PON1, AGXT2, PGK1, OAT	610	341	16650	2.32128263064276	0.297086537601584	0.00153152815251878	0.114957471143307
GOTERM_BP_FAT	GO:0009611~response to wounding	45	6.95517774343122	6.35106182298017e-05	CAV3, CAV1, F2RL1, PABPC4, DCN, TRIM72, PRKG1, MMRN1, FAM46A, TPM1, LAMB2, XBP1, CTGF, GATA3, C1QTNF1, ENO3, RHOB, MYOG, MYC, TFPI2, EHD3, CYR61, PLAT, MATN2, RAP2B, ZFP36, F10, MYH2, CST3, SPARC, COL5A1, PLSCR1, EREG, F3, CD59, JUN, COL1A2, IRF1, WFDC1, HBEGF, HSPB1, COL1A1, PLAU, KLF4, MYH10	610	649	16650	1.892571168759	0.314178594721125	0.00163130013398238	0.12297999998987
GOTERM_BP_FAT	GO:0009991~response to extracellular stimulus	34	5.25502318392581	6.43466089696052e-05	MEF2C, CAV1, SLC38A2, PTGS2, CPEB4, CYTB, HLCS, FOXO3, CCL28, ACAT1, CXCL10, ALDH1A2, FOS, XBP1, OXCT1, GHR, ZFP36, ICAM1, GABARAPL2, ADSSL1, ACTA1, NR4A2, CST3, SPARC, STAT1, ADIPOQ, GLUL, ATF3, ULK2, JUN, PON1, MYH13, COL1A1, IGFBP2	610	435	16650	2.13340870548332	0.317574870080402	0.00164563780286531	0.124597829792805
GOTERM_BP_FAT	GO:0046365~monosaccharide catabolic process	11	1.70015455950541	6.66499375670624e-05	ALDOA, GPI, TPI1, PGM1, ENO3, PGAM2, ACTN3, FBP2, PFKM, PGK1, GAPDH	610	61	16650	4.92206396130073	0.326845575529745	0.00169718698256893	0.129055159270552
GOTERM_BP_FAT	GO:0072593~reactive oxygen species metabolic process	22	3.40030911901082	6.7997020429921e-05	ICAM1, CAV1, PTGS2, CRYAB, ND2, F2RL1, ROMO1, BNIP3, FOXO3, MMP3, SESN1, PARK7, VDAC1, CTGF, PRDX6, FBLN5, CCS, AGXT2, KLF2, GADD45A, KLF4, CYR61	610	222	16650	2.70491803278689	0.332209004498084	0.00172406779148815	0.131661904471148
GOTERM_BP_FAT	GO:0031960~response to corticosteroid	18	2.78207109737249	6.84808898019561e-05	ZFP36, PTGS2, SPARC, FOXO3, CDO1, TRIM63, ADIPOQ, TAT, FOS, SERPINF1, RPL32, DUSP1, CTGF, COL1A1, AREG, IGFBP2, ERRFI1, GHR	610	158	16650	3.10956630006225	0.334125089262418	0.00172894385498434	0.132598226191893
GOTERM_BP_FAT	GO:0051248~negative regulation of protein metabolic process	64	9.89180834621329	6.85430850863206e-05	LRTM1, CPEB4, F2RL1, SPRY4, RPS3, SPRY2, APP, ISG15, ITIH5, TFPI2, MYC, ERRFI1, RPS27A, ZFP36, SOCS3, CRYAB, SOCS1, CST3, SYNJ2BP, DACT1, PSME1, SERPINF1, JUN, ASH1L, HSPB1, WFDC1, GADD45B, GADD45A, WFDC2, UBA52, GBP1, CAV3, CAV1, SPOCK3, IGF2BP2, DCN, HSPA1B, TIMP3, SERPINH1, ITM2A, TRIB1, XBP1, COL6A3, GAPDH, CRIM1, HHATL, PLAT, GABARAPL2, TAOK3, FXR2, ADIPOQ, PARK7, PSMB8, PWP1, PSMB9, FXR1, D…	610	1049	16650	1.66528622106925	0.334370978691828	0.00172318643992309	0.132718577896018
GOTERM_BP_FAT	GO:0051270~regulation of cellular component movement	52	8.0370942812983	8.42852350704569e-05	PTGS2, TNNC1, MYBPC3, F2RL1, CXCL11, CXCL12, CXCL10, GATA3, PDE4B, SEMA3D, RHOB, RAB25, MYC, CYR61, RAP2B, ICAM1, IRS2, SGK1, F10, SYNJ2BP, NEXN, EREG, SERPINF1, HAS1, F3, JUN, HSPB1, COL1A1, CTSH, EMP2, SRI, CAV3, CAV1, SPOCK3, DCN, TPM1, CCL28, CD74, TRIB1, XBP1, PHLDA2, SPARC, ADIPOQ, LAMA2, CDH13, LAMA4, CDKN1B, BMPER, SRPX2, HBEGF, PLAU, KLF4	610	802	16650	1.76975593802379	0.39377666355054	0.002109614745607	0.163176184180014
GOTERM_BP_FAT	GO:0005976~polysaccharide metabolic process	15	2.31839258114374	8.60051741610668e-05	IRS2, GYG1, PFKM, IRS1, NANS, PYGM, SORBS1, HAS1, PGM1, GNMT, MYC, UBA52, PHLDA2, RPS27A, UGP2	610	116	16650	3.52953646127756	0.399937034513018	0.00214358447292118	0.166503355069525
GOTERM_BP_FAT	GO:0035914~skeletal muscle cell differentiation	11	1.70015455950541	8.84616403493177e-05	KLF5, MEF2C, EGR1, FOS, ATF3, MYF5, ANKRD2, MYOG, SMYD1, ANKRD1, GPC1	610	63	16650	4.76580796252927	0.408627076036118	0.00219552961999103	0.171255133321446
GOTERM_BP_FAT	GO:0043434~response to peptide hormone	32	4.94590417310665	9.0449851490313e-05	NAMPT, CAV1, RNASEL, CYTB, TRIM72, CXCL12, SORBS1, XBP1, CTGF, JUND, ERRFI1, MYC, GHR, EGR1, IRS2, SOCS3, FBN1, SOCS1, NR4A2, ACTN2, NR4A3, SPARC, CDO1, STAT1, IRS1, ADIPOQ, CDKN1B, EREG, BTG1, COL1A1, AREG, IGFBP2	610	405	16650	2.15664845173042	0.415568389194043	0.00223547887669251	0.175100963841557
GOTERM_BP_FAT	GO:0070482~response to oxygen levels	27	4.17310664605873	9.38882170068903e-05	CAV1, PTGS2, CPEB4, CYTB, BNIP3, PDLIM1, FOXO3, ANKRD1, CXCL12, CTGF, RPS27A, ATP6, EGR1, PLAT, ICAM1, CRYAB, NR4A2, CST3, ADIPOQ, GNGT1, CDKN1B, HIF3A, RYR1, RWDD3, COL1A1, UBA52, PLAU	610	314	16650	2.34702934112979	0.42738082882135	0.00231074687609722	0.181751520945561
GOTERM_BP_FAT	GO:0010631~epithelial cell migration	22	3.40030911901082	9.9638165744263e-05	S100P, PTGS2, EFNB2, ZEB2, SYNJ2BP, SPARC, DCN, STAT1, CDH13, BMPER, SERPINF1, SRPX2, JUN, GATA3, RHOB, HBEGF, HSPB1, RAB25, CTSH, EMP2, KLF4, S100A2	610	228	16650	2.63373597929249	0.446603704474542	0.00244197593398665	0.192872250816045
GOTERM_BP_FAT	GO:0048729~tissue morphogenesis	43	6.64605873261206	0.000100120014984874	MEF2C, MYL2, TNNC1, MYL3, MYBPC3, ANKRD1, TTN, TPM1, ALDH1A2, SPRY2, ACTG2, OVOL2, GATA3, RHOB, COL11A1, MYC, RPS27A, CYR61, COL4A1, ACTA1, ACTA2, SOCS3, EFNB2, MATN1, MYF5, MYH7, NR4A3, MYH6, STAT1, PSMB8, COL5A1, TNNI1, RPS7, PSMB9, GPI, DACT1, PSME1, XIRP2, HBEGF, AREG, CTSH, UBA52, KLF4	610	622	16650	1.88695904274946	0.448184988118318	0.00244368592011135	0.193804121457775
GOTERM_BP_FAT	GO:0019637~organophosphate metabolic process	66	10.2009273570325	0.00010367652083783	NAMPT, SGMS2, PGAM2, GABBR2, CXCL11, CXCL10, NDUFS5, UQCR10, UQCR11, FITM1, PDE4B, ATP5L, MYC, EDARADD, ATP6, ATP5J, IRS2, ND2, MYH3, COX4I2, MYH4, MYH7, NDUFC1, ACTN3, MYH6, PFKM, FBP2, MYH8, IRS1, PGM3, CKM, EREG, UQCRH, PGM1, SURF1, UGP2, ALDOA, COX7B, CYTB, ATP5G2, COX7A2L, HSPA1B, ACAT1, NDUFB1, NDUFB2, TPI1, XBP1, ENO3, MYOG, ND6, GAPDH, ATP5J2, ADSSL1, NDUFA3, NDUFA6, AK1, PARK7, AMPD1, PL…	610	1108	16650	1.62588033378706	0.459717482776186	0.00252002879343605	0.20068195821209
GOTERM_BP_FAT	GO:0044283~small molecule biosynthetic process	36	5.56414219474498	0.000119384984048759	ALDOA, RBP4, PTGS2, PGAM2, ACAT1, CD74, GOT2, ALDH1A2, TPI1, ACSS1, XBP1, ALOX12B, ENO3, SIK1, GAPDH, PLTP, EGR1, PLP1, PRKAB2, CBR4, FBP2, CDO1, ADIPOQ, PARK7, DKK3, GPI, GLUL, PYCR2, ATF3, SDS, BHMT, PGM1, COQ10B, AGXT2, PGK1, OAT	610	488	16650	2.01357162053212	0.507839479802338	0.0028894922770325	0.23105478122889
GOTERM_BP_FAT	GO:0010942~positive regulation of cell death	42	6.49149922720247	0.000119809275192395	MEF2C, CAV1, ZAK, MCL1, PTGS2, GRIK2, BNIP3, ANKRD1, FOXO3, MMP3, TIMP3, RPS3, ALDH1A2, DYNLL2, CTGF, XBP1, RHOB, AXIN2, SIK1, MYC, RPS27A, CYR61, TXNIP, ICAM1, EEF1A2, MAL, GZMB, NR4A3, ADIPOQ, PARK7, ATF3, CDKN1B, DUSP1, BTG1, F3, JUN, HEBP2, G0S2, GADD45B, CTSH, GADD45A, UBA52	610	607	16650	1.88862181651228	0.509078036340155	0.00288797661621343	0.231875040309959
GOTERM_BP_FAT	GO:0090132~epithelium migration	22	3.40030911901082	0.000119936877813344	S100P, PTGS2, EFNB2, ZEB2, SYNJ2BP, SPARC, DCN, STAT1, CDH13, BMPER, SERPINF1, SRPX2, JUN, GATA3, RHOB, HBEGF, HSPB1, RAB25, CTSH, EMP2, KLF4, S100A2	610	231	16650	2.59953161592506	0.50944991372764	0.002879360402128	0.232121726292811
GOTERM_BP_FAT	GO:0001933~negative regulation of protein phosphorylation	31	4.79134466769706	0.000122724443794483	CAV3, CAV1, LRTM1, F2RL1, DCN, TIMP3, SPRY4, TRIB1, SPRY2, XBP1, ERRFI1, MYC, SOCS3, SOCS1, TAOK3, SYNJ2BP, ADIPOQ, PARK7, PWP1, DUSP5, ATF3, CDKN1B, DACT1, DUSP1, JUN, ASH1L, HSPB1, GADD45B, GADD45A, KLF4, GBP1	610	393	16650	2.15304717807533	0.517503912902175	0.00293432541022021	0.237510604903002
GOTERM_BP_FAT	GO:0044724~single-organism carbohydrate catabolic process	16	2.47295208655332	0.000125850747241247	ALDOA, PGAM2, GYG1, ACTN3, PFKM, FBP2, GPI, TPI1, PYGM, PGM1, ENO3, MYOG, PGK1, MYC, GAPDH, EDARADD	610	135	16650	3.23497267759563	0.526379431054652	0.00299690096383076	0.243553997033064
GOTERM_BP_FAT	GO:0051147~regulation of muscle cell differentiation	18	2.78207109737249	0.000126553150443055	MEF2C, CAV3, MEF2A, RBM24, EFNB2, MYF5, ANKRD2, SMYD1, ACTN3, SOX6, ZEB1, TRIM72, CXCL10, EREG, BTG1, XBP1, MYOG, SIK1	610	166	16650	2.95970768319178	0.528350975404133	0.00300156691141185	0.244911750276844
KEGG_PATHWAY	hsa05410:Hypertrophic cardiomyopathy (HCM)	14	2.16383307573416	0.000127477768470079	MYL2, MYL3, TNNC1, MYBPC3, PRKAB2, CACNG1, TTN, TPM1, CACNA1S, TPM4, DES, SGCG, SGCA, SGCB	351	78	6910	3.53349404631456	0.028524566860748	0.00361087730159626	0.162966664403685
GOTERM_BP_FAT	GO:0033993~response to lipid	54	8.34621329211746	0.000139840063100194	MEF2C, PTGS2, CLDN4, ANKRD1, FOXO3, CXCL11, B2M, CXCL10, FOS, CTGF, RPLP0, PDE4B, SPON2, ERRFI1, MYC, GHR, ZFP36, ICAM1, ACTA1, CRYAB, CST3, KRT13, CDO1, TAT, SERPINF1, JUN, WFDC1, EFNA5, COL1A1, CTSH, CTSG, RBP4, CAV1, DCN, TRIB1, ALDH1A2, RPL32, XBP1, JUND, MYOG, TXNIP, NR4A2, SPARC, NR4A3, TRIM63, ADIPOQ, PARK7, GPI, CDKN1B, DUSP1, PON1, AREG, IGFBP2, KLF4	610	860	16650	1.71387723980175	0.564137459584743	0.00330301253282839	0.27059219981882
GOTERM_BP_FAT	GO:0014074~response to purine-containing compound	17	2.62751159196291	0.000143919660644719	PTGS2, SPARC, CDO1, STAT1, ADIPOQ, FOS, APP, DUSP1, JUN, RYR3, RPLP0, JUND, RYR1, COL1A1, AREG, CIB2, CASQ2	610	152	16650	3.05273943054357	0.574570676635672	0.00338574921944534	0.278475835732817
GOTERM_BP_FAT	GO:0000165~MAPK cascade	53	8.19165378670788	0.000149861370774427	MEF2C, MEF2A, ZAK, GRIK2, F2RL1, SPRY4, RPS3, SPRY2, CTGF, ALOX12B, ERRFI1, MYC, RPS27A, GHR, CYR61, ZFP36, ICAM1, IRS2, CRYAB, ACTN2, SYNJ2BP, IRS1, GPR37L1, DACT1, EREG, PSME1, JUN, ASH1L, GADD45B, GADD45A, CTSH, UBA52, GBP1, SPTB, CAV3, CAV1, TIMP3, CD74, TRIB1, XBP1, C1QTNF1, TAOK3, ADIPOQ, PSMB8, PSMB9, DUSP5, ATF3, BMPER, GPR37, DUSP1, SPTBN1, HBEGF, KLF4	610	841	16650	1.72014190756515	0.589321046760283	0.00351138388437677	0.289956861898277
GOTERM_BP_FAT	GO:0048468~cell development	103	15.919629057187	0.000155691582566234	MEF2C, S100A4, MEF2A, TSPAN2, GLDN, F2RL1, ANKRD1, FOXO3, TTN, PRKG1, CXCL12, B2M, OGN, APP, GATA3, RAB25, SPON2, LGI1, MATN2, F11R, CRTAC1, MYH3, MATN1, EFNB2, CST3, ACTN2, ACTN3, MYH6, SLITRK2, KRT19, SERPINF1, JUN, RYR1, EFNA5, COL1A1, PMP22, GBP1, SPTB, CAV3, MYL2, SOX6, SERPINH1, LAMB2, OVOL2, JUND, AXIN2, KLF5, NR4A2, S100A10, MYOZ1, MYOZ2, NR4A3, LAMA2, GNGT1, PLK2, ULK2, SPTBN1, TMOD4, AR…	610	1968	16650	1.42855357856857	0.60329747755833	0.0036334169382547	0.30122122391858
GOTERM_BP_FAT	GO:0040011~locomotion	84	12.9829984544049	0.000166616076914558	MEF2C, PTGS2, F2RL1, ZEB2, CXCL11, PRKG1, CXCL12, CXCL10, SLC7A7, OGN, APP, CTGF, GATA3, PDE4B, SEMA3D, RHOB, RAB25, SPON2, LGI1, MYC, GPC1, CYR61, S100A2, MATN2, RAP2B, ICAM1, F11R, IRS2, SGK1, F10, EFNB2, SYNJ2BP, NEXN, BVES, SERPINF1, EREG, HAS1, BTG1, F3, JUN, COL1A2, HSPB1, EFNA5, COL1A1, EPYC, EMP2, CTSH, SPTB, ZFAND5, CAV1, SPOCK3, DCN, TPM1, CCL28, CD74, TRIB1, LAMB2, OVOL2, XBP1, ADAMTS1…	610	1530	16650	1.49855351976856	0.628218400797878	0.00387267275107184	0.322324833794974
GOTERM_BP_FAT	GO:0006796~phosphate-containing compound metabolic process	149	23.0293663060278	0.000176027936556639	MEF2C, RNASEL, MEF2A, SGMS2, ZAK, GRIK2, LRTM1, F2RL1, PGAM2, PRKG1, TTN, CXCL11, CXCL10, UQCR10, APP, UQCR11, CTGF, PDE4B, RPS27A, ATP6, EDARADD, IRS2, CRYAB, SOCS3, MYH3, PRKAB2, SOCS1, MYH4, MYH7, ACTN2, FBP2, MYH6, SYNJ2BP, ACTN3, IRS1, MYH8, PGM3, RIOK3, JUN, PGM1, HSPB1, EFNA5, EMP2, SURF1, UBA52, GBP1, SPTB, ALDOA, CAV3, CAV1, COX7B, HSPA1B, CCNG1, TIMP3, ACAT1, CD74, TPI1, AXIN2, ADSSL1, …	610	3083	16650	1.31915900522697	0.648429808032189	0.00407505673262742	0.34050298410554
GOTERM_BP_FAT	GO:0031400~negative regulation of protein modification process	40	6.18238021638331	0.000179340087309587	CAV3, CAV1, LRTM1, F2RL1, HSPA1B, DCN, TIMP3, SPRY4, TRIB1, RPS3, SPRY2, ISG15, XBP1, ERRFI1, MYC, RPS27A, HHATL, SOCS3, TAOK3, SOCS1, SYNJ2BP, ADIPOQ, PARK7, PSMB8, PWP1, PSMB9, DUSP5, ATF3, CDKN1B, DACT1, DUSP1, PSME1, JUN, ASH1L, HSPB1, GADD45B, GADD45A, UBA52, KLF4, GBP1	610	578	16650	1.88893300811163	0.655277985360839	0.00413546012797739	0.346899353912722
GOTERM_BP_FAT	GO:0009968~negative regulation of signal transduction	64	9.89180834621329	0.000191465731740801	LRTM1, F2RL1, FST, FOXO3, CXCL12, SPRY4, SPRY2, HTRA1, GATA3, TPT1, C8ORF4, GPC1, MYC, ERRFI1, RPS27A, EGR1, ICAM1, SOCS3, SOCS1, G3BP1, SYNJ2BP, ACTN3, IRS1, GPR37L1, TRDN, EYA4, DACT1, PSME1, ASH1L, HSPB1, UBA52, CASQ2, GBP1, SRI, CAV3, CAV1, MCL1, DCN, HSPA1B, TRIM72, TIMP3, SESN1, CD74, TRIB1, OVOL2, XBP1, ADAMTS12, AXIN2, FBN1, TAOK3, NR4A2, STAT1, ADIPOQ, PARK7, PSMB8, PSMB9, DUSP5, DKK3, B…	610	1089	16650	1.60411868310527	0.679230463944017	0.00439740518453369	0.370312872779599
GOTERM_BP_FAT	GO:0006793~phosphorus metabolic process	149	23.0293663060278	0.000191914903083877	MEF2C, RNASEL, MEF2A, SGMS2, ZAK, GRIK2, LRTM1, F2RL1, PGAM2, PRKG1, TTN, CXCL11, CXCL10, UQCR10, APP, UQCR11, CTGF, PDE4B, RPS27A, ATP6, EDARADD, IRS2, CRYAB, SOCS3, MYH3, PRKAB2, SOCS1, MYH4, MYH7, ACTN2, FBP2, MYH6, SYNJ2BP, ACTN3, IRS1, MYH8, PGM3, RIOK3, JUN, PGM1, HSPB1, EFNA5, EMP2, SURF1, UBA52, GBP1, SPTB, ALDOA, CAV3, CAV1, COX7B, HSPA1B, CCNG1, TIMP3, ACAT1, CD74, TPI1, AXIN2, ADSSL1, …	610	3089	16650	1.31659670220614	0.680085037510354	0.00439071882035813	0.371180081660183
GOTERM_BP_FAT	GO:1902882~regulation of response to oxidative stress	11	1.70015455950541	0.000193349497113331	MCL1, GPR37, HEBP2, FBLN5, HSPB1, FOXO3, NR4A3, MMP3, SESN1, GPR37L1, PARK7	610	69	16650	4.35138987883108	0.682799217189394	0.00440649479182531	0.37394978450499
GOTERM_BP_FAT	GO:1903779~regulation of cardiac conduction	11	1.70015455950541	0.000193349497113331	TRDN, SRI, FXYD1, CAV1, RYR3, ATP2A1, RYR1, CASQ1, CASQ2, EHD3, HRC	610	69	16650	4.35138987883108	0.682799217189394	0.00440649479182531	0.37394978450499
GOTERM_BP_FAT	GO:0043200~response to amino acid	13	2.00927357032457	0.000194452003738708	ICAM1, CDKN1B, COL4A1, XBP1, CTGF, CPEB4, SOCS1, COL1A2, COL6A1, COL1A1, ZEB1, CDO1, SESN1	610	96	16650	3.69620901639344	0.68486944803717	0.00441462628569622	0.376078292279569
GOTERM_BP_FAT	GO:0031667~response to nutrient levels	31	4.79134466769706	0.000199865790589416	MEF2C, CAV1, SLC38A2, PTGS2, CPEB4, CYTB, HLCS, FOXO3, CCL28, ACAT1, CXCL10, ALDH1A2, XBP1, OXCT1, GHR, ZFP36, ICAM1, GABARAPL2, ADSSL1, CST3, SPARC, STAT1, ADIPOQ, GLUL, ATF3, ULK2, JUN, PON1, MYH13, COL1A1, IGFBP2	610	404	16650	2.09442460639507	0.694840802945478	0.00451998938529574	0.386529564993865
GOTERM_BP_FAT	GO:0042060~wound healing	38	5.87326120556414	0.00020729290110719	CAV3, CAV1, F2RL1, PABPC4, DCN, TRIM72, PRKG1, FAM46A, MMRN1, TPM1, XBP1, GATA3, C1QTNF1, ENO3, RHOB, MYOG, MYC, TFPI2, EHD3, CYR61, RAP2B, PLAT, F10, MYH2, SPARC, COL5A1, PLSCR1, EREG, F3, CD59, COL1A2, IRF1, WFDC1, HBEGF, HSPB1, COL1A1, PLAU, MYH10	610	542	16650	1.91367733349465	0.708009158919363	0.00466979568481218	0.400865851363141
GOTERM_BP_FAT	GO:0010927~cellular component assembly involved in morphogenesis	25	3.86398763523957	0.000213762528310632	CAV3, MEF2A, MYL2, ANKRD1, TTN, TPM1, KRT8, UGT8, LMOD2, GPC1, LMOD3, EHD3, ACTA1, MYH3, LDB3, ACTN2, MYOZ1, MYH6, MYOZ2, KRT19, CFL2, TMOD4, CASQ1, CASQ2, MYH10	610	294	16650	2.32101037136166	0.719016007980647	0.00479700886123979	0.413352347199025
GOTERM_BP_FAT	GO:0006816~calcium ion transport	29	4.4822256568779	0.000225824238685635	CAV3, SRI, CAV1, PTGS2, SRL, CXCL11, CXCL12, CXCL10, ANXA6, SLN, CTGF, PDE4B, SLC24A1, TPT1, JPH1, HRC, EHD3, ICAM1, TSPAN13, CACNG1, DHRS7C, CACNA1S, VDAC1, TRDN, RYR3, ATP2A1, RYR1, CASQ1, CASQ2	610	369	16650	2.14514194322271	0.738441094545479	0.00504795475700492	0.436627699305192
GOTERM_BP_FAT	GO:0010648~negative regulation of cell communication	68	10.5100463678516	0.00022587248057312	PTGS2, GRIK2, LRTM1, F2RL1, FST, FOXO3, CXCL12, SPRY4, SPRY2, HTRA1, GATA3, TPT1, C8ORF4, GPC1, MYC, ERRFI1, RPS27A, EGR1, ICAM1, SOCS3, SOCS1, G3BP1, SYNJ2BP, ACTN3, IRS1, GPR37L1, TRDN, EYA4, DACT1, PSME1, ASH1L, HSPB1, UBA52, CASQ2, GBP1, CAV3, SRI, MIDN, CAV1, MCL1, DCN, HSPA1B, TRIM72, TIMP3, SESN1, CD74, TRIB1, OVOL2, XBP1, ADAMTS12, AXIN2, FBN1, TAOK3, NR4A2, STAT1, ADIPOQ, PSMB8, PARK7, P…	610	1182	16650	1.57027544312224	0.738516026985567	0.0050300970265722	0.436720780794586
GOTERM_BP_FAT	GO:0036293~response to decreased oxygen levels	25	3.86398763523957	0.000226363187749462	CAV1, PTGS2, CPEB4, BNIP3, CYTB, PDLIM1, FOXO3, ANKRD1, CXCL12, CTGF, RPS27A, PLAT, EGR1, ICAM1, CRYAB, CST3, NR4A2, ADIPOQ, GNGT1, CDKN1B, RYR1, HIF3A, RWDD3, UBA52, PLAU	610	295	16650	2.31314253959433	0.739277006863742	0.00502216588371507	0.437667583065204
GOTERM_BP_FAT	GO:0009132~nucleoside diphosphate metabolic process	14	2.16383307573416	0.000226474075026533	ALDOA, AK1, PGAM2, ACTN3, PFKM, GPI, TPI1, PGM1, ENO3, MYOG, PGK1, MYC, GAPDH, EDARADD	610	112	16650	3.41188524590164	0.739448661913535	0.00500591857396848	0.437881534990758
GOTERM_BP_FAT	GO:0044264~cellular polysaccharide metabolic process	13	2.00927357032457	0.000236657789078518	IRS2, PFKM, GYG1, IRS1, NANS, PYGM, SORBS1, HAS1, PGM1, GNMT, UBA52, RPS27A, UGP2	610	98	16650	3.62077617932419	0.754740945635652	0.00521106006232486	0.457528686384623
GOTERM_BP_FAT	GO:0055013~cardiac muscle cell development	10	1.54559505409583	0.000236949209323152	CAV3, MEF2A, BVES, MYL2, ACTN2, MYH6, NEXN, TTN, SGCB, MYH10	610	58	16650	4.70604861503674	0.755165088356217	0.00519818733019239	0.458090861097515
GOTERM_BP_FAT	GO:0051384~response to glucocorticoid	16	2.47295208655332	0.000239158191897569	ZFP36, PTGS2, SPARC, FOXO3, CDO1, TRIM63, ADIPOQ, TAT, FOS, RPL32, DUSP1, SERPINF1, AREG, IGFBP2, ERRFI1, GHR	610	143	16650	3.05399518514273	0.758356356931254	0.00522721719437924	0.462352080533146
GOTERM_BP_FAT	GO:0023057~negative regulation of signaling	68	10.5100463678516	0.000244781857142539	PTGS2, GRIK2, LRTM1, F2RL1, FST, FOXO3, CXCL12, SPRY4, SPRY2, HTRA1, GATA3, TPT1, C8ORF4, GPC1, MYC, ERRFI1, RPS27A, EGR1, ICAM1, SOCS3, SOCS1, G3BP1, SYNJ2BP, ACTN3, IRS1, GPR37L1, TRDN, EYA4, DACT1, PSME1, ASH1L, HSPB1, UBA52, CASQ2, GBP1, CAV3, SRI, MIDN, CAV1, MCL1, DCN, HSPA1B, TRIM72, TIMP3, SESN1, CD74, TRIB1, OVOL2, XBP1, ADAMTS12, AXIN2, FBN1, TAOK3, NR4A2, STAT1, ADIPOQ, PSMB8, PARK7, P…	610	1186	16650	1.56497940452824	0.76629428744232	0.0053302018578224	0.473199584307726
GOTERM_BP_FAT	GO:1902600~hydrogen ion transmembrane transport	14	2.16383307573416	0.000247541235409478	ATP5J2, UQCR10, UQCR11, COX7A1, UQCRH, COX7B, COX4I2, ATP5L, CYB5A, ATP5G2, COX7A2L, SURF1, ATP5J, ATP6	610	113	16650	3.38169157115915	0.770093325697084	0.00537044241251505	0.478521746814431
GOTERM_BP_FAT	GO:0008104~protein localization	122	18.8562596599691	0.000252131614025384	RPL17, RPL19, CADM1, RPL14, PTGS2, GRIK2, RPL13, F2RL1, RPLP2, ANKRD1, GATA3, RPLP0, C8ORF4, RPL26L1, RAB25, RPL12, RPS27A, F11R, RPL35A, IRS2, SOCS1, ACTN2, SYNJ2BP, HLA-E, NUPL2, IRS1, RPS18, BTN3A1, GLUL, KRT18, RPS17, JUN, RPS15, RPS12, RPS13, EFNA5, RPS10, RPS11, COL1A1, EMP2, UBA52, SEC61G, GBP1, CAV3, COPZ2, SRI, RBP4, CAV1, MCL1, KRT20, CD74, RPS25, RPS27, RPS28, RPS29, RPL6, RPL9, BTF3, …	610	2448	16650	1.36029411764706	0.776276932141588	0.00544986282494919	0.487374861009504
GOTERM_BP_FAT	GO:0071356~cellular response to tumor necrosis factor	22	3.40030911901082	0.000256110412418104	ZFP36, ICAM1, F2RL1, HSPA1B, ANKRD1, FOXO3, STAT1, ADIPOQ, PSMB8, PSMB9, KRT18, TXNDC17, PSME1, GATA3, KRT8, COL1A1, ADAMTS12, COMMD7, KLF2, UBA52, RPS27A, EDARADD	610	244	16650	2.46103198065036	0.781501997520197	0.00551556368469519	0.495047862664821
GOTERM_BP_FAT	GO:0043462~regulation of ATPase activity	10	1.54559505409583	0.000270674265771858	GABARAPL2, TNNT3, PLSCR1, MYL4, SLN, MYL3, TNNC1, MYBPC3, MYH6, TPM1	610	59	16650	4.62628507918866	0.799608304827742	0.00580727997811537	0.523129061891003
GOTERM_BP_FAT	GO:0019674~NAD metabolic process	10	1.54559505409583	0.000270674265771858	ALDOA, NAMPT, GPI, TPI1, ENO3, PGAM2, ACTN3, PFKM, PGK1, GAPDH	610	59	16650	4.62628507918866	0.799608304827742	0.00580727997811537	0.523129061891003
GOTERM_BP_FAT	GO:0055010~ventricular cardiac muscle tissue morphogenesis	9	1.39103554868624	0.000272526977797254	MYL2, MYL3, TNNC1, MYBPC3, MYH7, MYH6, COL11A1, TPM1, TNNI1	610	47	16650	5.22671782350889	0.801801404758642	0.005825872231073	0.526700817633674
GOTERM_BP_FAT	GO:0034612~response to tumor necrosis factor	23	3.5548686244204	0.00027551370951386	ZFP36, ICAM1, PTGS2, F2RL1, HSPA1B, ANKRD1, FOXO3, STAT1, ADIPOQ, PSMB8, PSMB9, KRT18, TXNDC17, PSME1, GATA3, KRT8, COL1A1, ADAMTS12, COMMD7, KLF2, UBA52, RPS27A, EDARADD	610	263	16650	2.38702237736084	0.80528645856531	0.00586841755768464	0.53245854013857
GOTERM_BP_FAT	GO:0003208~cardiac ventricle morphogenesis	11	1.70015455950541	0.000276395813692661	MEF2C, MYL2, MYL3, TNNC1, GATA3, MYBPC3, MYH7, MYH6, COL11A1, TPM1, TNNI1	610	72	16650	4.17008196721311	0.806303968997051	0.00586611457638075	0.534158970906184
GOTERM_BP_FAT	GO:0051607~defense response to virus	21	3.24574961360124	0.000294289304641443	PRF1, IFIH1, RNASEL, F2RL1, OAS3, BNIP3, STAT1, CXCL10, B2M, AP1S3, PLSCR1, OASL, IFIT1, ISG15, HTRA1, IFIT5, IRF7, PCBP2, IRF1, SPON2, GBP1	610	229	16650	2.50304245114181	0.825834115583958	0.00622251331615631	0.568646272714257
GOTERM_BP_FAT	GO:0042180~cellular ketone metabolic process	21	3.24574961360124	0.000294289304641443	EGR1, ODC1, IRS2, CAV1, PTGS2, PRKAB2, CBR4, NR4A3, ADIPOQ, IRS1, PSMB8, PARK7, SLC7A7, PSMB9, GOT2, DKK3, GPI, PSME1, ADH4, OXCT1, COQ10B	610	229	16650	2.50304245114181	0.825834115583958	0.00622251331615631	0.568646272714257
GOTERM_BP_FAT	GO:0051241~negative regulation of multicellular organismal process	60	9.27357032457496	0.000295207365564765	MEF2C, PTGS2, F2RL1, FOXO3, PRKG1, B2M, CXCL10, APP, ISG15, GATA3, PCBP2, PDE4B, SEMA3D, ERRFI1, MYC, RPS27A, ZFP36, UCMA, CST3, SYNJ2BP, ACTN3, GPR37L1, TNNT1, SERPINF1, PMP22, UBA52, GBP1, SRI, CAV3, RBP4, IFIH1, SOX6, DCN, CD74, TRIB1, LECT1, OVOL2, MEFV, C1QTNF1, ADAMTS12, AXIN2, PLAT, MAG, COL4A2, FBN1, EFEMP1, SPARC, STAT1, ADIPOQ, COL5A1, CDKN1B, PLK2, ULK2, ATP2A1, IRF1, AREG, KLF2, PLAU,…	610	1017	16650	1.61032931959959	0.826781266610155	0.00621972330564358	0.570415406020885
GOTERM_BP_FAT	GO:0043065~positive regulation of apoptotic process	39	6.02782071097372	0.000296288464525173	MEF2C, CAV1, ZAK, MCL1, PTGS2, GRIK2, BNIP3, ANKRD1, FOXO3, TIMP3, RPS3, ALDH1A2, DYNLL2, CTGF, XBP1, RHOB, SIK1, MYC, RPS27A, CYR61, TXNIP, ICAM1, EEF1A2, MAL, GZMB, NR4A3, ADIPOQ, PARK7, ATF3, CDKN1B, DUSP1, BTG1, F3, JUN, G0S2, GADD45B, CTSH, GADD45A, UBA52	610	572	16650	1.86102831594635	0.827890020879424	0.00622036580340579	0.572498680660483
GOTERM_BP_FAT	GO:0051348~negative regulation of transferase activity	28	4.32766615146832	0.000306266464887147	CAV3, MIDN, CAV1, LRTM1, DCN, SPRY4, TRIB1, SPRY2, ERRFI1, RPS27A, ZFP36, IRS2, SOCS3, TAOK3, SOCS1, ADIPOQ, PSMB8, PARK7, PSMB9, DUSP5, CDKN1B, DUSP1, PSME1, EIF4A2, HSPB1, GADD45B, GADD45A, UBA52	610	357	16650	2.14079074252652	0.837794108422864	0.00640655888578912	0.59172430505825
GOTERM_BP_FAT	GO:0042255~ribosome assembly	10	1.54559505409583	0.000308278572013582	RPS27, RPS28, RPS17, RPL6, RPS15, RPL3L, RPS10, RSL24D1, RPL38, RPL12	610	60	16650	4.54918032786885	0.839721183877073	0.00642588617379813	0.595600808560903
GOTERM_BP_FAT	GO:0001667~ameboidal-type cell migration	26	4.01854714064915	0.000308800452121614	ZFAND5, PTGS2, ZEB2, DCN, OVOL2, GATA3, SEMA3D, RHOB, RAB25, S100A2, S100P, EFNB2, SPARC, SYNJ2BP, STAT1, CDH13, BMPER, SRPX2, SERPINF1, HAS1, JUN, HSPB1, HBEGF, EMP2, CTSH, KLF4	610	320	16650	2.21772540983607	0.840217259771222	0.00641421861489255	0.596606233633479
GOTERM_BP_FAT	GO:0008219~cell death	101	15.6105100463679	0.000309369443654381	MEF2C, MEF2A, PTGS2, ZAK, CADM1, GRIK2, ANKRD2, FOXO3, ANKRD1, MMP3, CXCL12, APP, CTGF, GATA3, C8ORF4, TPT1, RPS27A, SATB1, IRS2, SOCS3, CRYAB, CST3, ACTN2, ACTN3, KRT18, SERPINF1, F3, JUN, HSPB1, EFNA5, PMP22, EMP2, UBA52, CAV1, MCL1, KRT20, HSPA1B, TIMP3, CD74, AXIN2, CRIP1, EEF1A2, NR4A2, NR4A3, FXR1, VDAC1, GNGT1, CDKN1B, ATF3, GPR37, PLK2, CD59, HEBP2, ATP2A1, KLF4, CPEB4, FAM3B, HINT2, BNIP…	610	1958	16650	1.40796898809424	0.840756368578811	0.00640360469355505	0.597702409956391
GOTERM_BP_FAT	GO:0014819~regulation of skeletal muscle contraction	5	0.772797527047913	0.000312067240419988	CAV3, ATP2A1, MYH7, ACTN3, CASQ1	610	10	16650	13.6475409836066	0.843287830688826	0.00643684045839921	0.602899626407283
GOTERM_BP_FAT	GO:1901077~regulation of relaxation of muscle	5	0.772797527047913	0.000312067240419988	SRI, SLN, PDE4B, ACTN3, HRC	610	10	16650	13.6475409836066	0.843287830688826	0.00643684045839921	0.602899626407283
GOTERM_BP_FAT	GO:0072524~pyridine-containing compound metabolic process	15	2.31839258114374	0.000314966152997031	ALDOA, NAMPT, PTGS2, PGAM2, ACTN3, PFKM, GPI, TPI1, PGM1, ENO3, MYOG, PGK1, MYC, GAPDH, EDARADD	610	131	16650	3.12539106494807	0.845963179975048	0.00647396554636781	0.608483998588616
GOTERM_BP_FAT	GO:1904062~regulation of cation transmembrane transport	20	3.09119010819165	0.00031690443668564	FXYD1, CAV3, SRI, CAV1, FHL1, TSPAN13, ACTN2, CTSS, CXCL11, DHRS7C, CXCL10, TRDN, SLN, PDE4B, KCNN2, CASQ1, JPH1, CASQ2, EHD3, HRC	610	213	16650	2.562918494574	0.847726461494066	0.00649121683623866	0.612217680112326
GOTERM_BP_FAT	GO:0052547~regulation of peptidase activity	30	4.63678516228748	0.000318399937652366	CAV1, SPOCK3, SERPINH1, TIMP3, PCOLCE, RPS3, APP, MEFV, CTGF, COL6A3, ITIH5, MYC, TFPI2, CRIM1, CYR61, CRYAB, CST3, PSMB8, PARK7, PSMB9, PCOLCE2, GPI, CDKN1B, SERPINF1, PSME1, F3, WFDC1, CTSH, WFDC2, KLF4	610	396	16650	2.06780923994039	0.849073133380186	0.00649933866908969	0.615098346215526
GOTERM_BP_FAT	GO:1901031~regulation of response to reactive oxygen species	8	1.23647604327666	0.000334668381295469	GPR37, HEBP2, FBLN5, FOXO3, NR4A3, SESN1, GPR37L1, PARK7	610	37	16650	5.9016393442623	0.862975215263345	0.00680694514933489	0.646429856548358
GOTERM_BP_FAT	GO:1903169~regulation of calcium ion transmembrane transport	14	2.16383307573416	0.000349411469677624	CAV3, SRI, TSPAN13, CXCL11, DHRS7C, CXCL10, TRDN, SLN, PDE4B, CASQ1, JPH1, CASQ2, EHD3, HRC	610	117	16650	3.26607818411097	0.874464648119986	0.00708154613103051	0.674815582938415
GOTERM_BP_FAT	GO:0055006~cardiac cell development	10	1.54559505409583	0.000350098912585274	CAV3, MEF2A, BVES, MYL2, ACTN2, MYH6, NEXN, TTN, SGCB, MYH10	610	61	16650	4.47460360118248	0.874976222027341	0.00707130080299856	0.676138969095086
GOTERM_BP_FAT	GO:0043068~positive regulation of programmed cell death	39	6.02782071097372	0.000353005902511525	MEF2C, CAV1, ZAK, MCL1, PTGS2, GRIK2, BNIP3, ANKRD1, FOXO3, TIMP3, RPS3, ALDH1A2, DYNLL2, CTGF, XBP1, RHOB, SIK1, MYC, RPS27A, CYR61, TXNIP, ICAM1, EEF1A2, MAL, GZMB, NR4A3, ADIPOQ, PARK7, ATF3, CDKN1B, DUSP1, BTG1, F3, JUN, G0S2, GADD45B, CTSH, GADD45A, UBA52	610	577	16650	1.84490155410973	0.877116571983132	0.00710565201508029	0.681734987463622
GOTERM_BP_FAT	GO:0071498~cellular response to fluid shear stress	6	0.927357032457496	0.000371155276905034	MEF2C, PTGS2, XBP1, KLF2, TFPI2, KLF4	610	18	16650	9.09836065573771	0.889675486525574	0.00744445390532933	0.716666164470414
GOTERM_BP_FAT	GO:0022607~cellular component assembly	128	19.7836166924266	0.000371408172727093	MEF2C, MEF2A, OCLN, LRTM1, F2RL1, ANKRD1, MMP3, TTN, SLC7A7, UQCR10, APP, CTGF, RPL12, LGI1, RPS27A, F11R, PCBD1, CRYAB, MYH3, MATN1, ACTN2, ACTN3, MYH6, SLITRK2, KRT19, GLUL, RPS17, HAS1, RYR3, JUN, RPS15, COL1A2, EFNA5, RPS10, PDE4DIP, COL1A1, PMP22, SURF1, EMP2, UBA52, SPTB, ALDOA, CAV3, TPPP3, CAV1, MYL2, PANX3, HSPA1B, TRIM72, ACAT1, CD74, RPS27, CDC42EP2, RPS28, RPL6, EIF3F, GNMT, AXIN2, KL…	610	2618	16650	1.33451890443212	0.889841097447613	0.00742443476681365	0.717152817867406
GOTERM_BP_FAT	GO:0050680~negative regulation of epithelial cell proliferation	14	2.16383307573416	0.000379836704272608	MEF2C, CAV1, EFNB2, SYNJ2BP, SPARC, STAT1, CDKN1B, EREG, SERPINF1, GATA3, WFDC1, KRT4, A4GNT, NFIB	610	118	16650	3.23839955543206	0.895220675690731	0.00756684508578165	0.733370745904804
GOTERM_BP_FAT	GO:0051216~cartilage development	18	2.78207109737249	0.000406036775436286	MEF2C, EFEMP1, MYF5, MATN1, MGP, SOX6, ZEB1, SERPINH1, OSR2, LECT1, CTGF, COL1A1, ADAMTS12, AXIN2, COL11A1, GHR, CYR61, NFIB	610	183	16650	2.68476216070949	0.910322555091159	0.00805974731286041	0.783768096140647
GOTERM_BP_FAT	GO:0023014~signal transduction by protein phosphorylation	53	8.19165378670788	0.000408830858058457	MEF2C, MEF2A, ZAK, GRIK2, F2RL1, SPRY4, RPS3, SPRY2, CTGF, ALOX12B, ERRFI1, MYC, RPS27A, GHR, CYR61, ZFP36, ICAM1, IRS2, CRYAB, ACTN2, SYNJ2BP, IRS1, GPR37L1, DACT1, EREG, PSME1, JUN, ASH1L, GADD45B, GADD45A, CTSH, UBA52, GBP1, SPTB, CAV3, CAV1, TIMP3, CD74, TRIB1, XBP1, C1QTNF1, TAOK3, ADIPOQ, PSMB8, PSMB9, DUSP5, ATF3, BMPER, GPR37, DUSP1, SPTBN1, HBEGF, KLF4	610	877	16650	1.64953174944389	0.911798738824979	0.00808796453486182	0.789141243323377
GOTERM_BP_FAT	GO:0044262~cellular carbohydrate metabolic process	23	3.5548686244204	0.000417004528186065	MIDN, IRS2, PGAM2, ACTN3, GYG1, FBP2, PFKM, ADIPOQ, IRS1, TPI1, NANS, PYGM, SORBS1, HAS1, C1QTNF1, PGM1, MYOG, GNMT, SIK1, UBA52, PHLDA2, RPS27A, UGP2	610	271	16650	2.3165567721251	0.915979067906844	0.00822164692765015	0.804857996016828
GOTERM_BP_FAT	GO:0009168~purine ribonucleoside monophosphate biosynthetic process	11	1.70015455950541	0.000431731648749388	ALDOA, ATP5J2, ADSSL1, AK1, ATP5L, ATP5G2, SURF1, MYC, ATP5J, AMPD1, ATP6	610	76	16650	3.95060396893874	0.923017417814231	0.00848267478737075	0.833170099812819
GOTERM_BP_FAT	GO:0009127~purine nucleoside monophosphate biosynthetic process	11	1.70015455950541	0.000431731648749388	ALDOA, ATP5J2, ADSSL1, AK1, ATP5L, ATP5G2, SURF1, MYC, ATP5J, AMPD1, ATP6	610	76	16650	3.95060396893874	0.923017417814231	0.00848267478737075	0.833170099812819
GOTERM_BP_FAT	GO:0046898~response to cycloheximide	4	0.618238021638331	0.000460811370238584	KLF2, MYC, KLF4, GHR	610	5	16650	21.8360655737705	0.935231024849808	0.00902173509514581	0.889051808517605
GOTERM_BP_FAT	GO:0046683~response to organophosphorus	15	2.31839258114374	0.000462877944868709	PTGS2, SPARC, CDO1, STAT1, ADIPOQ, FOS, APP, DUSP1, RPLP0, RYR3, JUN, JUND, COL1A1, AREG, CIB2	610	136	16650	3.01048698167792	0.93602133170274	0.00903224762736166	0.893021951888828
GOTERM_BP_FAT	GO:0006600~creatine metabolic process	5	0.772797527047913	0.000476237001185024	CKMT1A, CKM, GATM, GAMT, GHR	610	11	16650	12.4068554396423	0.940902632641009	0.00926135001903772	0.918682699219786
KEGG_PATHWAY	hsa00010:Glycolysis / Gluconeogenesis	12	1.85471406491499	0.000479343106240149	ALDOA, GPI, ACSS1, TPI1, ADH4, PGM1, ENO3, PGAM2, FBP2, PFKM, PGK1, GAPDH	351	67	6910	3.52595994387039	0.10312337871134	0.0120201704967827	0.611519149129225
GOTERM_BP_FAT	GO:0035994~response to muscle stretch	6	0.927357032457496	0.000488652109518205	CAV3, GPI, FOS, JUN, ANKRD1, TTN	610	19	16650	8.61949956859362	0.94510458216531	0.00947068882191227	0.942524614652052
GOTERM_BP_FAT	GO:2000377~regulation of reactive oxygen species metabolic process	16	2.47295208655332	0.000496480879803547	ICAM1, CAV1, PTGS2, CRYAB, F2RL1, ROMO1, BNIP3, FOXO3, MMP3, PARK7, VDAC1, FBLN5, AGXT2, KLF2, GADD45A, KLF4	610	153	16650	2.85438765670203	0.94759931132527	0.009590433101624	0.957556150782857
GOTERM_BP_FAT	GO:0016052~carbohydrate catabolic process	16	2.47295208655332	0.000496480879803547	ALDOA, PGAM2, GYG1, ACTN3, PFKM, FBP2, GPI, TPI1, PYGM, PGM1, ENO3, MYOG, PGK1, MYC, GAPDH, EDARADD	610	153	16650	2.85438765670203	0.94759931132527	0.009590433101624	0.957556150782857
GOTERM_BP_FAT	GO:0035051~cardiocyte differentiation	14	2.16383307573416	0.000525088322544658	MEF2C, CAV3, MEF2A, BVES, MYL2, EFNB2, ACTN2, MYH6, SOX6, SIK1, TTN, NEXN, MYH10, SGCB	610	122	16650	3.13222252082773	0.955789517259019	0.0101075083070009	1.0124651338442
GOTERM_BP_FAT	GO:0043542~endothelial cell migration	16	2.47295208655332	0.000531961879861399	S100P, PTGS2, EFNB2, SYNJ2BP, SPARC, DCN, STAT1, CDH13, SRPX2, SERPINF1, GATA3, RHOB, HSPB1, EMP2, KLF4, S100A2	610	154	16650	2.83585267191825	0.957558563521714	0.0102061000013551	1.02565390314285
GOTERM_BP_FAT	GO:0070301~cellular response to hydrogen peroxide	11	1.70015455950541	0.000533163556128106	GPR37, CST3, RHOB, BNIP3, FOXO3, NR4A3, KLF2, KLF4, GPR37L1, PARK7, RPS3	610	78	16650	3.84930643127364	0.957860488979445	0.0101961085307951	1.02795947126489
GOTERM_BP_FAT	GO:0071363~cellular response to growth factor stimulus	40	6.18238021638331	0.000533607099366292	MEF2C, CAV3, CAV1, ANKRD1, SOX6, ZEB1, DCN, FOXO3, FOS, SPRY2, APP, CTGF, HTRA1, XBP1, GATA3, MYOG, ADAMTS12, ERRFI1, MYC, GPC1, RPS27A, CYR61, EGR1, ZFP36, F11R, EEF1A1, COL4A2, FBN1, MYH6, SPARC, DKK3, BMPER, HAS1, CLEC3B, JUN, COL1A2, HSPB1, COL1A1, UBA52, KLF4	610	610	16650	1.78984144047299	0.957971387374974	0.0101717996717522	1.02881045227675
GOTERM_BP_FAT	GO:0070296~sarcoplasmic reticulum calcium ion transport	7	1.08191653786708	0.000540452120112762	TRDN, SLN, RYR1, CACNG1, CASQ1, CASQ2, HRC	610	29	16650	6.58846806105144	0.959646300876812	0.0102686888839949	1.0419424130967
GOTERM_BP_FAT	GO:0030199~collagen fibril organization	8	1.23647604327666	0.000551153698406302	COL14A1, TNXB, COL1A2, COL1A1, COL11A1, SERPINH1, COL5A1, DPT	610	40	16650	5.45901639344262	0.962132152844856	0.0104376231820845	1.06246974918058
GOTERM_BP_FAT	GO:0003229~ventricular cardiac muscle tissue development	9	1.39103554868624	0.000555569367739649	MYL2, MYL3, TNNC1, MYBPC3, MYH7, MYH6, COL11A1, TPM1, TNNI1	610	52	16650	4.72414880201765	0.963112688497352	0.0104873918109448	1.0709385311271
GOTERM_BP_FAT	GO:0046496~nicotinamide nucleotide metabolic process	14	2.16383307573416	0.000567974423663664	ALDOA, NAMPT, PGAM2, ACTN3, PFKM, GPI, TPI1, PGM1, ENO3, MYOG, PGK1, MYC, GAPDH, EDARADD	610	123	16650	3.10675729708117	0.965733609531806	0.0106864083295006	1.09472642436965
GOTERM_BP_FAT	GO:0019362~pyridine nucleotide metabolic process	14	2.16383307573416	0.000567974423663664	ALDOA, NAMPT, PGAM2, ACTN3, PFKM, GPI, TPI1, PGM1, ENO3, MYOG, PGK1, MYC, GAPDH, EDARADD	610	123	16650	3.10675729708117	0.965733609531806	0.0106864083295006	1.09472642436965
GOTERM_BP_FAT	GO:0033209~tumor necrosis factor-mediated signaling pathway	15	2.31839258114374	0.000577315710152225	F2RL1, HSPA1B, FOXO3, STAT1, ADIPOQ, PSMB8, PSMB9, KRT18, TXNDC17, PSME1, KRT8, COMMD7, UBA52, RPS27A, EDARADD	610	139	16650	2.94551244250501	0.96758359366868	0.0108269638603722	1.11263566314432
GOTERM_BP_FAT	GO:0006733~oxidoreduction coenzyme metabolic process	15	2.31839258114374	0.000577315710152225	ALDOA, NAMPT, PGAM2, ACTN3, PFKM, GPI, TPI1, PGM1, ENO3, COQ10B, MYOG, PGK1, MYC, GAPDH, EDARADD	610	139	16650	2.94551244250501	0.96758359366868	0.0108269638603722	1.11263566314432
GOTERM_BP_FAT	GO:0031347~regulation of defense response	43	6.64605873261206	0.000577787668273704	MEF2C, CAV1, IFIH1, CADM1, PTGS2, F2RL1, HSPA1B, B2M, AP1S3, MEFV, HTRA1, GATA3, PCBP2, FCN1, ERAP1, ADAMTS12, RPS27A, ZFP36, WDFY1, SOCS3, SLC25A6, SOCS1, HLA-B, CTSS, STAT1, HLA-E, ADIPOQ, PARK7, PSMB8, PSMB9, PLSCR1, IFIT1, PARP9, SERPINF1, PSME1, EREG, CD59, IRF7, ASH1L, IRF1, WFDC1, UBA52, KLF4	610	676	16650	1.73622562809196	0.967674365409158	0.0108016648256911	1.11354042591157
GOTERM_BP_FAT	GO:0019752~carboxylic acid metabolic process	50	7.72797527047913	0.000580199429112895	PTGS2, PGAM2, HLCS, FAH, SLC7A7, GOT2, ACSS1, ALOX12B, MYC, EDARADD, GHR, IRS2, PCBD1, PRKAB2, CYB5A, CBR4, PFKM, ACTN3, CDO1, IRS1, TAT, PYCR2, GLUL, SDS, PGM1, BHMT, CYP2A6, OAT, ALDOA, ACAT1, CD74, ALDH1A2, TPI1, XBP1, ENO3, MYOG, GNMT, UGT8, GAPDH, ODC1, PLP1, ADSSL1, NR4A3, ADIPOQ, PARK7, GPI, FAAH, PON1, AGXT2, PGK1	610	826	16650	1.65224467113881	0.968134267261478	0.0108124894861962	1.11816374621677
GOTERM_BP_FAT	GO:0010469~regulation of receptor activity	14	2.16383307573416	0.000613783096382141	CAV3, SRI, MEF2C, CAV1, ACTN2, PARK7, TRDN, APP, EREG, JPH1, ERRFI1, CASQ2, HRC, PLAU	610	124	16650	3.08170280274987	0.973898513040756	0.0113991946820933	1.18252198627377
GOTERM_BP_FAT	GO:0006112~energy reserve metabolic process	12	1.85471406491499	0.000630536542486686	IRS2, PYGM, SORBS1, PGM1, GYG1, GNMT, PFKM, IRS1, MYC, UBA52, RPS27A, UGP2	610	94	16650	3.48447854900593	0.976371623373848	0.0116721200090169	1.21461268825065
GOTERM_BP_FAT	GO:0006120~mitochondrial electron transport, NADH to ubiquinone	9	1.39103554868624	0.000633715516781228	NDUFS5, NDUFA3, NDUFA6, ND2, NDUFC1, ND6, PARK7, NDUFB1, NDUFB2	610	53	16650	4.63501391896072	0.976813743758508	0.011694196275321	1.22070079834222
GOTERM_BP_FAT	GO:0005977~glycogen metabolic process	11	1.70015455950541	0.00065357492163764	IRS2, PYGM, SORBS1, PGM1, GYG1, GNMT, PFKM, IRS1, UBA52, RPS27A, UGP2	610	80	16650	3.7530737704918	0.979394488205122	0.0120212313068209	1.25872584267742
GOTERM_BP_FAT	GO:0042127~regulation of cell proliferation	82	12.6738794435858	0.000667573686383442	MEF2C, SAT1, NAMPT, PTGS2, ANKRD2, ROMO1, FOXO3, ZEB1, CXCL11, CXCL12, CXCL10, OGN, SPRY2, OSR2, HTRA1, CTGF, GATA3, RAB25, MYC, ERRFI1, CYR61, ZFP36, EGR1, IRS2, SGK1, EFNB2, CST3, SYNJ2BP, HLA-E, CD164, RPS4X, RHBDD1, IRS1, GPR37L1, GLUL, EREG, SERPINF1, BTG1, F3, JUN, WFDC1, ADAMTS1, PMP22, EMP2, CTSH, CAV3, RBP4, CAV1, RPS15A, TPM1, CD74, TRIB1, ALDH1A2, OVOL2, XBP1, JUND, MYOG, KRT4, A4GNT, …	610	1552	16650	1.44213706270069	0.98103909947982	0.0122393159446742	1.2855211059604
GOTERM_BP_FAT	GO:0034220~ion transmembrane transport	56	8.65533230293663	0.000679168915650832	MEF2C, GRIK2, CXCL11, SLC7A7, CXCL10, UQCR10, UQCR11, SLN, PDE4B, SLC24A1, ATP5L, CHRNA1, MYC, JPH1, RPS27A, ATP6, ATP5J, IRS2, SGK1, PRKAB2, TMEM38A, COX4I2, CYB5A, ACTN2, CTSS, CACNG1, DHRS7C, TRDN, SLC26A4, RHCG, UQCRH, RYR3, RYR1, CASQ1, SURF1, UBA52, CASQ2, SRI, FXYD1, CAV3, CAV1, FHL1, COX7B, ATP5G2, COX7A2L, ANXA6, EHD3, HRC, ATP5J2, COX7A1, TSPAN13, RHAG, CACNA1S, VDAC1, ATP2A1, KCNN2	610	963	16650	1.58725294928757	0.982301495834584	0.0124123394355034	1.30771050105754
GOTERM_BP_FAT	GO:0043436~oxoacid metabolic process	50	7.72797527047913	0.000682287532877674	PTGS2, PGAM2, HLCS, FAH, SLC7A7, GOT2, ACSS1, ALOX12B, MYC, EDARADD, GHR, IRS2, PCBD1, PRKAB2, CYB5A, CBR4, PFKM, ACTN3, CDO1, IRS1, TAT, PYCR2, GLUL, SDS, PGM1, BHMT, CYP2A6, OAT, ALDOA, ACAT1, CD74, ALDH1A2, TPI1, XBP1, ENO3, MYOG, GNMT, UGT8, GAPDH, ODC1, PLP1, ADSSL1, NR4A3, ADIPOQ, PARK7, GPI, FAAH, PON1, AGXT2, PGK1	610	831	16650	1.64230336746168	0.98262644605263	0.0124307527372881	1.31367768529053
KEGG_PATHWAY	hsa04510:Focal adhesion	23	3.5548686244204	0.000692615279211017	CAV3, COL4A2, CAV1, COL4A1, TNXB, MYL2, MYLPF, ACTN2, MYL10, MYL12B, ACTN3, FLNC, COL5A1, LAMA2, LAMB4, LAMA4, LAMB2, JUN, COL6A3, COL1A2, COL6A1, COL1A1, COL11A1	351	206	6910	2.19801952811662	0.145533636615831	0.0156047779352463	0.882490183593665
GOTERM_BP_FAT	GO:0098655~cation transmembrane transport	44	6.80061823802164	0.000697013362927145	SRI, FXYD1, CAV3, CAV1, FHL1, COX7B, ATP5G2, COX7A2L, CXCL11, CXCL10, UQCR10, SLN, UQCR11, PDE4B, SLC24A1, ATP5L, CHRNA1, JPH1, HRC, EHD3, ATP5J, ATP6, ATP5J2, COX7A1, TMEM38A, COX4I2, TSPAN13, CYB5A, ACTN2, CTSS, CACNG1, DHRS7C, CACNA1S, RHAG, TRDN, RHCG, UQCRH, RYR3, ATP2A1, KCNN2, RYR1, CASQ1, SURF1, CASQ2	610	703	16650	1.7083692838654	0.984082059012688	0.0126586077900036	1.34184957040551
GOTERM_BP_FAT	GO:1901342~regulation of vasculature development	21	3.24574961360124	0.000699434591855788	EGR1, COL4A2, PTGS2, EFNB2, SYNJ2BP, SPARC, DCN, STAT1, CXCL10, LECT1, SRPX2, SERPINF1, BTG1, XBP1, F3, RHOB, HSPB1, ERAP1, CTSH, EMP2, KLF4	610	245	16650	2.33957845433255	0.984309435661337	0.0126635986740919	1.34648087678246
GOTERM_BP_FAT	GO:0033692~cellular polysaccharide biosynthetic process	10	1.54559505409583	0.000710816893714945	IRS2, NANS, SORBS1, HAS1, PGM1, GYG1, IRS1, UBA52, RPS27A, UGP2	610	67	16650	4.07389283092733	0.985335586125872	0.0128293224182811	1.36825008541712
GOTERM_BP_FAT	GO:0042273~ribosomal large subunit biogenesis	10	1.54559505409583	0.000710816893714945	RPL35A, RPL14, RPL6, RPL26, RPL3L, RPL26L1, RPL35, RSL24D1, RPL38, RPL12	610	67	16650	4.07389283092733	0.985335586125872	0.0128293224182811	1.36825008541712
GOTERM_BP_FAT	GO:0040012~regulation of locomotion	47	7.26429675425039	0.000714432893735941	PTGS2, SPOCK3, F2RL1, DCN, CXCL11, TPM1, CXCL12, CCL28, CD74, CXCL10, TRIB1, XBP1, GATA3, SEMA3D, RHOB, RAB25, MYC, PHLDA2, CYR61, RAP2B, ICAM1, SGK1, IRS2, F10, EFNB2, SPARC, SYNJ2BP, NEXN, ADIPOQ, LAMA2, CDH13, LAMA4, BMPER, BVES, SRPX2, SERPINF1, EREG, HAS1, F3, JUN, HSPB1, HBEGF, COL1A1, CTSH, EMP2, PLAU, KLF4	610	768	16650	1.67040215163934	0.985647321015743	0.0128551293453779	1.37516490860207
GOTERM_BP_FAT	GO:0034637~cellular carbohydrate biosynthetic process	11	1.70015455950541	0.000721708997657856	IRS2, NANS, SORBS1, HAS1, PGM1, GYG1, FBP2, IRS1, UBA52, RPS27A, UGP2	610	81	16650	3.70673952641166	0.986254657195944	0.012946032742326	1.38907750085892
GOTERM_BP_FAT	GO:0044042~glucan metabolic process	11	1.70015455950541	0.000721708997657856	IRS2, PYGM, SORBS1, PGM1, GYG1, GNMT, PFKM, IRS1, UBA52, RPS27A, UGP2	610	81	16650	3.70673952641166	0.986254657195944	0.012946032742326	1.38907750085892
GOTERM_BP_FAT	GO:0006073~cellular glucan metabolic process	11	1.70015455950541	0.000721708997657856	IRS2, PYGM, SORBS1, PGM1, GYG1, GNMT, PFKM, IRS1, UBA52, RPS27A, UGP2	610	81	16650	3.70673952641166	0.986254657195944	0.012946032742326	1.38907750085892
GOTERM_BP_FAT	GO:0032787~monocarboxylic acid metabolic process	37	5.71870170015456	0.000745244148972247	ALDOA, PTGS2, PGAM2, HLCS, ACAT1, CD74, ALDH1A2, TPI1, ACSS1, XBP1, ALOX12B, ENO3, MYOG, UGT8, GNMT, GAPDH, MYC, GHR, EDARADD, PLP1, IRS2, PRKAB2, CBR4, PFKM, NR4A3, ACTN3, CDO1, IRS1, ADIPOQ, PARK7, GPI, SDS, FAAH, PGM1, CYP2A6, AGXT2, PGK1	610	559	16650	1.80665122144344	0.988048631947456	0.0133252988923911	1.43406616865747
GOTERM_BP_FAT	GO:0030334~regulation of cell migration	43	6.64605873261206	0.000755558223027199	PTGS2, F2RL1, DCN, CXCL11, TPM1, CXCL12, CCL28, CD74, CXCL10, TRIB1, XBP1, GATA3, SEMA3D, RHOB, RAB25, MYC, PHLDA2, CYR61, RAP2B, ICAM1, SGK1, IRS2, F10, SPARC, SYNJ2BP, NEXN, ADIPOQ, LAMA2, CDH13, LAMA4, BMPER, SRPX2, SERPINF1, HAS1, F3, JUN, HBEGF, HSPB1, COL1A1, CTSH, EMP2, PLAU, KLF4	610	685	16650	1.71341390451119	0.988759146354861	0.0134680019374505	1.45377592337143
GOTERM_BP_FAT	GO:0070838~divalent metal ion transport	30	4.63678516228748	0.000766405643116801	CAV3, SRI, CAV1, PTGS2, SRL, CXCL11, CXCL12, CXCL10, B2M, ANXA6, SLN, CTGF, PDE4B, SLC24A1, TPT1, JPH1, HRC, EHD3, ICAM1, TSPAN13, CACNG1, DHRS7C, CACNA1S, VDAC1, TRDN, RYR3, ATP2A1, RYR1, CASQ1, CASQ2	610	418	16650	1.95897717468037	0.989460883095165	0.0136192432779781	1.47450084676356
KEGG_PATHWAY	hsa00330:Arginine and proline metabolism	10	1.54559505409583	0.000783156988195729	GOT2, SAT1, ODC1, CKMT1A, PYCR2, CKM, GATM, CNDP1, GAMT, OAT	351	50	6910	3.93732193732194	0.162928917018527	0.0160378461455066	0.997321069171153
GOTERM_BP_FAT	GO:0010959~regulation of metal ion transport	25	3.86398763523957	0.000795752932448282	SRI, CAV3, FXYD1, CAV1, PTGS2, FHL1, CXCL11, CXCL12, B2M, CXCL10, SLN, PDE4B, SIK1, JPH1, HRC, EHD3, ICAM1, SGK1, TSPAN13, ACTN2, DHRS7C, TRDN, KCNN2, CASQ1, CASQ2	610	322	16650	2.1191833825476	0.991147558206263	0.0140951018665166	1.53055063403672
GOTERM_BP_FAT	GO:0000028~ribosomal small subunit assembly	6	0.927357032457496	0.000804845073326261	RPS27, RPS28, RPS17, RPS15, RPS10, RPL38	610	21	16650	7.79859484777518	0.991613183947795	0.0142126861321837	1.54790939124888
GOTERM_BP_FAT	GO:0071230~cellular response to amino acid stimulus	9	1.39103554868624	0.000816584390046969	COL4A1, XBP1, CPEB4, SOCS1, COL1A2, COL6A1, COL1A1, ZEB1, SESN1	610	55	16650	4.46646795827124	0.992178343714257	0.0143758424056373	1.57031785617973
GOTERM_BP_FAT	GO:0006952~defense response	80	12.3647604327666	0.000834107847390241	MEF2C, RNASEL, CADM1, TSPAN2, PTGS2, GRIK2, F2RL1, ROMO1, BNIP3, CXCL11, CXCL12, CXCL10, B2M, AP1S3, FOS, APP, ISG15, HTRA1, GATA3, PCBP2, IGLL1, ERAP1, SPON2, MYC, RPS27A, EGR1, ZFP36, ICAM1, F11R, SOCS3, SLC25A6, SOCS1, CST3, GZMB, HLA-B, CTSS, HLA-E, CDO1, SERPINF1, EREG, PSME1, F3, ASH1L, WFDC1, UBA52, CTSG, GBP1, PRF1, CAV1, IFIH1, OAS3, HSPA1B, RPL39, CD74, IFI35, MEFV, FCN2, FCN1, MR1, ADA…	610	1518	16650	1.43847599300201	0.992951913990678	0.0146388166224691	1.60375831497026
GOTERM_BP_FAT	GO:0034341~response to interferon-gamma	16	2.47295208655332	0.000846377609315525	ICAM1, SOCS3, SOCS1, OAS3, HLA-B, STAT1, HLA-E, B2M, OASL, MEFV, RPL13A, IRF7, IRF1, MYC, GAPDH, GBP1	610	161	16650	2.71255472966093	0.993447563430254	0.014808892518836	1.62716659963409
GOTERM_BP_FAT	GO:0072511~divalent inorganic cation transport	30	4.63678516228748	0.000849732274585232	CAV3, SRI, CAV1, PTGS2, SRL, CXCL11, CXCL12, CXCL10, B2M, ANXA6, SLN, CTGF, PDE4B, SLC24A1, TPT1, JPH1, HRC, EHD3, ICAM1, TSPAN13, CACNG1, DHRS7C, CACNA1S, VDAC1, TRDN, RYR3, ATP2A1, RYR1, CASQ1, CASQ2	610	421	16650	1.94501771737861	0.993576905146921	0.0148235165844276	1.63356571957698
GOTERM_BP_FAT	GO:0071560~cellular response to transforming growth factor beta stimulus	19	2.93663060278207	0.000853673584978141	CAV3, MEF2C, F11R, COL4A2, CAV1, FBN1, ANKRD1, SOX6, ZEB1, FOS, DKK3, HTRA1, CLEC3B, XBP1, JUN, COL1A2, COL1A1, UBA52, RPS27A	610	213	16650	2.4347725698453	0.993725607830212	0.0148481862805538	1.64108337750322
GOTERM_BP_FAT	GO:0001666~response to hypoxia	23	3.5548686244204	0.000857772241131957	EGR1, PLAT, ICAM1, CAV1, PTGS2, CRYAB, CST3, NR4A2, CYTB, BNIP3, PDLIM1, ANKRD1, FOXO3, ADIPOQ, CXCL12, GNGT1, CDKN1B, HIF3A, RYR1, RWDD3, UBA52, PLAU, RPS27A	610	286	16650	2.19505903932133	0.993876597228371	0.0148754199636446	1.64890057888374
GOTERM_BP_FAT	GO:0010563~negative regulation of phosphorus metabolic process	36	5.56414219474498	0.000890917023105151	CAV3, MIDN, CAV1, LRTM1, F2RL1, GABBR2, DCN, TIMP3, SPRY4, TRIB1, SPRY2, XBP1, MYOG, ERRFI1, MYC, IRS2, SOCS3, TAOK3, SOCS1, SYNJ2BP, ACTN3, ADIPOQ, PARK7, PWP1, DUSP5, ATF3, CDKN1B, DACT1, DUSP1, JUN, ASH1L, HSPB1, GADD45B, GADD45A, KLF4, GBP1	610	544	16650	1.80629218900675	0.994971448344166	0.0154010611214112	1.71209463829523
GOTERM_BP_FAT	GO:0045936~negative regulation of phosphate metabolic process	36	5.56414219474498	0.000890917023105151	CAV3, MIDN, CAV1, LRTM1, F2RL1, GABBR2, DCN, TIMP3, SPRY4, TRIB1, SPRY2, XBP1, MYOG, ERRFI1, MYC, IRS2, SOCS3, TAOK3, SOCS1, SYNJ2BP, ACTN3, ADIPOQ, PARK7, PWP1, DUSP5, ATF3, CDKN1B, DACT1, DUSP1, JUN, ASH1L, HSPB1, GADD45B, GADD45A, KLF4, GBP1	610	544	16650	1.80629218900675	0.994971448344166	0.0154010611214112	1.71209463829523
GOTERM_BP_FAT	GO:0003010~voluntary skeletal muscle contraction	4	0.618238021638331	0.000896552470271098	TNNT1, ATP2A1, MYH7, ACTN3	610	6	16650	18.1967213114754	0.995137081451087	0.0154528010981604	1.72283538786648
GOTERM_BP_FAT	GO:0014721~twitch skeletal muscle contraction	4	0.618238021638331	0.000896552470271098	TNNT1, ATP2A1, MYH7, ACTN3	610	6	16650	18.1967213114754	0.995137081451087	0.0154528010981604	1.72283538786648
GOTERM_BP_FAT	GO:0065003~macromolecular complex assembly	88	13.6012364760433	0.000896820078247719	OCLN, MMP3, TTN, NAP1L4, SLC7A7, RPS3, NDUFS5, UQCR10, TMSB15B, RPL12, LMOD2, LGI1, COX17, MYC, LMOD3, RPS27A, ICAM1, HIST1H1E, HIST1H1D, PCBD1, CRYAB, ND2, MATN1, ACTN2, CBR4, NDUFC1, PFKM, GLUL, DACT1, RPS17, JUN, RYR3, RPS15, CLDN1, COL1A2, RPL3L, CAND2, EFNA5, RPS10, PDE4DIP, COL1A1, CASQ1, OAT, SURF1, UBA52, CASQ2, SPTB, ALDOA, CAV3, PRF1, TPPP3, CAV1, DPYS, PANX3, RPL38, TRIM72, HSCB, ACAT1…	610	1710	16650	1.404659188956	0.995144809689665	0.0154126635982353	1.72334540138506
GOTERM_BP_FAT	GO:0051591~response to cAMP	12	1.85471406491499	0.000897389505066192	FOS, APP, DUSP1, RPLP0, JUN, JUND, COL1A1, AREG, SPARC, STAT1, CDO1, ADIPOQ	610	98	16650	3.34225493476079	0.995161213300916	0.0153778922226707	1.72443061993314
GOTERM_BP_FAT	GO:0071559~response to transforming growth factor beta	19	2.93663060278207	0.00095096909023017	CAV3, MEF2C, F11R, COL4A2, CAV1, FBN1, ANKRD1, SOX6, ZEB1, FOS, DKK3, HTRA1, CLEC3B, XBP1, JUN, COL1A2, COL1A1, UBA52, RPS27A	610	215	16650	2.41212352268395	0.996480868853618	0.0162421322834129	1.82649222598978
GOTERM_BP_FAT	GO:0010649~regulation of cell communication by electrical coupling	5	0.772797527047913	0.000973250522564106	TRDN, SRI, CAV1, CASQ2, HRC	610	13	16650	10.4981084489281	0.996917380988925	0.0165720597014812	1.8689056335647
GOTERM_BP_FAT	GO:0014733~regulation of skeletal muscle adaptation	5	0.772797527047913	0.000973250522564106	TNNT1, TNNC1, MYH7, ACTN3, TNNI1	610	13	16650	10.4981084489281	0.996917380988925	0.0165720597014812	1.8689056335647
GOTERM_BP_FAT	GO:0043620~regulation of DNA-templated transcription in response to stress	10	1.54559505409583	0.000981256450734216	EGR1, ATF3, XBP1, JUN, ANKRD2, C8ORF4, HIF3A, KLF2, UBA52, RPS27A	610	70	16650	3.89929742388759	0.99706063415483	0.0166595576341536	1.8841409255156
KEGG_PATHWAY	hsa05414:Dilated cardiomyopathy	13	2.00927357032457	0.00098287253305654	MYL2, MYL3, TNNC1, MYBPC3, CACNG1, TTN, TPM1, CACNA1S, TPM4, DES, SGCG, SGCA, SGCB	351	84	6910	3.04673721340388	0.200062582310276	0.0184298692439125	1.25017984806974
GOTERM_BP_FAT	GO:2000145~regulation of cell motility	45	6.95517774343122	0.000983894196026641	SPOCK3, PTGS2, F2RL1, DCN, CXCL11, TPM1, CXCL12, CCL28, CD74, CXCL10, TRIB1, XBP1, GATA3, SEMA3D, RHOB, RAB25, MYC, PHLDA2, CYR61, RAP2B, ICAM1, SGK1, IRS2, F10, SPARC, SYNJ2BP, NEXN, ADIPOQ, LAMA2, CDH13, LAMA4, BMPER, SRPX2, SERPINF1, EREG, HAS1, F3, JUN, HSPB1, HBEGF, COL1A1, CTSH, EMP2, PLAU, KLF4	610	736	16650	1.66885691375624	0.997106359139726	0.0166563884693841	1.88916006698906
GOTERM_BP_FAT	GO:0009743~response to carbohydrate	18	2.78207109737249	0.000993413836109844	MEF2C, EGR1, SRI, TXNIP, ICAM1, IRS2, PTGS2, CST3, SPARC, FOXO3, ADIPOQ, GLUL, CDKN1B, SERPINF1, CTGF, XBP1, OXCT1, MYC	610	198	16650	2.48137108792847	0.997265545517338	0.0167684857826655	1.90727215639347
GOTERM_BP_FAT	GO:0051093~negative regulation of developmental process	45	6.95517774343122	0.00104388068203596	CAV3, RBP4, CAV1, ANKRD2, BNIP3, SOX6, DCN, FOXO3, ZEB1, TRIM72, CD74, B2M, CXCL10, TRIB1, APP, LECT1, OVOL2, XBP1, GATA3, SEMA3D, ADAMTS12, MYC, ZFP36, MAG, COL4A2, EFEMP1, FBN1, CST3, SPARC, SYNJ2BP, STAT1, ADIPOQ, GPR37L1, COL5A1, CDKN1B, PLK2, EREG, SERPINF1, ULK2, IRF1, EFNA5, PMP22, KLF4, GBP1, NFIB	610	739	16650	1.66208212249606	0.997974221126597	0.0175633655291482	2.00323754146774
GOTERM_BP_FAT	GO:0070848~response to growth factor	40	6.18238021638331	0.00106899657985649	MEF2C, CAV3, CAV1, ANKRD1, SOX6, ZEB1, DCN, FOXO3, FOS, SPRY2, APP, CTGF, HTRA1, XBP1, GATA3, MYOG, ADAMTS12, ERRFI1, MYC, GPC1, RPS27A, CYR61, EGR1, ZFP36, F11R, EEF1A1, COL4A2, FBN1, MYH6, SPARC, DKK3, BMPER, HAS1, CLEC3B, JUN, COL1A2, HSPB1, COL1A1, UBA52, KLF4	610	634	16650	1.72208719036045	0.998255167901846	0.0179315744761485	2.05096356481336
GOTERM_BP_FAT	GO:0031324~negative regulation of cellular metabolic process	114	17.6197836166924	0.00107661953005198	MEF2C, MEF2A, LRTM1, F2RL1, FST, ANKRD2, ANKRD1, FOXO3, MMP3, APP, ISG15, GATA3, TFPI2, RPS27A, SATB1, IRS2, ZNF593, CRYAB, SOCS3, SOCS1, CST3, ACTN3, SYNJ2BP, FOXN3, SERPINF1, JUN, HSPB1, RPS13, WFDC1, UBA52, WFDC2, GBP1, CAV3, CAV1, IGF2BP2, HSPA1B, SOX6, SERPINH1, TIMP3, OVOL2, JUND, KLF5, PLAT, GABARAPL2, TAOK3, NR4A2, S100A11, LMCD1, SMYD1, NR4A3, FXR2, PSMB8, FXR1, VDAC1, PSMB9, CDKN1B, ATF…	610	2345	16650	1.32692509350204	0.998332468080009	0.0180075127650347	2.0654445747319
GOTERM_BP_FAT	GO:0033673~negative regulation of kinase activity	21	3.24574961360124	0.00109224670745086	CAV3, MIDN, IRS2, CAV1, SOCS3, LRTM1, SOCS1, TAOK3, DCN, ADIPOQ, SPRY4, PARK7, TRIB1, DUSP5, SPRY2, CDKN1B, DUSP1, HSPB1, GADD45B, ERRFI1, GADD45A	610	254	16650	2.25668000516329	0.998480396077915	0.018215359649165	2.09512454366459
KEGG_PATHWAY	hsa01230:Biosynthesis of amino acids	12	1.85471406491499	0.00113519710512806	ALDOA, GOT2, GLUL, TPI1, PYCR2, SDS, ENO3, PGAM2, PFKM, PGK1, TAT, GAPDH	351	74	6910	3.19242319242319	0.227278143047239	0.0196381566298158	1.44263682821969
GOTERM_BP_FAT	GO:0006915~apoptotic process	89	13.7557959814529	0.0011407332250002	MEF2C, MEF2A, ZAK, CADM1, PTGS2, GRIK2, FAM3B, CPEB4, HINT2, ANKRD2, BNIP3, ANKRD1, FOXO3, CXCL12, RPS3, SPRY2, APP, CTGF, DYNLL2, GATA3, TPT1, C8ORF4, RHOB, SIK1, MYC, RPS27A, CYR61, ZFP36, ICAM1, SATB1, SGK1, IRS2, CRYAB, SOCS3, SLC25A6, CST3, GZMB, RHBDD1, EYA4, KRT18, BTG1, F3, JUN, HSPB1, EFNA5, G0S2, GADD45B, GADD45A, CTSH, UBA52, PRF1, CAV1, MCL1, KRT20, HSPA1B, TIMP3, CD74, ANXA6, ALDH1A2…	610	1747	16650	1.39053365488378	0.998860926775451	0.0189634812754748	2.18715843907414
GOTERM_BP_FAT	GO:0007010~cytoskeleton organization	63	9.73724884080371	0.00115177503431519	MEF2C, MEF2A, ZAK, F2RL1, ANKRD1, PRKG1, TTN, CXCL12, RPS3, SPRY2, DES, CTGF, TMSB15B, LMOD2, LMOD3, ICAM1, F11R, ACTA1, CRYAB, MYH3, LDB3, KRT13, ACTN2, MYH6, TRDN, KRT19, KRT18, XIRP2, CFL2, KRT15, PDE4DIP, EFNA5, CASQ1, EMP2, GADD45A, CASQ2, SPTB, CAV3, ALDOA, TPPP3, KRT6B, MYL2, KRT20, TPM1, TPM4, CDC42EP2, SORBS1, KRT8, KRT3, UGT8, KRT4, GAPDH, NEFM, TNXB, S100A10, MYOZ1, MYOZ2, CDKN1B, NEB,…	610	1144	16650	1.50313825518744	0.998933296058916	0.0190919635292992	2.20810579681215
GOTERM_BP_FAT	GO:0071229~cellular response to acid chemical	16	2.47295208655332	0.00115710016146803	MEF2C, COL4A1, CPEB4, SOCS1, KRT13, ZEB1, SESN1, ALDH1A2, SERPINF1, XBP1, COL1A2, COL6A1, MYOG, COL1A1, MYC, KLF4	610	166	16650	2.63085127394825	0.998966535950795	0.0191260758943254	2.21820654648041
GOTERM_BP_FAT	GO:0048514~blood vessel morphogenesis	33	5.10046367851623	0.00119536901923922	SAT1, CAV1, PTGS2, DCN, CXCL10, LECT1, OVOL2, CTGF, XBP1, ERAP1, RHOB, COL8A1, CYR61, KLF5, COL4A2, COL4A1, EFNB2, SPARC, SYNJ2BP, STAT1, CDH13, GPI, BMPER, SRPX2, SERPINF1, EREG, BTG1, F3, JUN, HIF3A, HSPB1, CTSH, KLF4	610	491	16650	1.83449634402858	0.999176829364528	0.0196979392348287	2.2907661644367
GOTERM_BP_FAT	GO:0090279~regulation of calcium ion import	12	1.85471406491499	0.00125154814140763	TRDN, SRI, CAV3, SLN, CXCL11, JPH1, DHRS7C, CASQ1, CXCL12, CASQ2, HRC, CXCL10	610	102	16650	3.21118611378978	0.99941056570808	0.0205576695559608	2.39719201715668
GOTERM_BP_FAT	GO:0052548~regulation of endopeptidase activity	27	4.17310664605873	0.00125817599400518	SPOCK3, SERPINH1, TIMP3, RPS3, APP, MEFV, CTGF, COL6A3, ITIH5, MYC, TFPI2, CRIM1, CYR61, CRYAB, CST3, PSMB8, PARK7, PSMB9, GPI, CDKN1B, SERPINF1, PSME1, F3, WFDC1, CTSH, WFDC2, KLF4	610	372	16650	1.98109465891063	0.999433341056416	0.0206085057065565	2.40974058309963
GOTERM_BP_FAT	GO:0003231~cardiac ventricle development	13	2.00927357032457	0.00128393378583425	MEF2C, MYL2, MYL3, TNNC1, MYBPC3, MYH7, MYH6, TPM1, TNNI1, XIRP2, GATA3, COL11A1, CYR61	610	118	16650	3.00708530147263	0.999513803341362	0.0209684219706134	2.45849348867705
GOTERM_BP_FAT	GO:0051592~response to calcium ion	13	2.00927357032457	0.00128393378583425	TXNIP, MEF2C, FOS, MEF2A, CAV1, DUSP1, JUN, RYR3, JUND, CYTB, SPARC, TTN, CASQ2	610	118	16650	3.00708530147263	0.999513803341362	0.0209684219706134	2.45849348867705
GOTERM_BP_FAT	GO:0005978~glycogen biosynthetic process	8	1.23647604327666	0.00130939144529239	IRS2, SORBS1, PGM1, GYG1, IRS1, UBA52, RPS27A, UGP2	610	46	16650	4.74697077690663	0.999582097003527	0.0213213859108398	2.50665562372953
GOTERM_BP_FAT	GO:0006874~cellular calcium ion homeostasis	28	4.32766615146832	0.00131655786714977	CAV3, SRI, CAV1, GRIK2, F2RL1, CXCL11, SYPL2, CXCL12, CCL28, CXCL10, ANXA6, APP, P2RY4, PVALB, C1QTNF1, SLC24A1, TPT1, CIB2, JPH1, HRC, DHRS7C, TRDN, SCGN, RYR3, ATP2A1, RYR1, CASQ1, CASQ2	610	393	16650	1.94468777374546	0.999599529870505	0.0213783157443117	2.5202093678365
GOTERM_BP_FAT	GO:0001817~regulation of cytokine production	37	5.71870170015456	0.00132070917829907	IFIH1, PTGS2, CADM1, F2RL1, ANKRD2, IGF2BP2, HSPA1B, CD74, B2M, ISG15, MEFV, XBP1, GATA3, PDE4B, PCBP2, FCN1, SPON2, ERRFI1, RPS27A, ZFP36, EGR1, F11R, SOCS1, HLA-B, NR4A3, HLA-E, ADIPOQ, PARK7, EREG, IRF7, IRF1, SPTBN1, HSPB1, KLF2, UBA52, KLF4, GBP1	610	577	16650	1.75029121800153	0.999609293692039	0.0213866000021065	2.52805986172394
GOTERM_BP_FAT	GO:0014874~response to stimulus involved in regulation of muscle adaptation	5	0.772797527047913	0.00132337217551229	SRL, MYOG, ACTN3, TRIM63, CASQ1	610	14	16650	9.74824355971897	0.999615431342214	0.0213710474618657	2.53309550758624
GOTERM_BP_FAT	GO:0070208~protein heterotrimerization	5	0.772797527047913	0.00132337217551229	C1QTNF1, COL1A2, COL6A1, COL1A1, ADIPOQ	610	14	16650	9.74824355971897	0.999615431342214	0.0213710474618657	2.53309550758624
KEGG_PATHWAY	hsa04512:ECM-receptor interaction	13	2.00927357032457	0.00134597101998082	COL4A2, TNXB, COL4A1, COL5A1, LAMA2, LAMB4, LAMA4, LAMB2, COL6A3, COL1A2, COL6A1, COL1A1, COL11A1	351	87	6910	2.9416773094934	0.263422799014794	0.0216019220377728	1.70837238514391
GOTERM_BP_FAT	GO:0032970~regulation of actin filament-based process	25	3.86398763523957	0.00136888913145989	MEF2C, CAV3, SRI, ICAM1, F11R, CAV1, TNNC1, F2RL1, MYBPC3, S100A10, ACTN2, TPM1, CXCL12, CDC42EP2, NEB, CTGF, CFL2, PDE4B, TMSB15B, SPTBN1, EFNA5, TMOD4, LMOD2, LMOD3, SPTB	610	335	16650	2.03694641546367	0.999706617173827	0.0220385430565608	2.61912853222328
GOTERM_BP_FAT	GO:0045765~regulation of angiogenesis	19	2.93663060278207	0.00136920029317853	COL4A2, PTGS2, SYNJ2BP, SPARC, DCN, STAT1, CXCL10, LECT1, SRPX2, SERPINF1, BTG1, XBP1, F3, RHOB, HSPB1, ERAP1, CTSH, EMP2, KLF4	610	222	16650	2.33606557377049	0.999707159492193	0.0219839391959249	2.61971642080444
GOTERM_BP_FAT	GO:0051924~regulation of calcium ion transport	18	2.78207109737249	0.00137833031756936	CAV3, SRI, ICAM1, CAV1, PTGS2, TSPAN13, CXCL11, DHRS7C, CXCL12, CXCL10, TRDN, SLN, PDE4B, CASQ1, JPH1, CASQ2, EHD3, HRC	610	204	16650	2.40838958534233	0.999722633578276	0.022069370571003	2.63696459297583
GOTERM_BP_FAT	GO:0032409~regulation of transporter activity	18	2.78207109737249	0.00137833031756936	FXYD1, CAV3, SRI, MEF2C, CAV1, SGK1, FHL1, ACTN2, CTSS, PARK7, TRDN, SLN, PDE4B, PON1, JPH1, CASQ2, EHD3, HRC	610	204	16650	2.40838958534233	0.999722633578276	0.022069370571003	2.63696459297583
GOTERM_BP_FAT	GO:0009156~ribonucleoside monophosphate biosynthetic process	11	1.70015455950541	0.00138079835596197	ALDOA, ATP5J2, ADSSL1, AK1, ATP5L, ATP5G2, SURF1, MYC, ATP5J, AMPD1, ATP6	610	88	16650	3.41188524590164	0.999726674334971	0.0220490647871689	2.64162664065452
GOTERM_BP_FAT	GO:0010632~regulation of epithelial cell migration	16	2.47295208655332	0.00138600256960565	PTGS2, SYNJ2BP, SPARC, DCN, BMPER, SRPX2, SERPINF1, GATA3, JUN, RHOB, HSPB1, HBEGF, RAB25, CTSH, EMP2, KLF4	610	169	16650	2.58414977204385	0.99973500298391	0.022071988461869	2.65145654431082
GOTERM_BP_FAT	GO:0007411~axon guidance	19	2.93663060278207	0.00144031072778249	MATN2, EFNB2, NR4A3, CXCL12, LAMA2, OGN, APP, LAMB2, GATA3, SEMA3D, SPTBN1, EFNA5, EPYC, LGI1, SPON2, GPC1, MYH10, SPTB, NFIB	610	223	16650	2.32558994339484	0.999808137233188	0.0228662163839239	2.75397957690591
GOTERM_BP_FAT	GO:0048661~positive regulation of smooth muscle cell proliferation	10	1.54559505409583	0.00146573514256959	CDH13, NAMPT, EREG, PTGS2, XBP1, JUN, HBEGF, NR4A3, STAT1, MYC	610	74	16650	3.68852459016393	0.999835058559815	0.023203435671157	2.80194063169229
GOTERM_BP_FAT	GO:1901654~response to ketone	16	2.47295208655332	0.00147027766224977	TXNIP, CAV1, CLDN4, FOXO3, FOS, GPI, P2RY4, SERPINF1, RPL32, DUSP1, EFNA5, KLF2, MYC, ERRFI1, KLF4, GHR	610	170	16650	2.56894889103182	0.999839454504154	0.0232127211388101	2.81050735675705
GOTERM_BP_FAT	GO:0006082~organic acid metabolic process	52	8.0370942812983	0.00147250101070162	PTGS2, PGAM2, HLCS, FAH, SLC7A7, GOT2, ACSS1, ALOX12B, MYC, EDARADD, GHR, IRS2, PCBD1, PRKAB2, CYB5A, CBR4, PFKM, ACTN3, CDO1, IRS1, TAT, GLUL, PYCR2, SDS, PGM1, BHMT, CYP2A6, OAT, ALDOA, DPYS, ACAT1, CD74, ALDH1A2, TPI1, XBP1, ENO3, MYOG, GNMT, UGT8, GAPDH, ODC1, PLP1, ADSSL1, NR4A3, ADIPOQ, PARK7, GPI, FAAH, PON1, AGXT2, GAMT, PGK1	610	907	16650	1.56487790771233	0.999841563217014	0.0231858403105705	2.81470010231797
GOTERM_BP_FAT	GO:0015992~proton transport	15	2.31839258114374	0.00148022887645151	ATP5J2, UQCR10, UQCR11, COX7A1, UQCRH, COX7B, COX4I2, ATP5L, CYB5A, ATP5G2, COX7A2L, SURF1, PARK7, ATP5J, ATP6	610	153	16650	2.67598842815815	0.999848679553007	0.0232445964073538	2.82927182105226
KEGG_PATHWAY	hsa04974:Protein digestion and absorption	13	2.00927357032457	0.00148921512808775	COL4A2, SLC38A2, COL4A1, COL5A1, SLC7A7, COL9A2, COL14A1, COL6A3, COL1A2, CPA3, COL6A1, COL1A1, COL11A1	351	88	6910	2.90824915824916	0.287021348074257	0.0223011558464594	1.88859185014839
GOTERM_BP_FAT	GO:0097485~neuron projection guidance	19	2.93663060278207	0.00151487025191322	MATN2, EFNB2, NR4A3, CXCL12, LAMA2, OGN, APP, LAMB2, GATA3, SEMA3D, SPTBN1, EFNA5, EPYC, LGI1, SPON2, GPC1, MYH10, SPTB, NFIB	610	224	16650	2.31520784543326	0.999876851522992	0.0237198089754983	2.89456638665678
GOTERM_BP_FAT	GO:0048584~positive regulation of response to stimulus	100	15.4559505409583	0.00152073148497941	MEF2C, S100A4, RNASEL, ZAK, PTGS2, CADM1, F2RL1, FOXO3, ANKRD1, CXCL11, MMP3, CXCL12, B2M, CXCL10, CTGF, GATA3, PDE4B, C8ORF4, IGLL1, SPON2, RPS27A, F10, SOCS3, MYH2, SOCS1, SYNJ2BP, HLA-B, HLA-E, IRS1, BTN3A1, F3, JUN, HSPB1, COL1A1, EMP2, UBA52, GBP1, SRI, CAV1, IFIH1, MCL1, GRAP, HSPA1B, TIMP3, CD74, AXIN2, TAOK3, LMCD1, NR4A3, PSMB8, PSMB9, ATF3, GPR37, PLK2, CD59, RWDD3, BNIP3, RPS3, SPRY2, …	610	2030	16650	1.34458531858193	0.999881070146879	0.0237479837425969	2.9056099452795
GOTERM_BP_FAT	GO:0001503~ossification	26	4.01854714064915	0.00161032414177896	MEF2C, PTGS2, RPL38, TPM4, OSR2, ISG15, CTGF, JUND, COL6A1, MYOG, AXIN2, COL11A1, CYR61, UCMA, CEBPD, MATN1, MYF5, MGP, SPARC, ACTN3, CLEC3B, RPS15, RYR1, COL1A1, RPS11, AREG	610	359	16650	1.97680259372574	0.999930195499504	0.0250646490544293	3.0742695410067
KEGG_PATHWAY	hsa05016:Huntington's disease	21	3.24574961360124	0.00163242472912324	NDUFA3, COX7A1, NDUFA6, SLC25A6, COX7B, COX4I2, CYTB, ATP5G2, COX7A2L, NDUFC1, NDUFB1, NDUFB2, VDAC1, NDUFS5, UQCR10, UQCR11, COX3, COX2, UQCRH, ATP6, ATP5J	351	192	6910	2.15322293447293	0.309861653326635	0.0229123816444545	2.06846335988933
GOTERM_BP_FAT	GO:0033108~mitochondrial respiratory chain complex assembly	11	1.70015455950541	0.00163988890313615	UQCR10, NDUFS5, NDUFA3, NDUFA6, ND2, NDUFC1, SURF1, COX17, ND6, NDUFB1, NDUFB2	610	90	16650	3.33606557377049	0.999941451400449	0.0254526301413727	3.12986467338653
GOTERM_BP_FAT	GO:0007166~cell surface receptor signaling pathway	126	19.4744976816074	0.00164528130125744	MEF2C, RNASEL, TSPAN2, GRIK2, LRTM1, F2RL1, FST, PGAM2, TSPAN7, FOXO3, CXCL11, CXCL12, CXCL10, B2M, OGN, APP, ISG15, HTRA1, CTGF, GATA3, PDE4B, C8ORF4, IGLL1, RPS27A, EDARADD, F11R, IRS2, SOCS3, EFNB2, MYH2, SOCS1, HLA-B, MYH6, SYNJ2BP, HLA-E, IRS1, KRT19, BTN3A1, KRT18, F3, JUN, COL1A2, HSPB1, EFNA5, ADAMTS1, COL1A1, EMP2, UBA52, GBP1, CAV3, ZFAND5, CAV1, MCL1, OAS3, HSPA1B, TRIM72, TIMP3, CD74,…	610	2669	16650	1.28856512846341	0.999943299420641	0.0254688054117874	3.14000156083848
GOTERM_BP_FAT	GO:2000026~regulation of multicellular organismal development	87	13.4466769706337	0.00165647202620456	MEF2C, PTGS2, LRTM1, FST, ANKRD1, ZEB1, FOXO3, CXCL12, CXCL10, B2M, OGN, FOS, APP, OSR2, ISG15, CTGF, GATA3, C8ORF4, SEMA3D, ERAP1, RHOB, MYB, MYC, GPC1, ERRFI1, RPS27A, CYR61, EGR1, ZFP36, EFNB2, MATN1, MGP, HLA-B, ACTN3, SYNJ2BP, MYH6, GPR37L1, SLITRK2, DACT1, SERPINF1, PSME1, BTG1, F3, JUN, HSPB1, EFNA5, COL1A1, PMP22, EPYC, EMP2, CTSH, UBA52, CAV3, RBP4, CAV1, DCN, SOX6, CD74, TRIB1, LECT1, O…	610	1721	16650	1.37982111048666	0.99994695057528	0.0255733353509885	3.16103520976727
GOTERM_BP_FAT	GO:0006818~hydrogen transport	15	2.31839258114374	0.00167488947528791	ATP5J2, UQCR10, UQCR11, COX7A1, UQCRH, COX7B, COX4I2, ATP5L, CYB5A, ATP5G2, COX7A2L, SURF1, PARK7, ATP5J, ATP6	610	155	16650	2.64145954521417	0.999952454899691	0.0257872234952193	3.19564249586762
GOTERM_BP_FAT	GO:0030834~regulation of actin filament depolymerization	8	1.23647604327666	0.0016913058995041	CFL2, F2RL1, SPTBN1, TMOD4, ACTN2, LMOD2, LMOD3, SPTB	610	48	16650	4.54918032786885	0.999956877984483	0.0259696023387407	3.22647987129946
GOTERM_BP_FAT	GO:0032526~response to retinoic acid	12	1.85471406491499	0.00171329285754371	MEF2C, ALDH1A2, RBP4, DUSP1, SERPINF1, KRT13, MYOG, COL1A1, IGFBP2, CTSH, MYC, KLF4	610	106	16650	3.09000927930715	0.999962164323434	0.0262352460443095	3.2677666023773
GOTERM_BP_FAT	GO:0000271~polysaccharide biosynthetic process	10	1.54559505409583	0.00177143344210301	IRS2, NANS, SORBS1, HAS1, PGM1, GYG1, IRS1, UBA52, RPS27A, UGP2	610	76	16650	3.59145815358067	0.999973226539701	0.027044493154577	3.37686151400431
GOTERM_BP_FAT	GO:0014902~myotube differentiation	12	1.85471406491499	0.00184816642106583	CAV3, MEF2C, ACTA1, XBP1, MYF5, ANKRD2, RYR1, MYOG, SMYD1, ACTN3, TRIM72, CXCL10	610	107	16650	3.06113068791175	0.999983038525489	0.0281281650238577	3.52066455185415
GOTERM_BP_FAT	GO:0034284~response to monosaccharide	16	2.47295208655332	0.00185158458515687	MEF2C, SRI, TXNIP, EGR1, ICAM1, IRS2, PTGS2, SPARC, FOXO3, ADIPOQ, GLUL, CDKN1B, SERPINF1, CTGF, XBP1, OXCT1	610	174	16650	2.50989259468626	0.999983379948433	0.0281075272190041	3.52706570885838
GOTERM_BP_FAT	GO:0022603~regulation of anatomical structure morphogenesis	58	8.9644513137558	0.00185822584407087	MEF2C, PTGS2, BNIP3, CXCL12, CXCL10, OGN, OSR2, GATA3, SEMA3D, RHOB, ERAP1, MYC, RPS27A, ICAM1, EFNB2, CST3, SYNJ2BP, DACT1, BVES, PSME1, SERPINF1, BTG1, F3, HSPB1, EFNA5, COL1A1, EPYC, EMP2, CTSH, UBA52, GBP1, CAV3, ALDOA, DCN, TPM1, CDC42EP2, LECT1, OVOL2, XBP1, MYOG, ADAMTS12, AXIN2, MAG, COL4A2, MYF5, S100A10, MYL12B, SPARC, STAT1, ADIPOQ, PSMB8, COL5A1, PSMB9, SRPX2, ULK2, KLF4, NFIB, MYH10	610	1051	16650	1.50629377173964	0.999984023788876	0.0281351491047014	3.53950156735338
GOTERM_BP_FAT	GO:0006754~ATP biosynthetic process	8	1.23647604327666	0.00191209931571293	ALDOA, ATP5J2, ATP5L, ATP5G2, SURF1, MYC, ATP5J, ATP6	610	49	16650	4.45633991301439	0.999988404745349	0.0288661931811081	3.64032429163765
GOTERM_BP_FAT	GO:0051674~localization of cell	70	10.8191653786708	0.00195145834309631	MEF2C, PTGS2, F2RL1, ZEB2, PRKG1, CXCL11, CXCL12, SLC7A7, CXCL10, CTGF, GATA3, PDE4B, SEMA3D, RHOB, RAB25, MYC, CYR61, S100A2, MATN2, RAP2B, ICAM1, F11R, IRS2, SGK1, F10, EFNB2, SYNJ2BP, NEXN, BVES, SERPINF1, HAS1, BTG1, F3, JUN, COL1A2, HSPB1, COL1A1, EMP2, CTSH, ZFAND5, CAV1, SPOCK3, DCN, TPM1, CCL28, CD74, TRIB1, OVOL2, XBP1, ADAMTS12, PHLDA2, PLTP, PLAT, MAG, S100P, NR4A2, SPARC, STAT1, ADIPO…	610	1330	16650	1.43658326143227	0.999990825483725	0.0293775270941076	3.71392044218719
GOTERM_BP_FAT	GO:0048870~cell motility	70	10.8191653786708	0.00195145834309631	MEF2C, PTGS2, F2RL1, ZEB2, PRKG1, CXCL11, CXCL12, SLC7A7, CXCL10, CTGF, GATA3, PDE4B, SEMA3D, RHOB, RAB25, MYC, CYR61, S100A2, MATN2, RAP2B, ICAM1, F11R, IRS2, SGK1, F10, EFNB2, SYNJ2BP, NEXN, BVES, SERPINF1, HAS1, BTG1, F3, JUN, COL1A2, HSPB1, COL1A1, EMP2, CTSH, ZFAND5, CAV1, SPOCK3, DCN, TPM1, CCL28, CD74, TRIB1, OVOL2, XBP1, ADAMTS12, PHLDA2, PLTP, PLAT, MAG, S100P, NR4A2, SPARC, STAT1, ADIPO…	610	1330	16650	1.43658326143227	0.999990825483725	0.0293775270941076	3.71392044218719
GOTERM_BP_FAT	GO:0044092~negative regulation of molecular function	60	9.27357032457496	0.00199092324227307	LRTM1, GABBR2, SPRY4, B2M, SPRY2, APP, SLN, ITIH5, SIK1, TFPI2, ERRFI1, RPS27A, ZFP36, F11R, IRS2, CRTAC1, SOCS3, CRYAB, SOCS1, CST3, ACTN2, TRDN, DACT1, PSME1, SERPINF1, JUN, EIF4A2, HSPB1, WFDC1, GADD45B, COMMD7, GADD45A, WFDC2, UBA52, CASQ2, CAV3, SRI, MIDN, CAV1, SPOCK3, DCN, TIMP3, SERPINH1, TRIB1, COL6A3, CRIM1, TXNIP, TAOK3, ADIPOQ, PARK7, PSMB8, PSMB9, DUSP5, GPI, IFIT1, CDKN1B, DUSP1, RW…	610	1100	16650	1.48882265275708	0.999992745483409	0.0298875614951983	3.78766103256161
GOTERM_BP_FAT	GO:0048525~negative regulation of viral process	12	1.85471406491499	0.00199156641380236	ZFP36, PLSCR1, RNASEL, IFIT1, OASL, ISG15, HTRA1, JUN, PCBP2, FCN1, OAS3, STAT1	610	108	16650	3.0327868852459	0.999992773191744	0.0298217689539435	3.78886236184415
GOTERM_BP_FAT	GO:0098662~inorganic cation transmembrane transport	39	6.02782071097372	0.00200567362776126	FXYD1, CAV3, SRI, CAV1, FHL1, COX7B, ATP5G2, COX7A2L, CXCL11, CXCL10, UQCR10, SLN, UQCR11, PDE4B, SLC24A1, ATP5L, JPH1, HRC, EHD3, ATP5J, ATP6, ATP5J2, COX7A1, TMEM38A, COX4I2, ACTN2, CYB5A, CACNG1, DHRS7C, CACNA1S, TRDN, UQCRH, RYR3, ATP2A1, KCNN2, RYR1, CASQ1, SURF1, CASQ2	610	635	16650	1.67639086097844	0.999993355023957	0.0299545676426316	3.81520853446768
GOTERM_BP_FAT	GO:1900407~regulation of cellular response to oxidative stress	9	1.39103554868624	0.00201209659963178	MCL1, GPR37, FBLN5, HSPB1, FOXO3, NR4A3, MMP3, GPR37L1, PARK7	610	63	16650	3.89929742388759	0.999993604179644	0.0299738301549194	3.82720160029527
GOTERM_BP_FAT	GO:0012501~programmed cell death	92	14.2194744976816	0.00201909650120935	MEF2C, MEF2A, ZAK, CADM1, PTGS2, GRIK2, FAM3B, CPEB4, HINT2, ANKRD2, BNIP3, ANKRD1, FOXO3, CXCL12, RPS3, SPRY2, APP, CTGF, DYNLL2, GATA3, TPT1, C8ORF4, RHOB, SIK1, MYC, RPS27A, CYR61, EGR1, ZFP36, ICAM1, SATB1, SGK1, IRS2, CRYAB, SOCS3, SLC25A6, CST3, ACTN2, GZMB, ACTN3, RHBDD1, EYA4, KRT18, BTG1, F3, JUN, HSPB1, EFNA5, G0S2, GADD45B, GADD45A, CTSH, UBA52, PRF1, CAV1, MCL1, KRT20, HSPA1B, TIMP3, …	610	1852	16650	1.35591119923521	0.999993865090395	0.0300014462966973	3.84027030258879
GOTERM_BP_FAT	GO:0055074~calcium ion homeostasis	28	4.32766615146832	0.00202499377862264	CAV3, SRI, CAV1, GRIK2, F2RL1, CXCL11, SYPL2, CXCL12, CCL28, CXCL10, ANXA6, APP, P2RY4, PVALB, C1QTNF1, SLC24A1, TPT1, CIB2, JPH1, HRC, DHRS7C, TRDN, SCGN, RYR3, ATP2A1, RYR1, CASQ1, CASQ2	610	405	16650	1.88706739526412	0.999994076625171	0.0300128118782016	3.85127911633376
KEGG_PATHWAY	hsa05416:Viral myocarditis	10	1.54559505409583	0.00205772596264876	PRF1, ICAM1, CAV1, SGCG, MYH7, HLA-B, MYH6, HLA-E, SGCA, SGCB	351	57	6910	3.45379117308942	0.373486552015564	0.0271301840750373	2.60085209227184
GOTERM_BP_FAT	GO:1901605~alpha-amino acid metabolic process	17	2.62751159196291	0.00220554128435757	ADSSL1, CDO1, ACAT1, TAT, PARK7, FAH, SLC7A7, GOT2, GLUL, PYCR2, SDS, BHMT, GAMT, AGXT2, GNMT, OAT, GHR	610	195	16650	2.37957124842371	0.999997977078608	0.0325664171879578	4.18774046130008
GOTERM_BP_FAT	GO:0010880~regulation of release of sequestered calcium ion into cytosol by sarcoplasmic reticulum	6	0.927357032457496	0.00223702489602017	TRDN, SRI, DHRS7C, CASQ1, CASQ2, HRC	610	26	16650	6.29886506935687	0.999998322714318	0.0329422478550486	4.24629764589751
GOTERM_BP_FAT	GO:0045087~innate immune response	48	7.41885625965997	0.00224543338729716	CAV1, RNASEL, IFIH1, CADM1, F2RL1, OAS3, HSPA1B, RPL39, IFI35, B2M, APP, ISG15, MEFV, FCN2, GATA3, PCBP2, FCN1, IGLL1, XAF1, MR1, SPON2, MYC, GAPDH, RPS27A, EGR1, ICAM1, WDFY1, SOCS3, SOCS1, GZMB, HLA-B, CTSS, STAT1, HLA-E, PSMB8, PSMB9, PLSCR1, IFIT1, OASL, PARP9, PSME1, EREG, RPL13A, IRF7, IFIT5, IRF1, UBA52, GBP1	610	836	16650	1.56718173974429	0.999998404583157	0.0329824472554685	4.2619310727159
KEGG_PATHWAY	hsa01130:Biosynthesis of antibiotics	22	3.40030911901082	0.00235578938776152	ALDOA, ODC1, AK1, PGAM2, FBP2, PFKM, ACAT1, TAT, AMPD1, GOT2, PGM3, GPI, ACSS1, TPI1, PYCR2, SDS, PGM1, ENO3, PGK1, OAT, GAPDH, UGP2	351	212	6910	2.04295006181799	0.414562049172784	0.0293061665782797	2.97237400821987
GOTERM_BP_FAT	GO:0051926~negative regulation of calcium ion transport	8	1.23647604327666	0.00242012789719248	TRDN, SRI, CAV3, ICAM1, SLN, PTGS2, CASQ2, HRC	610	51	16650	4.28158148505304	0.999999435957961	0.0354180595678469	4.58618352575746
GOTERM_BP_FAT	GO:0043086~negative regulation of catalytic activity	48	7.41885625965997	0.00244287893948642	CAV3, MIDN, CAV1, SPOCK3, LRTM1, GABBR2, DCN, TIMP3, SERPINH1, SPRY4, TRIB1, SPRY2, APP, SLN, COL6A3, ITIH5, ERRFI1, TFPI2, CRIM1, RPS27A, ZFP36, TXNIP, F11R, IRS2, SOCS3, CRYAB, TAOK3, SOCS1, CST3, ADIPOQ, PARK7, PSMB8, PSMB9, DUSP5, GPI, IFIT1, CDKN1B, DUSP1, PSME1, SERPINF1, EIF4A2, WFDC1, HSPB1, GADD45B, GADD45A, WFDC2, UBA52, KLF4	610	839	16650	1.56157799097286	0.999999507396884	0.0356576427701633	4.62833525857546
GOTERM_BP_FAT	GO:0043618~regulation of transcription from RNA polymerase II promoter in response to stress	9	1.39103554868624	0.00246052288498265	EGR1, ATF3, XBP1, JUN, ANKRD2, HIF3A, KLF2, UBA52, RPS27A	610	65	16650	3.77931904161412	0.999999556509417	0.0358228854807526	4.66101271676255
GOTERM_BP_FAT	GO:0071822~protein complex subunit organization	84	12.9829984544049	0.00248655778192327	OCLN, F2RL1, BNIP3, MMP3, TTN, NAP1L4, RPS3, SLC7A7, NDUFS5, UQCR10, SLN, TMSB15B, LMOD2, LGI1, COX17, MYC, LMOD3, COL11A1, ICAM1, HIST1H1E, HIST1H1D, PCBD1, CRYAB, ND2, MATN1, ACTN2, CBR4, NDUFC1, PFKM, GLUL, DACT1, CFL2, JUN, RYR3, CLDN1, COL1A2, CAND2, EFNA5, PDE4DIP, COL1A1, CASQ1, OAT, SURF1, CASQ2, SPTB, ALDOA, CAV3, PRF1, TPPP3, CAV1, DPYS, PANX3, TRIM72, SERPINH1, HSCB, ACAT1, CD74, NDUFB…	610	1674	16650	1.36964569011105	0.999999620179792	0.0361070558859228	4.70921123786615
GOTERM_BP_FAT	GO:0060333~interferon-gamma-mediated signaling pathway	10	1.54559505409583	0.00253521098801767	ICAM1, OASL, IRF7, OAS3, IRF1, HLA-B, HLA-E, STAT1, GBP1, B2M	610	80	16650	3.41188524590164	0.999999715689191	0.0367116430563176	4.79922119771159
GOTERM_BP_FAT	GO:0030162~regulation of proteolysis	42	6.49149922720247	0.00254473572588709	CAV3, CAV1, SPOCK3, TIMP3, SERPINH1, PCOLCE, TRIB1, RPS3, APP, MEFV, XBP1, CTGF, COL6A3, ITIH5, MYC, TFPI2, CRIM1, RPS27A, CYR61, PLAT, GABARAPL2, CRYAB, CST3, RHBDD1, PARK7, PSMB8, PSMB9, PCOLCE2, RFWD2, GPI, CDKN1B, SERPINF1, PSME1, PLK2, CLEC3B, F3, CD59, WFDC1, CTSH, UBA52, WFDC2, KLF4	610	708	16650	1.61919977771603	0.999999731361631	0.0367576590977463	4.81683282153361
KEGG_PATHWAY	hsa05146:Amoebiasis	14	2.16383307573416	0.00255475418035534	COL4A2, COL4A1, ACTN2, ACTN3, COL5A1, LAMA2, LAMB4, LAMA4, LAMB2, COL1A2, HSPB1, COL1A1, COL11A1, CTSG	351	106	6910	2.60011826049562	0.440477339843472	0.0300993591130202	3.21964663293379
GOTERM_BP_FAT	GO:0007167~enzyme linked receptor protein signaling pathway	53	8.19165378670788	0.0026082044919287	NAMPT, FST, ZEB1, FOS, SPRY2, APP, CTGF, HTRA1, GATA3, ERRFI1, GPC1, RPS27A, GHR, CYR61, EGR1, F11R, IRS2, SOCS3, SOCS1, EFNB2, SYNJ2BP, MYH6, IRS1, DACT1, EREG, F3, JUN, COL1A2, HSPB1, EFNA5, UBA52, CAV3, ZFAND5, CAV1, DCN, TRIM72, SORBS1, XBP1, ADAMTS12, CRIM1, PLAT, TXNIP, COL4A2, COL4A1, FBN1, EFEMP1, ADIPOQ, DKK3, CDH13, BMPER, SPTBN1, HBEGF, AREG	610	954	16650	1.51639344262295	0.999999815893376	0.0375669201232007	4.93411025390413
GOTERM_BP_FAT	GO:0010941~regulation of cell death	77	11.9010819165379	0.00261402347563578	MEF2C, ZAK, PTGS2, GRIK2, CPEB4, ANKRD2, BNIP3, ANKRD1, FOXO3, MMP3, CXCL12, RPS3, SPRY2, CTGF, DYNLL2, GATA3, TPT1, RHOB, SIK1, MYC, RPS27A, CYR61, GHR, ZFP36, EGR1, ICAM1, SGK1, IRS2, SOCS3, CRYAB, CST3, ACTN2, GZMB, ACTN3, RHBDD1, GPR37L1, EYA4, KRT18, SERPINF1, BTG1, F3, JUN, HSPB1, G0S2, EEF1D, GADD45B, GADD45A, CTSH, UBA52, CAV1, MCL1, HSPA1B, TIMP3, CD74, ALDH1A2, XBP1, JUND, AXIN2, TXNIP,…	610	1509	16650	1.39279079620637	0.999999822162274	0.0375582744033155	4.94485569702675
