# Supplementary material for: Lag penalized weighted correlation for time series clustering
Source: BMC Bioinformatics. 2020 Jul 17;21:21. doi: 10.1186/s12859-019-3324-1 (PMC6966853; doi:10.1186/s12859-019-3324-1)
Supplement: Supplementary file 5 — Additional file 5 Cluster assignments and DAVID enrichment for axolotl lLPWC as tab-delimited text files. The cluster assignment files contain the mapped human official gene symbols and do not have a header row. [file 12859_2019_3324_MOESM5_ESM.zip › cluster3_table.txt]

Category	Term	Count	X.	PValue	Genes	List.Total	Pop.Hits	Pop.Total	Fold.Enrichment	Bonferroni	Benjamini	FDR
GOTERM_BP_FAT	GO:0022617~extracellular matrix disassembly	12	5.40540540540541	1.00169660846857e-08	MMP10, LAMB3, LAMA3, MMP9, MMP19, CAPG, MMP8, MMP13, MMP12, MMP1, SPP1, TIMP1	205	88	16650	11.0753880266075	3.76029836716141e-05	3.76029836716141e-05	1.84875493136616e-05
GOTERM_BP_FAT	GO:0030198~extracellular matrix organization	18	8.10810810810811	8.01369649722468e-07	MMP9, MMP19, MMP8, ITGB4, MMP13, MMP1, MMP12, TIMP1, MMP10, DSPP, LAMB3, LAMA3, SERPINF2, CRISPLD2, SERPINE1, CAPG, NCAN, SPP1	205	334	16650	4.37709945961735	0.00300382234138219	0.00150304073641883	0.00147901655443983
GOTERM_BP_FAT	GO:0043062~extracellular structure organization	18	8.10810810810811	8.35655504668378e-07	MMP9, MMP19, MMP8, ITGB4, MMP13, MMP1, MMP12, TIMP1, MMP10, DSPP, LAMB3, LAMA3, SERPINF2, CRISPLD2, SERPINE1, CAPG, NCAN, SPP1	205	335	16650	4.36403349108118	0.0031321366687711	0.00104513748808721	0.00154229444023768
GOTERM_BP_FAT	GO:0051674~localization of cell	38	17.1171171171171	1.93567225846646e-06	CLDN7, OLFM4, CCK, TNFRSF12A, MMP9, ITGB4, CXCR1, TAC1, CXCR2, SDC4, MMP1, TIMP1, EPCAM, CXCR4, ANG, HMOX1, SEMA3F, GAB1, SERPINE1, SFTPD, CEACAM6, IL1B, HSPA5, SCG2, EGFR, PTPRJ, HSP90AA1, ARID5B, MMP12, DDIT4, LEP, MMP10, SDC1, LAMA3, CXCL14, SEMA4F, PLA2G7, TNK2	205	1330	16650	2.3205574912892	0.00724018336185228	0.00181498109892853	0.0035724624358191
GOTERM_BP_FAT	GO:0048870~cell motility	38	17.1171171171171	1.93567225846646e-06	CLDN7, OLFM4, CCK, TNFRSF12A, MMP9, ITGB4, CXCR1, TAC1, CXCR2, SDC4, MMP1, TIMP1, EPCAM, CXCR4, ANG, HMOX1, SEMA3F, GAB1, SERPINE1, SFTPD, CEACAM6, IL1B, HSPA5, SCG2, EGFR, PTPRJ, HSP90AA1, ARID5B, MMP12, DDIT4, LEP, MMP10, SDC1, LAMA3, CXCL14, SEMA4F, PLA2G7, TNK2	205	1330	16650	2.3205574912892	0.00724018336185228	0.00181498109892853	0.0035724624358191
GOTERM_BP_FAT	GO:0009605~response to external stimulus	50	22.5225225225225	3.55261704759883e-06	LDHA, CXCR1, FOXO1, CXCR2, SGMS1, DNAJC15, CXCR4, ANG, SEMA3F, HMOX1, SERPINE1, SLC2A1, IL1B, ZYX, EGFR, PTPRJ, APCS, PRG2, NLRP1, DDIT4, IL20RB, SERPINF2, VAMP8, SEMA4F, PLA2G7, MST1R, TNFAIP3, CCK, USP2, PFKFB1, CLU, UPP1, TAC1, BCL2L1, CHIT1, ARG1, SFTPD, MAS1, PCSK9, B3GNT2, HSPA5, LECT2, ACSL4, DHX58, SPP1, SCG2, LEP, CXCL14, LIPG, MPO	205	2073	16650	1.95898485757651	0.0132480103622109	0.00266375550772058	0.006556591273843
GOTERM_BP_FAT	GO:0006954~inflammatory response	24	10.8108108108108	3.60569084898523e-06	EGFR, APCS, CXCR1, TAC1, CXCR2, SGMS1, NLRP1, LEP, SDC1, IL20RB, VAMP8, CXCR4, SERPINF2, HMOX1, CYP26B1, SERPINE1, PLA2G7, IL1B, NAIP, ALOX5, TNFAIP3, KDM6B, SPP1, SCG2	205	637	16650	3.06007581268905	0.0134445910111615	0.00225342186595112	0.00665453942498839
GOTERM_BP_FAT	GO:0044712~single-organism catabolic process	28	12.6126126126126	4.06433194294548e-06	XDH, LDHA, PRTN3, PFKFB3, MMP9, PFKFB1, MMP8, HK2, UPP1, MMP1, ARG1, HMOX1, CYP26B1, IL1B, HSPA5, HERPUD1, MMP19, FBP1, MMP13, MMP12, DDIT4, LEP, MMP10, DNAJB9, TDH, PLA2G7, LIPG, SMPD3	205	837	16650	2.71702071859428	0.0151417266830359	0.00217727388167699	0.00750096167877468
GOTERM_BP_FAT	GO:0040011~locomotion	40	18.018018018018	8.00609819418372e-06	CLDN7, OLFM4, CCK, TNFRSF12A, MMP9, ITGB4, CXCR1, TAC1, CXCR2, SDC4, MMP1, TIMP1, EPCAM, CXCR4, ANG, HMOX1, SEMA3F, GAB1, SERPINE1, SFTPD, CEACAM6, IL1B, B3GNT2, HSPA5, LECT2, SCG2, EGFR, PTPRJ, HSP90AA1, ARID5B, MMP12, DDIT4, LEP, MMP10, SDC1, LAMA3, CXCL14, SEMA4F, PLA2G7, TNK2	205	1530	16650	2.12338593974175	0.0296078520379567	0.0037498283848526	0.0147752128925704
GOTERM_BP_FAT	GO:0032963~collagen metabolic process	10	4.5045045045045	8.32398561568263e-06	ARG1, MMP10, SERPINF2, PRTN3, MMP9, MMP19, MMP8, MMP13, MMP12, MMP1	205	110	16650	7.38359201773836	0.0307651876658457	0.00346602077402669	0.0153618298665226
GOTERM_BP_FAT	GO:0044259~multicellular organismal macromolecule metabolic process	10	4.5045045045045	1.19596177765086e-05	ARG1, MMP10, SERPINF2, PRTN3, MMP9, MMP19, MMP8, MMP13, MMP12, MMP1	205	115	16650	7.06256627783669	0.0439037332921808	0.00447960387042889	0.0220706512917057
GOTERM_BP_FAT	GO:0030574~collagen catabolic process	8	3.6036036036036	1.42641438861814e-05	MMP10, PRTN3, MMP9, MMP19, MMP8, MMP13, MMP12, MMP1	205	65	16650	9.99624765478424	0.0521395365910712	0.0048561685060583	0.0263229661259579
GOTERM_BP_FAT	GO:0008284~positive regulation of cell proliferation	27	12.1621621621622	1.55362932123732e-05	CLDN7, CCK, MARCKSL1, PRTN3, MMP9, TAC1, CXCR2, BCL2L1, TIMP1, EPCAM, ARG1, ANG, HMOX1, TGM1, MAS1, CEACAM6, IL1B, FGFBP1, SCG2, EGFR, MMP12, PTHLH, LEP, SERPINF2, SLC25A33, MST1R, TNFAIP3	205	849	16650	2.58295268465052	0.0566554605307418	0.00484851596359281	0.0286702645811099
GOTERM_BP_FAT	GO:0006952~defense response	39	17.5675675675676	1.61424461184422e-05	CCK, CLU, CXCR1, AQP4, TAC1, CXCR2, SGMS1, TRIM8, CXCR4, ANG, HMOX1, CYP26B1, SERPINE1, MAS1, SFTPD, IL1B, ZYX, DHX58, SPP1, SCG2, EGFR, APCS, PRG2, NLRP1, DDIT4, LEP, SDC1, IL20RB, VAMP8, SERPINF2, PSME2, PLA2G7, MPO, NAIP, ALOX5, TNK2, MST1R, TNFAIP3, KDM6B	205	1518	16650	2.08666730936084	0.0587996326599672	0.00465063153953205	0.0297886855280427
GOTERM_BP_FAT	GO:0072593~reactive oxygen species metabolic process	13	5.85585585585586	1.93420544199705e-05	LEP, XDH, EGFR, HSP90AA1, SLC25A33, ARG2, CLU, SFTPD, HK2, IL1B, MPO, HBA2, DDIT4	205	222	16650	4.75609756097561	0.0700372752161972	0.00517305730867434	0.0356921300929569
GOTERM_BP_FAT	GO:0010033~response to organic substance	59	26.5765765765766	2.75628439030698e-05	LDHA, AQP4, FOXO1, CXCR1, CXCR2, SGMS1, TRIM8, CXCR4, ANG, HMOX1, GAB1, SERPINE1, IL1B, ZYX, NFIL3, EGFR, HSP90AA1, MMP19, PIM3, NLRP1, DDIT4, SDC1, DGAT2, IL20RB, SLC25A33, SERPINF2, PSME2, NAIP, MST1R, CA2, ATP6V1G3, TNFAIP3, XDH, TNFRSF12A, CREM, PFKFB1, CLU, TAC1, KEAP1, BCL2L1, TIMP1, ARG1, PLIN2, CYP26B1, MAS1, PCSK9, HSPA5, ACSL4, EHD1, FGFBP1, EHD4, SPP1, HERPUD1, LEP, YWHAG, DNAJB9, MPO,…	205	2822	16650	1.69806917771516	0.0982990383709641	0.00687441846868098	0.0508584045539218
GOTERM_BP_FAT	GO:0044243~multicellular organism catabolic process	8	3.6036036036036	2.80764048993949e-05	MMP10, PRTN3, MMP9, MMP19, MMP8, MMP13, MMP12, MMP1	205	72	16650	9.02439024390244	0.100035808462763	0.0065658688400676	0.0518057847618159
GOTERM_BP_FAT	GO:0010243~response to organonitrogen compound	25	11.2612612612613	3.77171016817582e-05	LDHA, CREM, PFKFB1, FOXO1, TAC1, BCL2L1, TIMP1, ARG1, HMOX1, GAB1, MAS1, PCSK9, IL1B, EGFR, HSP90AA1, MMP19, NLRP1, LEP, YWHAG, SDC1, SLC25A33, NAIP, ATP6V1G3, CA2, TNFAIP3	205	789	16650	2.57349531670222	0.132025263328661	0.00829439072661353	0.0695886692407499
GOTERM_BP_FAT	GO:0044236~multicellular organism metabolic process	10	4.5045045045045	3.82942587810032e-05	ARG1, MMP10, SERPINF2, PRTN3, MMP9, MMP19, MMP8, MMP13, MMP12, MMP1	205	133	16650	6.10673024023473	0.133903894337233	0.00795482491776389	0.070653177639135
GOTERM_BP_FAT	GO:0031667~response to nutrient levels	17	7.65765765765766	3.92882478804469e-05	EGFR, LDHA, CCK, PFKFB1, UPP1, FOXO1, LEP, ARG1, DNAJC15, HMOX1, SLC2A1, LIPG, PCSK9, MPO, HSPA5, ACSL4, SPP1	205	404	16650	3.41765274088384	0.137129778532283	0.00773263133859825	0.0724864657252411
GOTERM_BP_FAT	GO:0016477~cell migration	32	14.4144144144144	4.78096020098825e-05	OLFM4, CCK, TNFRSF12A, MMP9, CXCR1, TAC1, CXCR2, SDC4, MMP1, TIMP1, CXCR4, ANG, HMOX1, SEMA3F, SERPINE1, SFTPD, CEACAM6, IL1B, HSPA5, SCG2, EGFR, PTPRJ, HSP90AA1, ARID5B, MMP12, DDIT4, LEP, SDC1, CXCL14, SEMA4F, PLA2G7, TNK2	205	1184	16650	2.19512195121951	0.164296619147923	0.00893392997845743	0.0882017281899516
GOTERM_BP_FAT	GO:0009611~response to wounding	22	9.90990990990991	4.94821158215354e-05	F2RL2, EGFR, APCS, TNFRSF12A, PRTN3, ITGB4, SDC4, MMP12, TIMP1, ACTG1, ARG1, LYVE1, SDC1, SERPINF2, HMOX1, SERPINE1, NAIP, HBG1, HBG2, TNFAIP3, EHD1, SPP1	205	649	16650	2.75320380322447	0.169527496414452	0.00880672771087254	0.0912859392822041
GOTERM_BP_FAT	GO:0006928~movement of cell or subcellular component	42	18.9189189189189	5.97369809048136e-05	CLDN7, OLFM4, CCK, TNFRSF12A, MMP9, ITGB4, CXCR1, TAC1, CXCR2, SDC4, MMP1, TIMP1, EPCAM, ACTG1, CXCR4, ANG, SEMA3F, HMOX1, GAB1, SERPINE1, SFTPD, CEACAM6, IL1B, B3GNT2, HSPA5, SCG2, EGFR, PTPRJ, HSP90AA1, ARID5B, MMP12, DDIT4, LEP, MMP10, LYVE1, SDC1, LAMA3, CXCL14, SEMA4F, PLA2G7, TNK2, MST1R	205	1795	16650	1.90040084244854	0.200892120890301	0.010141826955213	0.110194528169849
GOTERM_BP_FAT	GO:0097006~regulation of plasma lipoprotein particle levels	7	3.15315315315315	6.12771439783526e-05	DGAT2, HMOX1, LIPG, PLA2G7, PCSK9, MPO, EHD1	205	56	16650	10.1524390243902	0.205499327616416	0.00995195034949892	0.113034088904318
GOTERM_BP_FAT	GO:0015669~gas transport	5	2.25225225225225	7.34170123611864e-05	HBZ, HBG1, HBA2, CA2, HBG2	205	19	16650	21.3735558408216	0.240896830050992	0.0114183757371427	0.135413392914441
GOTERM_BP_FAT	GO:0032101~regulation of response to external stimulus	23	10.3603603603604	7.74165327626618e-05	EGFR, APCS, CCK, TAC1, CXCR2, NLRP1, LEP, CXCL14, IL20RB, VAMP8, CXCR4, SERPINF2, SEMA4F, SEMA3F, SERPINE1, PLA2G7, MAS1, IL1B, ZYX, TNFAIP3, DHX58, SPP1, SCG2	205	721	16650	2.59091370386658	0.252209869095015	0.0115580036657918	0.142785291152314
GOTERM_BP_FAT	GO:0006508~proteolysis	40	18.018018018018	7.82504283307639e-05	XDH, CCK, USP2, PRTN3, MMP9, MMP8, ENDOU, CLU, KEAP1, ZNRF1, MMP1, TIMP1, UBE2R2, SQSTM1, SERPINE1, IL1B, PCSK9, FGL2, HSPA5, PRSS33, HERPUD1, CLCA2, ASTL, MAP2K3, MMP19, PAPLN, MMP13, NLRP1, MMP12, BCL2L10, MMP10, DNAJB9, CARD16, PSME2, SERPINF2, ST14, NAIP, RHBDL2, CSTA, TNFAIP3	205	1693	16650	1.91894890006195	0.254547305610595	0.0112350105983962	0.144322258913232
GOTERM_BP_FAT	GO:0007155~cell adhesion	40	18.018018018018	8.44424109782195e-05	CLDN7, OLFM4, LDHA, TNFRSF12A, ITGB4, SDC4, TAGLN2, ACTG1, EPCAM, LAMB3, COL17A1, DSPP, PPL, CYP26B1, SERPINE1, PLIN3, SFTPD, IL1B, HSPA5, ZYX, EHD1, SPP1, EHD4, PTPRJ, EGFR, STX5, CLCA2, ASTL, FBLIM1, LEP, RND3, LYVE1, LAMA3, IL20RB, SERPINF2, PKP3, CAPG, DNAJB1, CSTA, NCAN	205	1699	16650	1.91217215291635	0.271676670571558	0.0116724603935142	0.155734112440076
GOTERM_BP_FAT	GO:0008544~epidermis development	14	6.30630630630631	8.702318002668e-05	EGFR, HRNR, UGCG, KEAP1, PTHLH, LAMB3, COL17A1, LAMA3, PPL, CYP26B1, ST14, TGM1, GAB1, CSTA	205	300	16650	3.79024390243902	0.278699346326723	0.0116000246017891	0.160490117883183
GOTERM_BP_FAT	GO:0022610~biological adhesion	40	18.018018018018	9.10776083817239e-05	CLDN7, OLFM4, LDHA, TNFRSF12A, ITGB4, SDC4, TAGLN2, ACTG1, EPCAM, LAMB3, COL17A1, DSPP, PPL, CYP26B1, SERPINE1, PLIN3, SFTPD, IL1B, HSPA5, ZYX, EHD1, SPP1, EHD4, PTPRJ, EGFR, STX5, CLCA2, ASTL, FBLIM1, LEP, RND3, LYVE1, LAMA3, IL20RB, SERPINF2, PKP3, CAPG, DNAJB1, CSTA, NCAN	205	1705	16650	1.90544310135183	0.289595613597851	0.0117211421816743	0.167961443745368
GOTERM_BP_FAT	GO:0009991~response to extracellular stimulus	17	7.65765765765766	9.41661330113302e-05	EGFR, LDHA, CCK, PFKFB1, UPP1, FOXO1, LEP, ARG1, DNAJC15, HMOX1, SLC2A1, LIPG, PCSK9, MPO, HSPA5, ACSL4, SPP1	205	435	16650	3.17409587888982	0.297785459372715	0.0117147189788893	0.173652488995102
GOTERM_BP_FAT	GO:1901700~response to oxygen-containing compound	36	16.2162162162162	9.65415195333753e-05	LDHA, CREM, PFKFB1, FOXO1, TAC1, BCL2L1, SGMS1, TIMP1, ARG1, HMOX1, CYP26B1, GAB1, SERPINE1, MAS1, IL1B, PCSK9, SPP1, EGFR, HSP90AA1, MMP19, HBA2, PIM3, NLRP1, DDIT4, LEP, SDC1, YWHAG, DGAT2, SLC25A33, MPO, NAIP, CA2, ATP6V1G3, TNFAIP3, KDM6B, SLC14A2	205	1466	16650	1.99447642498253	0.304020003409678	0.0116233517484304	0.178029267252977
GOTERM_BP_FAT	GO:0040012~regulation of locomotion	23	10.3603603603604	0.000191277609269559	EGFR, PTPRJ, CLDN7, OLFM4, MMP9, TAC1, CXCR2, SDC4, TIMP1, EPCAM, MMP10, LAMA3, CXCL14, CXCR4, SEMA4F, SEMA3F, HMOX1, GAB1, SERPINE1, PLA2G7, CEACAM6, HSPA5, SCG2	205	768	16650	2.43235518292683	0.512334143521324	0.0221914657605555	0.352437750754719
GOTERM_BP_FAT	GO:0006897~endocytosis	21	9.45945945945946	0.000201062254052894	EGFR, OLFM4, HSP90AA1, PDLIM7, PRG4, PRTN3, ENDOU, CXCR1, CXCR2, HBA2, BCL2L1, LEP, ACTG1, SERPINE1, SFTPD, IL1B, PCSK9, TNK2, EHD1, SNX10, EHD4	205	665	16650	2.56482670089859	0.52992526747492	0.0226150128886399	0.370434783527995
GOTERM_BP_FAT	GO:0048878~chemical homeostasis	28	12.6126126126126	0.00020403048666857	F2RL2, HRNR, CCK, HK2, AQP4, TAC1, FOXO1, CXCR2, ATP12A, CALCB, ALAS2, SLC30A1, CXCR4, HMOX1, CYP26B1, SFTPD, PCSK9, SCNN1B, EHD1, EGFR, HERPUD1, PIM3, UPK3A, LEP, DGAT2, LIPG, CA2, ATP6V1G3	205	1049	16650	2.16791834267246	0.535135165509349	0.0222777669115343	0.375893687136408
GOTERM_BP_FAT	GO:0010035~response to inorganic substance	17	7.65765765765766	0.000223334979654079	EGFR, LDHA, ALG2, FBP1, FOXO1, HBA2, HVCN1, ARG1, SDC1, SLC30A1, HMOX1, MPO, HSPA5, CA2, TNFAIP3, KDM6B, SLC14A2	205	469	16650	2.94399084715794	0.567638462999935	0.0236722574350435	0.411389853445721
GOTERM_BP_FAT	GO:0050900~leukocyte migration	15	6.75675675675676	0.000229415388536988	OLFM4, MMP9, CXCR1, CXCR2, MMP1, LEP, CXCL14, CXCR4, HMOX1, SERPINE1, SFTPD, PLA2G7, IL1B, CEACAM6, SCG2	205	376	16650	3.2401401141671	0.577397886595578	0.023641721661756	0.422567737211677
GOTERM_BP_FAT	GO:1901698~response to nitrogen compound	25	11.2612612612613	0.000259929568606504	LDHA, CREM, PFKFB1, FOXO1, TAC1, BCL2L1, TIMP1, ARG1, HMOX1, GAB1, MAS1, PCSK9, IL1B, EGFR, HSP90AA1, MMP19, NLRP1, LEP, YWHAG, SDC1, SLC25A33, NAIP, ATP6V1G3, CA2, TNFAIP3	205	895	16650	2.2687014579643	0.623147885979232	0.0260309398407879	0.478645382172571
GOTERM_BP_FAT	GO:2001234~negative regulation of apoptotic signaling pathway	11	4.95495495495495	0.000270807298880512	HERPUD1, HMOX1, MMP9, CLU, SERPINE1, IL1B, BCL2L1, SGMS1, TNFAIP3, BCL2L10, SCG2	205	210	16650	4.25435540069686	0.638230596717729	0.0264017488890285	0.498628783221677
GOTERM_BP_FAT	GO:0008283~cell proliferation	41	18.4684684684685	0.000274504255014655	XDH, CLDN7, CCK, MARCKSL1, PRTN3, MMP9, CLU, FOXO1, TAC1, CXCR2, EHF, BCL2L1, SDC4, TIMP1, EPCAM, ARG1, ANG, HMOX1, GAB1, TGM1, SFTPD, MAS1, IL1B, CEACAM6, RUNX1, FGFBP1, SCG2, PTPRJ, EGFR, PRG4, MMP12, DDIT4, TACC2, PTHLH, LEP, IL20RB, SLC25A33, SERPINF2, LIPG, MST1R, TNFAIP3	205	1861	16650	1.78936055883933	0.643218038546085	0.0260802991880072	0.50541957093615
GOTERM_BP_FAT	GO:2000145~regulation of cell motility	22	9.90990990990991	0.000283667206445343	EGFR, PTPRJ, CLDN7, OLFM4, MMP9, TAC1, CXCR2, SDC4, TIMP1, EPCAM, MMP10, LAMA3, CXCL14, CXCR4, SEMA4F, SEMA3F, HMOX1, GAB1, SERPINE1, PLA2G7, CEACAM6, HSPA5	205	736	16650	2.42775715800636	0.655285161318387	0.0262745987174496	0.522248732577901
GOTERM_BP_FAT	GO:2001237~negative regulation of extrinsic apoptotic signaling pathway	8	3.6036036036036	0.000308766123939132	HMOX1, SERPINE1, IL1B, BCL2L1, SGMS1, TNFAIP3, BCL2L10, SCG2	205	105	16650	6.18815331010453	0.686290227770443	0.0278792880602293	0.568332946241168
GOTERM_BP_FAT	GO:0031581~hemidesmosome assembly	4	1.8018018018018	0.000367501997654062	COL17A1, LAMB3, LAMA3, ITGB4	205	12	16650	27.0731707317073	0.74838523328855	0.0323198944784265	0.676099192544077
GOTERM_BP_FAT	GO:0043066~negative regulation of apoptotic process	23	10.3603603603604	0.000456106203518068	EGFR, CLDN7, HERPUD1, MMP9, CLU, FOXO1, CXCR2, PIM3, BCL2L1, SGMS1, BCL2L10, TIMP1, LEP, EPCAM, SQSTM1, HMOX1, SERPINE1, MPO, IL1B, NAIP, HSPA5, TNFAIP3, SCG2	205	818	16650	2.28367821575526	0.819606244099098	0.0390454983387571	0.838457669941017
GOTERM_BP_FAT	GO:0070887~cellular response to chemical stimulus	52	23.4234234234234	0.000502216372934095	AQP4, FOXO1, CXCR1, CXCR2, SGMS1, HVCN1, TRIM8, CXCR4, HMOX1, SERPINE1, GAB1, IL1B, ZYX, NFIL3, EGFR, FBP1, PIM3, DDIT4, DGAT2, IL20RB, SLC25A33, PSME2, PLA2G7, MST1R, CA2, ATP6V1G3, TNFAIP3, KDM6B, XDH, TNFRSF12A, TAC1, KEAP1, BCL2L1, ARG1, CYP26B1, SFTPD, MAS1, PCSK9, HSPA5, EHD1, FGFBP1, EHD4, SCG2, HERPUD1, CES2, NAT1, NAT2, LEP, YWHAG, DNAJB9, CXCL14, MPO	205	2648	16650	1.59494510352959	0.848291421013987	0.0419534879146802	0.92285067434229
GOTERM_BP_FAT	GO:0050727~regulation of inflammatory response	13	5.85585585585586	0.00050912626749016	LEP, EGFR, APCS, IL20RB, VAMP8, SERPINE1, MAS1, PLA2G7, TAC1, IL1B, ZYX, TNFAIP3, NLRP1	205	314	16650	3.36259126922479	0.852178041086964	0.0415934910949016	0.93549163454536
GOTERM_BP_FAT	GO:0043069~negative regulation of programmed cell death	23	10.3603603603604	0.000545751584192417	EGFR, CLDN7, HERPUD1, MMP9, CLU, FOXO1, CXCR2, PIM3, BCL2L1, SGMS1, BCL2L10, TIMP1, LEP, EPCAM, SQSTM1, HMOX1, SERPINE1, MPO, IL1B, NAIP, HSPA5, TNFAIP3, SCG2	205	829	16650	2.25337609226514	0.87117632952526	0.0435724450727144	1.00246851729761
GOTERM_BP_FAT	GO:0048871~multicellular organismal homeostasis	13	5.85585585585586	0.000554981849918151	ACTG1, EGFR, HRNR, IL20RB, CYP26B1, SFTPD, AQP4, FOXO1, IL1B, CA2, SCNN1B, TNFAIP3, SPP1	205	317	16650	3.33076863891667	0.87556604723127	0.0433713557127252	1.01934118784277
GOTERM_BP_FAT	GO:0034383~low-density lipoprotein particle clearance	4	1.8018018018018	0.000597144827969399	DGAT2, HMOX1, PCSK9, EHD1	205	14	16650	23.205574912892	0.893791512677424	0.045641270178182	1.09637936357984
GOTERM_BP_FAT	GO:2000377~regulation of reactive oxygen species metabolic process	9	4.05405405405405	0.000601158610441103	LEP, XDH, EGFR, HSP90AA1, SLC25A33, CLU, HK2, FOXO1, IL1B	205	153	16650	4.77761836441894	0.895380783256603	0.0450248499690731	1.10371019774781
GOTERM_BP_FAT	GO:0034381~plasma lipoprotein particle clearance	5	2.25225225225225	0.000601342610574414	DGAT2, HMOX1, LIPG, PCSK9, EHD1	205	32	16650	12.6905487804878	0.895453066061292	0.0441577438724723	1.10404624610716
GOTERM_BP_FAT	GO:0048585~negative regulation of response to stimulus	32	14.4144144144144	0.000629802737245947	XDH, CCK, MMP9, CLU, FOXO1, BCL2L1, SGMS1, HMOX1, SEMA3F, CYP26B1, SERPINE1, IL1B, HSPA5, DHX58, SPP1, SCG2, EGFR, PTPRJ, HERPUD1, APCS, FBP1, PIM3, SAMSN1, DDIT4, BCL2L10, LEP, IL20RB, PSME2, SEMA4F, SERPINF2, TNFAIP3, DUSP7	205	1369	16650	1.89848384970336	0.906052982873372	0.0453142264276465	1.15601135370138
GOTERM_BP_FAT	GO:0052548~regulation of endopeptidase activity	14	6.30630630630631	0.000694471456075302	XDH, HERPUD1, CCK, MMP9, PAPLN, NLRP1, BCL2L10, TIMP1, CARD16, SERPINF2, PSME2, SERPINE1, NAIP, CSTA	205	372	16650	3.05664830841857	0.926314668165366	0.0489160206183159	1.27399343122677
GOTERM_BP_FAT	GO:0015671~oxygen transport	4	1.8018018018018	0.000739713837254625	HBZ, HBG1, HBA2, HBG2	205	15	16650	21.6585365853659	0.937831901845785	0.0510635601455149	1.35645475681367
GOTERM_BP_FAT	GO:0010941~regulation of cell death	34	15.3153153153153	0.000759515459883344	XDH, CLDN7, LDHA, OLFM4, CCK, TNFRSF12A, MMP9, CLU, FOXO1, CXCR2, BCL2L1, SGMS1, TIMP1, EPCAM, SQSTM1, HMOX1, SERPINE1, IL1B, PCSK9, HSPA5, SCG2, EGFR, HERPUD1, HBA2, PIM3, NLRP1, DDIT4, BCL2L10, LEP, YWHAG, CARD16, MPO, NAIP, TNFAIP3	205	1509	16650	1.82999563594045	0.942288819699501	0.0514496916208115	1.39252581586319
GOTERM_BP_FAT	GO:0030334~regulation of cell migration	20	9.00900900900901	0.000781454422844986	PTPRJ, EGFR, OLFM4, MMP9, TAC1, CXCR2, SDC4, TIMP1, MMP10, LAMA3, CXCL14, CXCR4, SEMA4F, SEMA3F, HMOX1, GAB1, SERPINE1, PLA2G7, CEACAM6, HSPA5	205	685	16650	2.37137261883568	0.946854759696866	0.0519600799199773	1.43247573164068
GOTERM_BP_FAT	GO:2001236~regulation of extrinsic apoptotic signaling pathway	9	4.05405405405405	0.0008396978948179	TNFRSF12A, HMOX1, SERPINE1, IL1B, BCL2L1, SGMS1, TNFAIP3, BCL2L10, SCG2	205	161	16650	4.5402211786093	0.95729973263144	0.0547571445335018	1.5384603563539
GOTERM_BP_FAT	GO:0051270~regulation of cellular component movement	22	9.90990990990991	0.000867580947269764	EGFR, PTPRJ, CLDN7, OLFM4, MMP9, TAC1, CXCR2, SDC4, TIMP1, EPCAM, MMP10, LAMA3, CXCL14, CXCR4, SEMA4F, SEMA3F, HMOX1, GAB1, SERPINE1, PLA2G7, CEACAM6, HSPA5	205	802	16650	2.22796666869412	0.961546767080788	0.0555602432452781	1.58916049787873
GOTERM_BP_FAT	GO:0042542~response to hydrogen peroxide	8	3.6036036036036	0.000881020727899884	ARG1, LDHA, SDC1, HMOX1, FOXO1, HBA2, TNFAIP3, KDM6B	205	125	16650	5.19804878048781	0.963440331201967	0.0554516868275734	1.61358941747688
GOTERM_BP_FAT	GO:0042981~regulation of apoptotic process	32	14.4144144144144	0.000911379688605261	XDH, CLDN7, LDHA, OLFM4, CCK, TNFRSF12A, MMP9, CLU, FOXO1, CXCR2, BCL2L1, SGMS1, TIMP1, EPCAM, SQSTM1, HMOX1, SERPINE1, IL1B, PCSK9, HSPA5, SCG2, EGFR, HERPUD1, PIM3, NLRP1, BCL2L10, LEP, YWHAG, CARD16, MPO, NAIP, TNFAIP3	205	1400	16650	1.85644599303136	0.967381620444011	0.0563641169917618	1.66875050432179
GOTERM_BP_FAT	GO:0043067~regulation of programmed cell death	32	14.4144144144144	0.00105911515449649	XDH, CLDN7, LDHA, OLFM4, CCK, TNFRSF12A, MMP9, CLU, FOXO1, CXCR2, BCL2L1, SGMS1, TIMP1, EPCAM, SQSTM1, HMOX1, SERPINE1, IL1B, PCSK9, HSPA5, SCG2, EGFR, HERPUD1, PIM3, NLRP1, BCL2L10, LEP, YWHAG, CARD16, MPO, NAIP, TNFAIP3	205	1413	16650	1.83936616436228	0.981277424840375	0.0641503267677827	1.93676301905494
GOTERM_BP_FAT	GO:0016101~diterpenoid metabolic process	7	3.15315315315315	0.0011671447521033	EGFR, SDC1, DGAT2, CYP26B1, SDC4, RDH5, RETSAT	205	96	16650	5.92225609756098	0.987524895872596	0.0693473689112361	2.13230612024033
GOTERM_BP_FAT	GO:1901652~response to peptide	15	6.75675675675676	0.00118049758771272	PFKFB1, FOXO1, NLRP1, TIMP1, LEP, ARG1, YWHAG, SLC25A33, GAB1, MAS1, IL1B, PCSK9, ATP6V1G3, CA2, TNFAIP3	205	444	16650	2.74390243902439	0.988135514396225	0.0690218277659769	2.15645030505149
GOTERM_BP_FAT	GO:0006096~glycolytic process	6	2.7027027027027	0.00119641159241035	LDHA, PFKFB3, PFKFB1, FBP1, HK2, DDIT4	205	65	16650	7.49718574108818	0.988824350304895	0.0688488094990872	2.18521815848624
GOTERM_BP_FAT	GO:1990267~response to transition metal nanoparticle	8	3.6036036036036	0.00121201337311668	EGFR, ARG1, SLC30A1, HMOX1, MPO, HSPA5, CA2, HVCN1	205	132	16650	4.92239467849224	0.989460842802357	0.0686641043323851	2.21341383626305
GOTERM_BP_FAT	GO:0042127~regulation of cell proliferation	34	15.3153153153153	0.00122325058808118	XDH, CLDN7, CCK, MARCKSL1, PRTN3, MMP9, FOXO1, TAC1, CXCR2, BCL2L1, SDC4, TIMP1, EPCAM, ARG1, ANG, HMOX1, TGM1, SFTPD, MAS1, CEACAM6, IL1B, FGFBP1, SCG2, EGFR, PTPRJ, MMP12, PTHLH, LEP, IL20RB, SLC25A33, SERPINF2, TNK2, MST1R, TNFAIP3	205	1552	16650	1.77929343726427	0.989896704630455	0.0682499354033246	2.23371706928888
GOTERM_BP_FAT	GO:0052547~regulation of peptidase activity	14	6.30630630630631	0.00122991255754546	XDH, HERPUD1, CCK, MMP9, PAPLN, NLRP1, BCL2L10, TIMP1, CARD16, SERPINF2, PSME2, SERPINE1, NAIP, CSTA	205	396	16650	2.87139689578714	0.990146547531551	0.0676052389521987	2.24575193410692
GOTERM_BP_FAT	GO:0006757~ATP generation from ADP	6	2.7027027027027	0.00128177940071791	LDHA, PFKFB3, PFKFB1, FBP1, HK2, DDIT4	205	66	16650	7.38359201773836	0.991891856411006	0.0693425203368874	2.33940160916717
GOTERM_BP_FAT	GO:0016192~vesicle-mediated transport	33	14.8648648648649	0.00129735246383489	OLFM4, PDLIM7, PRTN3, CLU, ENDOU, CXCR1, CXCR2, BCL2L1, SDC4, TIMP1, ACTG1, HMOX1, PLIN3, SERPINE1, SFTPD, IL1B, PCSK9, STX11, EHD1, EHD4, EGFR, STX5, HSP90AA1, PRG4, HBA2, LEP, SDC1, VAMP8, SERPINF2, SYT16, TNK2, SMPD3, SNX10	205	1494	16650	1.79400528945048	0.992352856556574	0.0691601044176963	2.36750343438216
GOTERM_BP_FAT	GO:0060627~regulation of vesicle-mediated transport	15	6.75675675675676	0.00131150031095297	OLFM4, PRTN3, SDC4, SDC1, VAMP8, HMOX1, SERPINE1, SFTPD, IL1B, PCSK9, SYT16, TNK2, EHD1, SMPD3, EHD4	205	449	16650	2.71334673257646	0.99274891013313	0.0689106652832499	2.3930268055898
GOTERM_BP_FAT	GO:0010942~positive regulation of cell death	18	8.10810810810811	0.00133061853630005	XDH, LDHA, CCK, TNFRSF12A, MMP9, CLU, FOXO1, CXCR2, HBA2, BCL2L1, NLRP1, BCL2L10, DDIT4, LEP, YWHAG, SQSTM1, HMOX1, PCSK9	205	607	16650	2.4084863583397	0.993251724245564	0.0689168464311791	2.42750694337276
GOTERM_BP_FAT	GO:1901135~carbohydrate derivative metabolic process	29	13.0630630630631	0.00133684327043162	LDHA, PFKFB3, ALG2, CREM, PFKFB1, UGDH, HK2, UPP1, SDC4, CHIT1, PIGL, DNAJC15, B3GNT5, IL1B, B3GNT2, MUC15, UAP1, APCS, UGCG, FBP1, TKT, DDIT4, PTHLH, SDC1, LYVE1, SLC25A33, GFPT2, NCAN, SMPD3	205	1247	16650	1.88882586500284	0.993407793165199	0.0682870661938615	2.43873090127874
GOTERM_BP_FAT	GO:0022411~cellular component disassembly	16	7.20720720720721	0.00135761811429495	STX5, MMP9, MMP19, MMP8, HK2, MMP13, MMP1, MMP12, DDIT4, TIMP1, MMP10, LAMB3, LAMA3, SQSTM1, CAPG, SPP1	205	502	16650	2.58866971139831	0.993903016173108	0.0683823477558008	2.47618165061562
GOTERM_BP_FAT	GO:0044706~multi-multicellular organism process	10	4.5045045045045	0.00136308900622945	PTHLH, LEP, ARG1, MMP9, ENDOU, TAC1, IL1B, ACSL4, SPP1, TIMP1	205	215	16650	3.77765173000567	0.994027124382931	0.0677406240113264	2.48604174917912
GOTERM_BP_FAT	GO:0050878~regulation of body fluid levels	16	7.20720720720721	0.00138801916448897	XDH, F2RL2, HRNR, PRTN3, HK2, AQP4, TAC1, ACTG1, VAMP8, SERPINF2, CYP26B1, SERPINE1, HBG1, HBG2, SCNN1B, EHD1	205	503	16650	2.58352325073947	0.994561453907172	0.0680375457231498	2.53096102677344
GOTERM_BP_FAT	GO:0060548~negative regulation of cell death	23	10.3603603603604	0.00152056251006941	EGFR, CLDN7, HERPUD1, MMP9, CLU, FOXO1, CXCR2, PIM3, BCL2L1, SGMS1, BCL2L10, TIMP1, LEP, EPCAM, SQSTM1, HMOX1, SERPINE1, MPO, IL1B, NAIP, HSPA5, TNFAIP3, SCG2	205	897	16650	2.08255159474672	0.996695717413133	0.0733386934772309	2.76944982434146
GOTERM_BP_FAT	GO:0042592~homeostatic process	35	15.7657657657658	0.00165559053438849	F2RL2, HRNR, CCK, HK2, AQP4, FOXO1, TAC1, CXCR2, ATP12A, ACTG1, CALCB, ALAS2, CXCR4, SLC30A1, ANG, HMOX1, CYP26B1, SFTPD, IL1B, PCSK9, SCNN1B, EHD1, SPP1, EGFR, HERPUD1, PIM3, UPK3A, LEP, IL20RB, DGAT2, HBZ, LIPG, CA2, ATP6V1G3, TNFAIP3	205	1645	16650	1.72807472755579	0.99801122691607	0.078585443688073	3.01184176613565
GOTERM_BP_FAT	GO:0042325~regulation of phosphorylation	31	13.963963963964	0.00171118734999005	XDH, CCK, MMP9, PFKFB1, CLU, FOXO1, SDC4, DNAJC15, CXCR4, ANG, SQSTM1, GAB1, MAS1, IL1B, HSPA5, EHD4, EGFR, PTPRJ, MAP2K3, FBP1, CCNL1, SAMSN1, DDIT4, LEP, YWHAG, SERPINF2, SLC25A33, TNK2, MST1R, TNFAIP3, DUSP7	205	1393	16650	1.80746940276294	0.998386419651784	0.0801065210144049	3.11147869702845
GOTERM_BP_FAT	GO:0032103~positive regulation of response to external stimulus	11	4.95495495495495	0.00171882234575295	EGFR, CXCL14, VAMP8, SERPINF2, SERPINE1, PLA2G7, TAC1, IL1B, CXCR2, DHX58, SCG2	205	267	16650	3.3461222252672	0.998432088443385	0.0794601704694706	3.12515406798867
GOTERM_BP_FAT	GO:0032102~negative regulation of response to external stimulus	11	4.95495495495495	0.00171882234575295	LEP, CCK, APCS, IL20RB, SEMA4F, SERPINF2, SEMA3F, SERPINE1, TNFAIP3, DHX58, SPP1	205	267	16650	3.3461222252672	0.998432088443385	0.0794601704694706	3.12515406798867
GOTERM_BP_FAT	GO:1901565~organonitrogen compound catabolic process	13	5.85585585585586	0.00173731381421155	XDH, ARG1, SATL1, LYVE1, SDC1, HMOX1, TDH, UPP1, SMOX, SDC4, NCAN, CHIT1, SMPD3	205	362	16650	2.91672281363698	0.998537412134031	0.0793056714361366	3.15826737174181
GOTERM_BP_FAT	GO:0046850~regulation of bone remodeling	5	2.25225225225225	0.00185813773409268	LEP, EGFR, CA2, TNFAIP3, SPP1	205	43	16650	9.44412932501418	0.999071497760785	0.0835742429938141	3.37436753243606
GOTERM_BP_FAT	GO:0044262~cellular carbohydrate metabolic process	11	4.95495495495495	0.00192336390710666	LEP, DGAT2, PFKFB3, PFKFB1, SLC2A1, MAS1, FBP1, HK2, FOXO1, B3GNT2, DDIT4	205	271	16650	3.29673296732967	0.999273491709588	0.0853606462319603	3.49083844357196
GOTERM_BP_FAT	GO:0006721~terpenoid metabolic process	7	3.15315315315315	0.0019419999562802	EGFR, SDC1, DGAT2, CYP26B1, SDC4, RDH5, RETSAT	205	106	16650	5.3635526921307	0.999322672644765	0.0851472399942107	3.52409144931271
GOTERM_BP_FAT	GO:0046903~secretion	26	11.7117117117117	0.0020310623193347	XDH, CCK, CLU, HK2, TAC1, SDC4, TIMP1, ANG, SLC30A1, HMOX1, SERPINE1, SLC2A1, IL1B, ACSL4, STX11, SCG2, EGFR, PIM3, NLRP1, LEP, SDC1, VAMP8, SERPINF2, SYT16, CA2, SMPD3	205	1098	16650	1.92323070771691	0.99951548466411	0.0878548650218395	3.68285919294091
GOTERM_BP_FAT	GO:0034097~response to cytokine	21	9.45945945945946	0.00205374039212691	TNFRSF12A, CXCR1, AQP4, CXCR2, KEAP1, SGMS1, BCL2L1, TIMP1, LEP, ARG1, TRIM8, IL20RB, CXCR4, PSME2, GAB1, IL1B, MST1R, HSPA5, ACSL4, NFIL3, TNFAIP3	205	802	16650	2.12669545648075	0.999555103635629	0.0877826675661284	3.7232469513487
GOTERM_BP_FAT	GO:0051259~protein oligomerization	15	6.75675675675676	0.00213172897925084	TMEM120A, CLDN7, OLFM4, CCK, MAT2A, CLU, FBP1, HBA2, MMP1, ARG1, SQSTM1, HMOX1, TNFAIP3, EHD1, EHD4	205	473	16650	2.57567163409478	0.999668224599082	0.0899426635493643	3.86201590427789
GOTERM_BP_FAT	GO:0046031~ADP metabolic process	6	2.7027027027027	0.00213540247679155	LDHA, PFKFB3, PFKFB1, FBP1, HK2, DDIT4	205	74	16650	6.58536585365854	0.999672778130272	0.0890911726429717	3.86854767270131
GOTERM_BP_FAT	GO:0040017~positive regulation of locomotion	14	6.30630630630631	0.00216133426876556	EGFR, EPCAM, CLDN7, CXCL14, SEMA4F, MMP9, SEMA3F, SERPINE1, PLA2G7, TAC1, CEACAM6, CXCR2, HSPA5, SCG2	205	422	16650	2.69448618656803	0.999703193353498	0.089135618361561	3.91464450645717
GOTERM_BP_FAT	GO:0007565~female pregnancy	9	4.05405405405405	0.00217894690837189	PTHLH, LEP, ARG1, MMP9, ENDOU, IL1B, ACSL4, SPP1, TIMP1	205	187	16650	3.90896047997913	0.999722222826326	0.0888550743335976	3.94594113809156
KEGG_PATHWAY	hsa00232:Caffeine metabolism	3	1.35135135135135	0.00243383828417832	XDH, NAT1, NAT2	111	5	6910	37.3513513513514	0.355077341672652	0.355077341672652	2.95693173611743
GOTERM_BP_FAT	GO:0034329~cell junction assembly	9	4.05405405405405	0.00257217015265463	PTPRJ, ACTG1, COL17A1, LAMB3, LAMA3, PKP3, ITGB4, FBLIM1, SDC4	205	192	16650	3.80716463414634	0.999936746900794	0.10294071869838	4.64217042231597
GOTERM_BP_FAT	GO:2001233~regulation of apoptotic signaling pathway	13	5.85585585585586	0.00259570669902095	HERPUD1, TNFRSF12A, MMP9, CLU, SGMS1, BCL2L1, BCL2L10, YWHAG, HMOX1, SERPINE1, IL1B, TNFAIP3, SCG2	205	380	16650	2.7785622593068	0.999942109167876	0.102740869137229	4.68369176133629
GOTERM_BP_FAT	GO:0030595~leukocyte chemotaxis	9	4.05405405405405	0.00273530948721378	CXCL14, CXCR4, SERPINE1, PLA2G7, SFTPD, CXCR1, IL1B, CXCR2, SCG2	205	194	16650	3.76791551420669	0.999965770442635	0.106843657432447	4.92961682116793
